# Supplementary material for: Schizont transcriptome variation among clinical isolates and laboratory-adapted clones of the malaria parasite Plasmodium falciparum
Source: BMC Genomics. 2018 Dec 10;19:894. doi: 10.1186/s12864-018-5257-x (PMC6288915; doi:10.1186/s12864-018-5257-x)
Supplement: Supplementary file 2 — Table S1. List of genes with different detected transcript levels between 3D7 and D10 strains by absolute log2 fold > 2 (at least 4 fold difference). Note that this list contains some genes that are deleted in either line. There are also two highly polymorphic genes that were not masked in the initial annotation file, asterisked below (*) and excluded from subsequent analyses. (XLSX 18 kb) [file 12864_2018_5257_MOESM2_ESM.xlsx]

## Sheet: resD103D7onlysig
Table S1 . List of genes with different detected transcript levels between 3D7 and D10 strains by absolute log2 fold > 2 (at least 4 fold difference). Note that this list contains some genes that are deleted in either line. There are also two highly polymorphic genes that were not masked in the initial annotation file, asterisked below (*) and excluded from subsequent analyses.
Gene ID	Product Description	Log2 Fold difference	Wald statistic
PF3D7_0110000	conserved Plasmodium protein, unknown function	2.73925	6.70168
PF3D7_0112100	conserved Plasmodium protein, unknown function	2.22533	4.68751
PF3D7_0113600	surface-associated interspersed protein 1.2 (SURFIN 1.2), pseudogene	-3.34753	-3.59114
PF3D7_0113800	DBL containing protein, unknown function	-3.50198	-4.36461
PF3D7_0113900	CX3CL1-binding protein 1	-2.26006	-3.44505
PF3D7_0201500	Plasmodium exported protein (hyp9), unknown function	7.15772	9.95193
PF3D7_0201600	PHISTb domain-containing RESA-like protein 1	4.01014	4.14539
PF3D7_0201700	DnaJ protein, putative	9.90663	10.9266
PF3D7_0201800	knob associated heat shock protein 40	7.27077	8.59564
PF3D7_0201900	erythrocyte membrane protein 3	5.01049	5.65638
PF3D7_0202000	knob-associated histidine-rich protein	6.63896	8.0764
PF3D7_0202100	liver stage associated protein 2	7.34758	8.10966
PF3D7_0203700	protein MAK16, putative	-2.60311	-5.05039
PF3D7_0218500	small nuclear ribonucleoprotein Sm D2, putative	2.06469	5.90045
PF3D7_0220300	Plasmodium exported protein, unknown function	-2.31629	-5.98781
PF3D7_0221700	Plasmodium exported protein, unknown function	3.67903	7.6644
PF3D7_0222300	exported protein family 4, pseudogene	3.93481	4.14433
PF3D7_0301000	acyl-CoA synthetase	7.08998	7.63664
PF3D7_0301700	Plasmodium exported protein, unknown function	-2.78878	-5.40546
PF3D7_0302200	cytoadherence linked asexual protein 3.2	5.36477	16.3414
PF3D7_0302500	cytoadherence linked asexual protein 3.1	-2.6092	-9.47456
PF3D7_0308500	activator of Hsp90 ATPase, putative	-2.63983	-3.47217
PF3D7_0308600	pre-mRNA-processing factor 19, putative	-2.55819	-3.85181
PF3D7_0311000	conserved Plasmodium protein, unknown function	2.82809	3.71219
PF3D7_0312900	hypothetical protein	-2.16617	-3.87701
PF3D7_0322600	conserved Plasmodium protein, unknown function	2.06959	4.74274
PF3D7_0400200	erythrocyte membrane protein 1 (PfEMP1), exon 2, pseudogene	-6.82894	-21.6193	*
PF3D7_0401600.1	rifin	-2.27417	-5.89073
PF3D7_0402000	Plasmodium exported protein (PHISTa), unknown function	-2.04087	-4.58622
PF3D7_0403600	conserved Plasmodium protein, unknown function	2.07527	8.83813
PF3D7_0404900	6-cysteine protein	2.64408	6.29191
PF3D7_0411200	conserved Plasmodium protein, unknown function	-2.28737	-3.48057
PF3D7_0421900	conserved Plasmodium protein, unknown function	-2.75895	-4.23796
PF3D7_0424900	Plasmodium exported protein (PHISTa), unknown function	2.454	3.4503
PF3D7_0425200	Plasmodium exported protein (hyp15), unknown function	2.43841	4.68372
PF3D7_0500800	mature parasite-infected erythrocyte surface antigen	-3.80631	-5.37736
PF3D7_0516500	major facilitator superfamily domain-containing protein, putative	2.53166	7.21291
PF3D7_0601600	tetratricopeptide repeat protein, putative	4.18366	6.9253
PF3D7_0601900	conserved Plasmodium protein, unknown function	-2.06698	-3.98021
PF3D7_0621350	protein SYS1, putative	2.86977	6.41523
PF3D7_0702400	small exported membrane protein 1	-2.55521	-3.80337
PF3D7_0715100	C-Myc-binding protein, putative	2.50699	4.17616
PF3D7_0730900	EMP1-trafficking protein	-2.84917	-4.04332
PF3D7_0731300	Plasmodium exported protein (PHISTb), unknown function	-10.5769	-12.0375
PF3D7_0800800	Plasmodium exported protein (hyp7), unknown function	-3.00754	-5.48315
PF3D7_0801000	Plasmodium exported protein (PHISTc), unknown function	-3.27197	-4.80688
PF3D7_0801300	von Willebrand factor A domain-related protein	-3.7622	-6.56254
PF3D7_0824000	conserved Plasmodium protein, unknown function	-2.44636	-4.50994
PF3D7_0824100	exonuclease, putative	-2.13885	-4.29735
PF3D7_0831400	Plasmodium exported protein, unknown function	-2.47669	-4.96983
PF3D7_0902400	serine/threonine protein kinase, FIKK family	-4.89943	-6.79893
PF3D7_0922300	conserved Plasmodium protein, unknown function	2.90727	8.01356
PF3D7_0935200	vacuolar protein sorting-associated protein 33, putative	-2.22171	-7.08164
PF3D7_0935400	gametocyte development protein 1	-7.40625	-10.3424
PF3D7_0935500	Plasmodium exported protein, unknown function	-8.62816	-12.5395
PF3D7_0935600	gametocytogenesis-implicated protein	-14.3775	-16.7922
PF3D7_0935700	Plasmodium exported protein, unknown function	-9.90813	-13.1918
PF3D7_0935800	cytoadherence linked asexual protein 9	-10.2766	-19.1027
PF3D7_0935900	ring-exported protein 1	-11.6107	-12.2645
PF3D7_0936000	ring-exported protein 2	-11.2169	-9.80585
PF3D7_0936100	early transcribed membrane protein	-8.21861	-11.2063
PF3D7_0936200	Plasmodium exported protein (hyp11), unknown function	-6.9933	-8.94735
PF3D7_0936300	ring-exported protein 3	-11.7512	-10.3002
PF3D7_0936400	ring-exported protein 4	-9.43518	-8.18436
PF3D7_0936600	gametocyte exported protein 5	-8.26398	-8.96022
PF3D7_0936700	lysophospholipase, putative	-5.05881	-5.05166
PF3D7_0936800	Plasmodium exported protein (PHISTc), unknown function	-7.53411	-8.24241
PF3D7_1001100.1	acyl-CoA binding protein, isoform 1, ACBP1	-3.92377	-5.56339
PF3D7_1026400	cell division cycle protein 20 homolog, putative	-2.32994	-4.78902
PF3D7_1035200	S-antigen	-10.4639	-18.2811	*
PF3D7_1036400	liver stage antigen 1	-3.89825	-6.85622
PF3D7_1039100	DnaJ protein, putative, pseudogene	-2.58369	-6.83933
PF3D7_1102200	DnaJ protein, putative	2.37296	3.56064
PF3D7_1106600	DEAD/DEAH box helicase, putative	-2.02981	-3.98275
PF3D7_1126000	threonine--tRNA ligase	3.03523	12.7713
PF3D7_1126100	autophagy-related protein 7, putative	4.67439	10.114
PF3D7_1135100	protein phosphatase PPM8, putative	3.40096	7.45191
PF3D7_1142000	conserved Plasmodium protein, unknown function	2.69153	6.12114
PF3D7_1143500	conserved Plasmodium protein, unknown function	-3.27026	-7.76881
PF3D7_1149000	antigen 332, DBL-like protein	-2.3674	-6.66613
PF3D7_1149400	Plasmodium exported protein, unknown function	-2.44153	-3.62623
PF3D7_1201000	Plasmodium exported protein (PHISTb), unknown function	-2.67358	-6.30392
PF3D7_1213400	conserved Plasmodium protein, unknown function	2.13755	4.73423
PF3D7_1219700	raf kinase inhibitor	2.01721	3.4094
PF3D7_1219800	conserved Plasmodium protein, unknown function	2.24113	3.44621
PF3D7_1224000	GTP cyclohydrolase I	-3.77321	-9.49256
PF3D7_1240100	early transcribed membrane protein 12	3.71424	6.18665
PF3D7_1244500	conserved Plasmodium protein, unknown function	-2.45156	-3.61869
PF3D7_1252300	conserved Plasmodium protein, unknown function	-3.36678	-6.09437
PF3D7_1301400	Plasmodium exported protein (hyp12), unknown function	-6.39553	-4.81969
PF3D7_1301500	Plasmodium exported protein (PHISTa), unknown function	-9.30632	-12.306
PF3D7_1301600	erythrocyte binding antigen-140	-11.9552	-23.8291
PF3D7_1301700	CX3CL1-binding protein 2	-9.40666	-11.2562
PF3D7_1301800	surface-associated interspersed protein 13.1 (SURFIN 13.1), pseudogene	-5.47942	-5.58863
PF3D7_1302100	gamete antigen 27/25	2.53124	4.62037
PF3D7_1302300	Plasmodium exported protein, unknown function	-5.64036	-11.336
PF3D7_1312000	malonyl CoA-acyl carrier protein transacylase	2.18418	5.50545
PF3D7_1334200	chaperone binding protein, putative	-2.59401	-5.3051
PF3D7_1334400	MSP7-like protein	2.03862	3.45042
PF3D7_1335200	reticulocyte binding protein homologue 6, pseudogene	-7.97347	-9.77078
PF3D7_1335300	reticulocyte binding protein 2 homologue b	-3.03302	-5.62748
PF3D7_1335900	thrombospondin-related anonymous protein	-2.30501	-3.46076
PF3D7_1340000	secreted ookinete protein, putative	-2.26949	-3.91671
PF3D7_1342900	AP2 domain transcription factor, putative	-2.05747	-4.11615
PF3D7_1344700	conserved Plasmodium protein, unknown function	3.22036	5.46271
PF3D7_1352900	Plasmodium exported protein, unknown function	-3.30091	-4.70364
PF3D7_1356500	conserved Plasmodium protein, unknown function	2.02501	3.40278
PF3D7_1365600	DNA topoisomerase VI, b subunit, putative	2.03792	10.1301
PF3D7_1401200	Plasmodium exported protein, unknown function	-2.21966	-5.78169
PF3D7_1404800	conserved Plasmodium protein, unknown function	-2.10014	-3.5929
PF3D7_1416400	conserved Plasmodium protein, unknown function	-2.59253	-4.48894
PF3D7_1449000	gamete egress and sporozoite traversal protein, putative	2.93012	7.01313
PF3D7_1470600	RAP protein, putative	-3.07943	-6.00854
PF3D7_1473700	nucleoporin NUP116/NSP116, putative	-2.69698	-3.3936
PF3D7_1475400	cysteine repeat modular protein 4	-3.94794	-4.53624
PF3D7_1475500	LCCL domain-containing protein	-3.77882	-9.79784
PF3D7_1475800	conserved Plasmodium protein, unknown function	-2.53801	-7.12927
PF3D7_1476400	serine/threonine protein kinase, FIKK family, pseudogene	7.65279	13.1525
PF3D7_1477500	Plasmodium exported protein (PHISTb), unknown function	-2.02614	-3.79793
PF3D7_1477600	surface-associated interspersed protein 14.1 (SURFIN 14.1)	-3.5802	-3.55292
PF3D7_1477800	acyl-CoA binding protein	-2.19218	-4.1764
PF3D7_1477900	acyl-CoA synthetase, pseudogene	-3.50757	-5.92921
PF3D7_1478600	EMP1-trafficking protein	-3.73764	-5.92812
