# Supplementary material for: Schizont transcriptome variation among clinical isolates and laboratory-adapted clones of the malaria parasite Plasmodium falciparum
Source: BMC Genomics. 2018 Dec 10;19:894. doi: 10.1186/s12864-018-5257-x (PMC6288915; doi:10.1186/s12864-018-5257-x)
Supplement: Supplementary file 4 — Table S2. Genes showing significant differences in transcript levels (log2 fold > 2, at least 4 fold difference on average) in comparison of six cultured clinical isolates and four long-term laboratory adapted clones, including all biological replicate samples. For genes among the top quartile of expression values genome-wide (top 18 genes in the table), members of multigene families and genes in which strain-specific deletions may be responsible for differences are annotated with asterisks (*). (XLSX 20 kb) [file 12864_2018_5257_MOESM4_ESM.xlsx]

## Sheet: S1 Table
Table S2. Genes showing significant differences in transcript levels (log2 fold > 2, at least 4 fold difference on average) in comparison between six cultured clinical isolates and four long-term laboratory adapted clones, including all biological replicate samples. For genes among the top quartile of expression values genome-wide (top 18 genes in the table shown in bold), members of multigene fa…
Gene ID	Product Description	Log2 Fold difference	Wald statistic	Maximum log2 FPKM in any sample
PF3D7_1302100	gamete antigen 27/25	2.02071	3.98842	10.9514
PF3D7_0501300	skeleton-binding protein 1	-2.50008	-4.97627	10.7775
PF3D7_0302500*	cytoadherence linked asexual protein 3.1 *	-2.54647	-8.42236	10.3993
PF3D7_1030200	claudin-like apicomplexan microneme protein, putative	-2.00293	-9.2109	9.54007
PF3D7_0302200*	cytoadherence linked asexual protein 3.2 *	2.40304	5.94556	9.35473
PF3D7_1327300	conserved Plasmodium protein, unknown function	-2.00417	-4.96867	9.23137
PF3D7_0410000	erythrocyte vesicle protein 1	-2.37923	-10.6191	8.99813
PF3D7_0104300	ubiquitin carboxyl-terminal hydrolase 1, putative	-2.17527	-6.13051	8.45213
PF3D7_0420300	AP2 domain transcription factor, putative	-2.01712	-7.18596	8.31641
PF3D7_0810000*	acyl-CoA binding protein, putative *	2.37014	7.28921	7.93419
PF3D7_0522300	18S rRNA (guanine-N(7))-methyltransferase, putative	-2.1457	-8.67225	7.8137
PF3D7_0935700*	Plasmodium exported protein, unknown function *	-2.50039	-4.05893	7.74529
PF3D7_0424700*	serine/threonine protein kinase, FIKK family *	-2.17203	-4.57057	7.58096
PF3D7_1477700*	Plasmodium exported protein (PHISTa), unknown function *	2.0225	3.18505	7.52052
PF3D7_0202000*	knob-associated histidine-rich protein *	10.8028	14.1641	7.31022
PF3D7_1371600	erythrocyte binding like protein 1, pseudogene	-2.17468	-3.92531	7.2548
PF3D7_1036300	duffy binding-like merozoite surface protein 2	3.01953	5.32404	7.13463
PF3D7_0422900	methyltransferase, putative	-2.49885	-6.48034	7.12534
PF3D7_0501400	interspersed repeat antigen	-2.27758	-4.52365	6.92718
PF3D7_0221700	Plasmodium exported protein, unknown function	-2.24046	-3.41451	6.81342
PF3D7_0301000	acyl-CoA synthetase	3.86879	4.78583	6.55764
PF3D7_1454100	tRNA intron endonuclease, putative	2.19684	5.67325	6.5132
PF3D7_0831800	histidine-rich protein II	23.0297	20.9845	6.38534
PF3D7_0424900	Plasmodium exported protein (PHISTa), unknown function	2.17026	5.10627	6.36965
PF3D7_1447500	inner membrane complex protein, putative	-2.77181	-5.63798	6.36031
PF3D7_1477400	Plasmodium exported protein (PHIST), unknown function	2.57317	4.85751	6.06175
PF3D7_0424800	Plasmodium exported protein (PHISTb), unknown function	2.47353	3.86778	5.92191
PF3D7_0823700	mitochondrial import receptor subunit TOM7, putative	2.09718	5.49682	5.9088
PF3D7_1477300	Plasmodium exported protein (PHIST), unknown function	2.60976	4.98915	5.60953
PF3D7_0814100	conserved Plasmodium protein, unknown function	2.35614	6.44107	5.50487
PF3D7_1372100	Plasmodium exported protein (PHISTb), unknown function	3.2698	7.53922	5.43347
PF3D7_0201500	Plasmodium exported protein (hyp9), unknown function	7.92753	10.9149	5.41459
PF3D7_0825300	SAYSvFN domain-containing protein, putative	2.14859	6.56138	5.34217
PF3D7_0201700	DnaJ protein, putative	7.19778	8.33193	5.14559
PF3D7_1470000	autophagy-related protein 12, putative	2.07454	5.60965	5.04427
PF3D7_1401000	GBPH protein	4.11364	8.74756	4.95544
PF3D7_0724900	kinesin-19, putative	-3.21982	-10.2432	4.94404
PF3D7_0601700	Plasmodium exported protein (PHISTa), unknown function, pseudogene	2.21424	5.01228	4.7981
PF3D7_1410000	ER membrane protein complex subunit 2, putative	2.08107	8.82218	4.76164
PF3D7_0109300	fatty acid elongation protein, GNS1/SUR4 family, putative	2.54148	8.79507	4.66029
PF3D7_1347300	conserved Plasmodium membrane protein, unknown function	2.02584	6.43774	4.65547
PF3D7_0201800	knob associated heat shock protein 40	7.88858	10.223	4.453
PF3D7_1242100	conserved Plasmodium protein, unknown function	2.74988	5.24913	4.40057
PF3D7_0403300	conserved Plasmodium protein, unknown function	2.68062	7.01687	4.37411
PF3D7_0114500	Plasmodium exported protein (hyp10), unknown function	3.05257	6.03482	4.31437
PF3D7_1301200	GBPH2 protein	4.80543	9.73705	4.12829
PF3D7_0931200	selenoprotein	3.00814	6.36904	4.02848
PF3D7_0832200.1	Plasmodium exported protein (PHISTa-like), unknown function	6.90541	3.62692	4.0259
PF3D7_0305900	conserved Plasmodium protein, unknown function	2.10562	4.95489	4.01841
PF3D7_0608310	sorting assembly machinery 50 kDa subunit, putative	2.56399	7.70288	3.97211
PF3D7_0221800	hypothetical protein	3.85814	5.88952	3.92649
PF3D7_0511100	conserved Plasmodium protein, unknown function	2.1644	5.73379	3.89345
PF3D7_1001300	Plasmodium exported protein (PHISTa), unknown function	2.96619	6.84983	3.85621
PF3D7_1225900	conserved Plasmodium protein, unknown function	2.16068	7.16728	3.84217
PF3D7_1444600	conserved Plasmodium protein, unknown function	3.01514	6.33435	3.77481
PF3D7_1349900	conserved Plasmodium protein, unknown function	2.34764	6.21677	3.73013
PF3D7_1008300	AP-5 complex subunit sigma-1, putative, pseudogene	2.44241	3.72825	3.68848
PF3D7_0919600	dolichyl-diphosphooligosaccharide--protein glycosyltransferase 48 kDa subunit, putative	2.12667	7.1257	3.67789
PF3D7_1210300	conserved Plasmodium protein, unknown function	2.53131	6.40704	3.65949
PF3D7_0929700	conserved Plasmodium protein, unknown function	2.495	6.862	3.5387
PF3D7_0701600	Pfmc-2TM Maurer's cleft two transmembrane protein	5.30304	7.10817	3.4746
PF3D7_0201600	PHISTb domain-containing RESA-like protein 1	7.07767	11.3108	3.43826
PF3D7_0801600	conserved Plasmodium protein, unknown function	2.74578	5.55778	3.35986
PF3D7_1463600	conserved Plasmodium protein, unknown function	3.76934	5.11528	3.33457
PF3D7_0201900	erythrocyte membrane protein 3	9.1982	14.2521	3.28621
PF3D7_0905000	conserved Plasmodium protein, unknown function	2.35508	7.58355	3.2591
PF3D7_1310000	ATP synthase subunit O, mitochondrial, putative	2.49226	5.94344	3.22955
PF3D7_0315200	circumsporozoite- and TRAP-related protein	-2.18009	-5.48341	3.14701
PF3D7_1139200	VPS9 domain-containing protein, putative	2.43073	6.66189	3.11743
PF3D7_1023500	conserved Plasmodium protein, unknown function	3.82988	5.56972	3.06116
PF3D7_1111300	SNARE protein, putative	2.05411	5.45233	2.91566
PF3D7_0930700	conserved Plasmodium protein, unknown function	2.06665	6.33351	2.90287
PF3D7_1350800	conserved Plasmodium protein, unknown function	2.09578	5.69932	2.89062
PF3D7_0412300	phosphopantothenoylcysteine synthetase, putative	2.23954	7.45833	2.87483
PF3D7_0831900	Plasmodium exported protein (PHIST), unknown function, pseudogene	5.72307	5.89459	2.83791
PF3D7_0406600	conserved Plasmodium protein, unknown function	2.75788	5.45426	2.78383
PF3D7_1448100	conserved Plasmodium protein, unknown function	2.46673	4.8916	2.73396
PF3D7_0114300	exported protein family 4, pseudogene	3.83042	7.18689	2.70995
PF3D7_0526100	conserved Plasmodium membrane protein, unknown function	2.90026	6.79406	2.67168
PF3D7_1243200	conserved Plasmodium protein, unknown function	2.76934	3.99173	2.60997
PF3D7_0921100	conserved Plasmodium protein, unknown function	2.44899	5.70033	2.59474
PF3D7_0301900	conserved Plasmodium protein, unknown function	2.53669	6.80387	2.55235
PF3D7_0622700	conserved Plasmodium membrane protein, unknown function	2.0783	5.70205	2.52456
PF3D7_0811800	conserved Plasmodium protein, unknown function	2.92451	7.69991	2.46167
PF3D7_0114200	exported protein family 3	5.41414	8.67753	2.45978
PF3D7_0221500	Pfmc-2TM Maurer's cleft two transmembrane protein, pseudogene	3.99128	3.83651	2.42276
PF3D7_1129850	UNC-50 protein, putative, pseudogene	2.00441	4.39533	2.36751
PF3D7_1142200	conserved Plasmodium protein, unknown function	2.17555	5.33478	2.33521
PF3D7_0114100	Pfmc-2TM Maurer's cleft two transmembrane protein	4.49326	5.95325	2.31057
PF3D7_0512900	AKAP-like protein	2.29072	4.62853	2.28922
PF3D7_1346200	nuclear import protein MOG1, putative	2.45671	4.35691	2.27658
PF3D7_1369400	conserved Plasmodium protein, unknown function	2.09221	8.05801	2.22353
PF3D7_0314300	DER1-like protein	2.06913	6.12049	2.18287
PF3D7_0324100	Pfmc-2TM Maurer's cleft two transmembrane protein	4.248	5.97305	2.05594
PF3D7_0107700	conserved Plasmodium membrane protein, unknown function	2.206	5.50366	2.0511
PF3D7_1122000	conserved Plasmodium protein, unknown function	2.112	6.49415	2.04865
PF3D7_0618800	conserved Plasmodium protein, unknown function	2.18946	5.97798	2.04422
PF3D7_0601200	Pfmc-2TM Maurer's cleft two transmembrane protein	2.82888	4.36271	2.01715
PF3D7_1360300	conserved Plasmodium protein, unknown function	2.00759	5.92232	1.97568
PF3D7_1318500	conserved Plasmodium protein, unknown function	3.72534	5.89511	1.92229
PF3D7_1111700	conserved Plasmodium protein, unknown function	2.1826	5.82919	1.91279
PF3D7_0901900	probable protein, unknown function	2.21656	4.80921	1.83742
PF3D7_1313900	ankyrin-repeat protein, putative	2.13812	4.75445	1.78362
PF3D7_1101700	Pfmc-2TM Maurer's cleft two transmembrane protein	4.1588	4.99516	1.76955
PF3D7_1313200	methionyl-tRNA formyltransferase, putative	2.63587	6.24514	1.73513
PF3D7_1039700	Pfmc-2TM Maurer's cleft two transmembrane protein	2.36695	3.1347	1.67497
PF3D7_0222100	Pfmc-2TM Maurer's cleft two transmembrane protein	3.72006	4.18012	1.54821
PF3D7_1371500	probable protein, unknown function	2.42295	3.20223	1.47134
PF3D7_1344700	conserved Plasmodium protein, unknown function	2.03783	5.56677	1.47121
PF3D7_1408300	conserved Plasmodium protein, unknown function	2.48428	3.50316	1.46066
PF3D7_0929800	conserved Plasmodium protein, unknown function	2.24679	2.89092	1.45728
PF3D7_0115000	surface-associated interspersed protein 1.3 (SURFIN 1.3)	2.38129	5.33559	1.4281
PF3D7_1462900	conserved Plasmodium protein, unknown function	2.58422	6.82877	1.31595
PF3D7_1352600	protein kinase, putative	2.03963	3.38526	1.2387
PF3D7_0626200	conserved Plasmodium protein, unknown function	2.16786	4.307	1.18593
PF3D7_0831750	Plasmodium exported protein (PHISTa), unknown function, pseudogene	4.0488	6.66173	1.16036
PF3D7_0602300	liver merozoite formation protein, putative	2.80797	4.89949	1.10531
PF3D7_0521100	conserved Plasmodium protein, unknown function	2.26863	7.24125	1.04473
PF3D7_1452100	leucine-rich repeat protein	2.36985	4.30506	1.03323
PF3D7_0718900	conserved Plasmodium protein, unknown function	2.03392	3.26802	0.972484
PF3D7_0101300	Pfmc-2TM Maurer's cleft two transmembrane protein	2.79954	3.64389	0.94921
PF3D7_0815700	ubiquitin	3.26212	5.38121	0.937175
PF3D7_0113600	surface-associated interspersed protein 1.2 (SURFIN 1.2), pseudogene	2.16468	5.33361	0.906933
PF3D7_0937200	lysophospholipase, putative	2.93809	4.44305	0.888511
PF3D7_1108800	conserved Plasmodium protein, unknown function	2.44131	3.33049	0.802351
PF3D7_0221100	Plasmodium exported protein, unknown function, pseudogene	2.96194	4.10243	0.771064
PF3D7_0921500	conserved Plasmodium protein, unknown function	2.18823	4.00055	0.688955
PF3D7_1038300	conserved Plasmodium protein, unknown function	2.82086	4.42596	0.525325
PF3D7_0201400	Plasmodium exported protein (hyp10), unknown function	2.37881	2.88584	0.352764
PF3D7_0822200	phosphorylated CTD interacting factor 1 WW domain-containing protein, putative	2.37849	6.20327	0.270737
PF3D7_0937000	Plasmodium exported protein (PHISTb), unknown function	2.07649	2.88999	0.206518
PF3D7_0301100	Plasmodium exported protein (hyp13), unknown function	2.67819	3.98697	0.160614
