# Supplementary material for: Schizont transcriptome variation among clinical isolates and laboratory-adapted clones of the malaria parasite Plasmodium falciparum
Source: BMC Genomics. 2018 Dec 10;19:894. doi: 10.1186/s12864-018-5257-x (PMC6288915; doi:10.1186/s12864-018-5257-x)
Supplement: Supplementary file 6 — Table S3. Log2 fold differences in transcript levels of genes differentially expressed among pairwise comparisons of six cultured clinical isolates with multiple schizont preparations of each, among genes within the top quartile of expression overall. (XLSX 24 kb) [file 12864_2018_5257_MOESM6_ESM.xlsx]

## Sheet: finalClinList
Table S3. Log2 fold differences in transcript levels of 39 genes differentially expressed among pairwise comparisons of six clinical isolates, among genes within the top quartile of expression overall. Comparator strain ID is in blue. Genes in bold are also differentially expressed in comparisons among laboratory isolates. Genes selected for further investigation are in red.
		Log2 fold changes
Gene ID	Product Description	INV271 INV278	INV271 INV280	INV271 INV286	INV271 INV293	INV271 INV296	INV278 INV280	INV278 INV286	INV278 INV293	INV278 INV296	INV280 INV286	INV280 INV293	INV280 INV296	INV286 INV293	INV286 INV296	INV293 INV296	References for individual known genes not selected	References if in multigene family	# TM Domains	SignalP Scores
PF3D7_0102500	erythrocyte binding antigen-181	1.58003	0.898221	1.07585	2.26127	0.730815	-0.68181	-0.504183	0.681239	-0.849216	0.177627	1.36305	-0.167406	1.18542	-0.345033	-1.53046	Beeson et al 2016		2	NN Sum: 4, NN D: .78, HMM Prob: .24
PF3D7_0102700	merozoite-associated tryptophan-rich antigen	2.43765	1.06691	0.23619	2.15498	1.25896	-1.37074	-2.20146	-0.282675	-1.17869	-0.830724	1.08806	0.192048	1.91879	1.02277	-0.896015			0	NN Sum: 3, NN D: .6, HMM Prob: .77
PF3D7_0111200	conserved Plasmodium protein, unknown function	-2.23149	-1.53781	-1.63126	-1.8091	-1.56241	0.693679	0.600231	0.422393	0.669078	-0.0934473	-0.271286	-0.0246008	-0.177839	0.0688465	0.246685			0	null
PF3D7_0114000	exported protein family 1	2.22699	0.510179	0.17241	1.83816	1.6233	-1.71681	-2.05458	-0.388835	-0.603692	-0.337769	1.32798	1.11312	1.66575	1.45089	-0.214857		Sargeant et al 2006	1	null
PF3D7_0202500	early transcribed membrane protein 2	1.58102	1.32221	1.35242	2.27134	1.35631	-0.258807	-0.228602	0.69032	-0.224712	0.0302054	0.949127	0.0340957	0.918922	0.00389029	-0.915032		Spielmann et al 2003	1	NN Sum: 3, NN D: .62, HMM Prob: .97
PF3D7_0220000	liver stage antigen 3	1.52981	1.97937	2.13483	2.78688	1.15703	0.449555	0.605016	1.25707	-0.372781	0.15546	0.807519	-0.822336	0.652058	-0.977796	-1.62985			2	null
PF3D7_0402200	surface-associated interspersed protein 4.1 (SURFIN 4.1), pseudogene	0.164223	1.52988	1.0851	2.02798	1.15864	1.36566	0.920877	1.86375	0.994415	-0.444781	0.498094	-0.371243	0.942875	0.0735373	-0.869337		Winter et al 2005	0	null
PF3D7_0406200	sexual stage-specific protein precursor	2.10674	0.0240397	-1.0958	2.43592	2.18968	-2.0827	-3.20254	0.32918	0.0829363	-1.11984	2.41188	2.16564	3.53172	3.28547	-0.246244	Kongkasuriyachai et al 2004		2	NN Sum: 4, NN D: .91, HMM Prob: 1
PF3D7_0418400	conserved Plasmodium protein, unknown function	-1.75056	-1.26954	-1.48139	-2.22436	-1.66995	0.481023	0.26917	-0.473797	0.0806142	-0.211852	-0.95482	-0.400409	-0.742968	-0.188556	0.554411			0	null
PF3D7_0422300	alpha tubulin 2	2.11375	0.284718	-0.165261	1.99349	1.54897	-1.82903	-2.27901	-0.120258	-0.56478	-0.449979	1.70878	1.26426	2.15876	1.71423	-0.444522			0	null
PF3D7_0423900	probable protein, unknown function	-3.1904	-0.560617	0.0796316	-0.703147	0.0745792	2.62979	3.27004	2.48726	3.26498	0.640248	-0.14253	0.635196	-0.782779	-0.00505238	0.777726			1	null
PF3D7_0425200	Plasmodium exported protein (hyp15), unknown function	1.42945	2.6013	1.15437	2.59173	2.67579	1.17185	-0.275087	1.16228	1.24634	-1.44693	-0.00956849	0.0744908	1.43736	1.52142	0.0840593		Sargeant et al 2006	2	NN Sum: 4, NN D: .85, HMM Prob: .99
PF3D7_0605900	long chain polyunsaturated fatty acid elongation enzyme, putative	1.36533	1.61472	1.32354	2.47253	1.22126	0.249388	-0.041789	1.1072	-0.144069	-0.291177	0.857809	-0.393457	1.14899	-0.10228	-1.25127			7	null
PF3D7_0623800	tyrosine kinase-like protein, putative	1.14656	1.39236	1.51745	2.21158	1.34107	0.245796	0.370894	1.06502	0.194507	0.125098	0.819224	-0.0512892	0.694126	-0.176387	-0.870513			0	null
PF3D7_0731500	erythrocyte binding antigen-175	1.7586	0.893951	1.31977	2.04565	1.10198	-0.864654	-0.438835	0.28705	-0.656622	0.425818	1.1517	0.208031	0.725885	-0.217787	-0.943672	Beeson et al 2016		1	NN Sum: 4, NN D: .67, HMM Prob: .43
PF3D7_0810000	acyl-CoA binding protein, putative	-2.04996	-1.22749	-1.52915	-1.19411	-1.46481	0.822477	0.520816	0.855855	0.585153	-0.301661	0.0333774	-0.237324	0.335039	0.0643372	-0.270702		Templeton 2009	0	null
PF3D7_0823700	mitochondrial import receptor subunit TOM7, putative	-1.59988	-0.880635	-1.57587	-2.16082	-1.4835	0.719241	0.0240025	-0.560943	0.116374	-0.695238	-1.28018	-0.602866	-0.584946	0.0923719	0.677317	van Dooren et al 2016		1	null
PF3D7_0919300	thioredoxin-like protein 1, putative	0.557318	-0.633151	-0.670581	-1.42095	0.731834	-1.19047	-1.2279	-1.97827	0.174517	-0.0374299	-0.787802	1.36499	-0.750372	1.40242	2.15279			0	null
PF3D7_0935300	phosphatidylinositol N-acetylglucosaminyltransferase subunit P, putative	-1.56897	-1.52307	-1.69166	-2.57591	-1.44777	0.0459038	-0.122685	-1.00694	0.121201	-0.168589	-1.05285	0.0752971	-0.884259	0.243886	1.12814			2	NN Sum: 4, NN D: .6, HMM Prob: .03
PF3D7_0935900	ring-exported protein 1	1.82878	2.05311	1.59555	1.95542	1.86645	0.224331	-0.233225	0.126647	0.0376771	-0.457556	-0.0976837	-0.186653	0.359872	0.270902	-0.0889698	Hawthorn et al 2004		1	null
PF3D7_1016800	Plasmodium exported protein (PHISTc), unknown function	1.24062	1.77434	1.8221	2.20718	1.07306	0.533724	0.581485	0.966568	-0.167558	0.0477617	0.432845	-0.701281	0.385083	-0.749043	-1.13413		Sargeant et al 2006	1	null
PF3D7_1035500	merozoite surface protein 6	2.18904	2.20116	2.36448	2.76697	2.38532	0.0121158	0.175438	0.57793	0.196281	0.163323	0.565814	0.184165	0.402492	0.0208427	-0.381649	Beeson et al 2016		0	null
PF3D7_1035700	duffy binding-like merozoite surface protein	1.75879	1.5418	1.24405	2.01369	1.4524	-0.21699	-0.514742	0.254894	-0.306396	-0.297752	0.471884	-0.0894065	0.769636	0.208346	-0.56129	Beeson et al 2016		0	NN Sum: 4, NN D: .56, HMM Prob: .04
PF3D7_1036300	duffy binding-like merozoite surface protein 2	-1.1203	2.11246	-3.02559	-0.75313	-2.85496	3.23276	-1.90529	0.367168	-1.73466	-5.13805	-2.86559	-4.96741	2.27246	0.170636	-2.10182	Beeson et al 2016		1	NN Sum: 2, NN D: .57, HMM Prob: 0
PF3D7_1236200	conserved Plasmodium protein, unknown function	1.25374	0.778025	0.370972	2.26976	2.03533	-0.475714	-0.882767	1.01602	0.781593	-0.407052	1.49173	1.25731	1.89879	1.66436	-0.234426			0	null
PF3D7_1252900	Plasmodium exported protein, unknown function	-0.574832	2.89902	0.382826	1.45015	1.00451	3.47385	0.957658	2.02498	1.57934	-2.51619	-1.44887	-1.89451	1.06733	0.621681	-0.445645			0	NN Sum: 4, NN D: .58, HMM Prob: .39
PF3D7_1302100	gamete antigen 27/25	0.655203	0.162812	-0.457401	2.05094	1.02207	-0.492391	-1.1126	1.39574	0.366868	-0.620213	1.88813	0.859259	2.50834	1.47947	-1.02887	Olivieri et al 2009		0	null
PF3D7_1342100	aconitate hydratase	1.00561	-0.137148	-0.44487	-2.6309	-0.697034	-1.14276	-1.45048	-3.63651	-1.70264	-0.307722	-2.49375	-0.559886	-2.18603	-0.252163	1.93387			0	null
PF3D7_1401900	conserved Plasmodium protein, unknown function	1.06878	0.33094	0.183331	-0.551237	1.49899	-0.737845	-0.885453	-1.62002	0.430201	-0.147608	-0.882177	1.16805	-0.734569	1.31565	2.05022			0	null
PF3D7_1454100	tRNA intron endonuclease, putative	-1.81786	-0.747359	-0.703964	-2.23263	-1.52729	1.0705	1.11389	-0.414773	0.290571	0.0433945	-1.48527	-0.779927	-1.52867	-0.823322	0.705344			0	null
PF3D7_1461700	conserved Plasmodium protein, unknown function	0.252626	1.63444	0.614498	2.13271	1.5423	1.38182	0.361872	1.88009	1.28968	-1.01995	0.498271	-0.0921425	1.51822	0.927803	-0.590413			0	NN Sum: 3, NN D: .6, HMM Prob: .92
PF3D7_1466800	conserved Plasmodium protein, unknown function	1.36713	1.61758	0.561992	2.49266	2.16644	0.25045	-0.805142	1.12552	0.799308	-1.05559	0.875073	0.548858	1.93067	1.60445	-0.326215			0	null
PF3D7_1476300	Plasmodium exported protein (PHISTb), unknown function	9.39508	1.2081	9.72721	9.85948	8.83719	-8.18698	0.332129	0.464406	-0.557888	8.51911	8.65139	7.62909	0.132277	-0.890017	-1.02229		Sargeant et al 2006	1	null
PF3D7_1476400	serine/threonine protein kinase, FIKK family, pseudogene	8.97131	1.92428	12.2835	13.5131	7.91801	-7.04704	3.31223	4.54178	-1.0533	10.3593	11.5888	5.99373	1.22955	-4.36553	-5.59509		Sargeant et al 2006	1	null
PF3D7_1476500	probable protein, unknown function	1.03848	1.51962	0.954866	3.05985	2.19161	0.481145	-0.0836138	2.02137	1.15313	-0.564758	1.54023	0.671985	2.10499	1.23674	-0.868242			1	NN Sum: 3, NN D: .43, HMM Prob: .15
PF3D7_1477400	Plasmodium exported protein (PHIST), unknown function	0.249206	1.54351	1.99578	2.26256	1.77794	1.2943	1.74657	2.01335	1.52874	0.452269	0.719048	0.234433	0.266779	-0.217836	-0.484615		Sargeant et al 2006	2	NN Sum: 3, NN D: .55, HMM Prob: 0
PF3D7_1477700	Plasmodium exported protein (PHISTa), unknown function	0.881942	1.48416	0.486209	2.52387	1.77142	0.602217	-0.395733	1.64193	0.889482	-0.99795	1.03971	0.287266	2.03766	1.28522	-0.752445		Sargeant et al 2006	1	NN Sum: 3, NN D: .42, HMM Prob: .01
PF3D7_1479000	acyl-CoA synthetase	1.12759	1.00224	0.952631	3.78099	1.22035	-0.125353	-0.174961	2.6534	0.0927601	-0.0496081	2.77876	0.218113	2.82836	0.267721	-2.56064		Matesanz et al 2003	0	NN Sum: 4, NN D: .72, HMM Prob: .3
Pf_M7661101900	cytochrome b	-0.20806	-1.85635	-2.34204	-1.13564	-0.370354	-1.64829	-2.13398	-0.927578	-0.162294	-0.485688	0.720713	1.486	1.2064	1.97168	0.765284	Feagin 1992
References
Feagin J (1992) The 6-kb element of Plasmodium falciparum encodes mitochondrial cytochrome genes. Molecular and Biochemical Parasitology 52(1):145-8
Beeson JG, Drew DR, Boyle MJ, Feng G, Fowkes FJI and Richards JS (2016) Merozoite surface proteins in red blood cell invasion, immunity and vaccines against malaria. FEMS Microbiology Reviews 40(3): 343–372
Sargeant TJ, Marti M, Caler E, Carlton JM, Simpson K, Speed TP and Cowman AF (2006) Lineage-specific expansion of proteins exported to erythrocytes in malaria parasites. Genome Biology 7(2):R12.
Spielmann T, Ferguse, DJ and Beck HP (2003). etramps, a new Plasmodium falciparum gene family coding for developmentally regulated and highly charged membrane proteins located at the parasite-host cell interface. Molecular Biology of the Cell 14(4):1529-44
Kongkasuriyachai D, Fujioka H and Kumar N. (2004) Functional analysis of Plasmodium falciparum parasitophorous vacuole membrane protein (Pfs16) during gametocytogenesis and gametogenesis by targeted gene disruption. Molecular and Biochemical Parasitology 133(2):275-85
Winter G, Kawai S, Haeggström M, Kaneko O, von Euler A, Kawazu S, Palm D, Fernandez V and Wahlgren M. (2005) SURFIN is a polymorphic antigen expressed on Plasmodium falciparum merozoites and infected erythrocytes. Journal of Experimental Medicine 201(11):1853-63.
Templeton TJ (2009) The varieties of gene amplification, diversification and hypervariability in the human malaria parasite, Plasmodium falciparum. Molecular and Biochemical Parasitology 166(2):109-16
van Dooren GG, Yeoh LM, Striepen B and McFadden GI (2016) The Import of Proteins into the Mitochondrion of Toxoplasma gondii. Journal of Biological Chemistry 291(37):19335-50
Ward P, Equinet L, Packer J, Doerig C: Protein kinases of the human malaria parasite Plasmodium falciparum: the kinome of a divergent eukaryote. BMC Genomics. 2004, 5: 79-10.1186/1471-2164-5-79.
Hawthorne PL, Trenholme KR, Skinner-Adams TS, Spielmann T, Fischer K, Dixon MW, Ortega MR, Anderson KL, Kemp DJ and Gardiner DL. (2004) A novel Plasmodium falciparum ring stage protein, REX, is located in Maurer's clefts. Molecular and Biochemical Parasitology 136(2):181-9
Olivieri A, Camarda G, Bertuccini L, van de Vegte-Bolmer M, Luty AJ, Sauerwein R and Alano P. (2009) The Plasmodium falciparum protein Pfg27 is dispensable for gametocyte and gamete production, but contributes to cell integrity during gametocytogenesis. Molecular Microbiology 73(2):180-93
Matesanz F,Tellez MdM and Alcina A. (2003) The Plasmodium falciparum fatty acyl-CoA synthetase family (PfACS) and differential stage-specific expression in infected erythrocytes. Molecular and Biochemical Parasitology 126(1):109-12
