# Supplementary material for: Schizont transcriptome variation among clinical isolates and laboratory-adapted clones of the malaria parasite Plasmodium falciparum
Source: BMC Genomics. 2018 Dec 10;19:894. doi: 10.1186/s12864-018-5257-x (PMC6288915; doi:10.1186/s12864-018-5257-x)
Supplement: Supplementary file 9 — Sequence annotation file Pf3D7.May2015.NoSplice.LSHTM.gtf (see Additional file 1 for explanatory details). (GTF 2322 kb) [file 12864_2018_5257_MOESM9_ESM.gtf]

Pf3D7_01_v3	DEFAULT	transcript	29510	37126	.	+	.	gene_id "PF3D7_0100100"; transcript_id "PF3D7_0100100.1";
Pf3D7_01_v3	DEFAULT	exon	29510	34762	.	+	.	gene_id "PF3D7_0100100"; transcript_id "PF3D7_0100100.1"; exon_number "1";
Pf3D7_01_v3	DEFAULT	exon	35888	37126	.	+	.	gene_id "PF3D7_0100100"; transcript_id "PF3D7_0100100.1"; exon_number "2";
Pf3D7_01_v3	DEFAULT	transcript	38982	40207	.	-	.	gene_id "PF3D7_0100200"; transcript_id "PF3D7_0100200.1";
Pf3D7_01_v3	DEFAULT	exon	38982	39923	.	-	.	gene_id "PF3D7_0100200"; transcript_id "PF3D7_0100200.1"; exon_number "3";
Pf3D7_01_v3	DEFAULT	exon	40154	40207	.	-	.	gene_id "PF3D7_0100200"; transcript_id "PF3D7_0100200.1"; exon_number "4";
Pf3D7_01_v3	DEFAULT	transcript	42367	46507	.	-	.	gene_id "PF3D7_0100300"; transcript_id "PF3D7_0100300.1";
Pf3D7_01_v3	DEFAULT	exon	42367	43617	.	-	.	gene_id "PF3D7_0100300"; transcript_id "PF3D7_0100300.1"; exon_number "5";
Pf3D7_01_v3	DEFAULT	exon	43775	46507	.	-	.	gene_id "PF3D7_0100300"; transcript_id "PF3D7_0100300.1"; exon_number "6";
Pf3D7_01_v3	DEFAULT	transcript	50363	51636	.	+	.	gene_id "PF3D7_0100400"; transcript_id "PF3D7_0100400.1";
Pf3D7_01_v3	DEFAULT	exon	50363	50416	.	+	.	gene_id "PF3D7_0100400"; transcript_id "PF3D7_0100400.1"; exon_number "7";
Pf3D7_01_v3	DEFAULT	exon	50572	51636	.	+	.	gene_id "PF3D7_0100400"; transcript_id "PF3D7_0100400.1"; exon_number "8";
Pf3D7_01_v3	DEFAULT	transcript	53169	53280	.	-	.	gene_id "PF3D7_0100500"; transcript_id "PF3D7_0100500.1";
Pf3D7_01_v3	DEFAULT	exon	53169	53280	.	-	.	gene_id "PF3D7_0100500"; transcript_id "PF3D7_0100500.1"; exon_number "9";
Pf3D7_01_v3	DEFAULT	transcript	53778	55006	.	-	.	gene_id "PF3D7_0100600"; transcript_id "PF3D7_0100600.1";
Pf3D7_01_v3	DEFAULT	exon	53778	54788	.	-	.	gene_id "PF3D7_0100600"; transcript_id "PF3D7_0100600.1"; exon_number "10";
Pf3D7_01_v3	DEFAULT	exon	54938	55006	.	-	.	gene_id "PF3D7_0100600"; transcript_id "PF3D7_0100600.1"; exon_number "11";
Pf3D7_01_v3	DEFAULT	transcript	56690	56893	.	-	.	gene_id "PF3D7_0100700"; transcript_id "PF3D7_0100700.1";
Pf3D7_01_v3	DEFAULT	exon	56690	56893	.	-	.	gene_id "PF3D7_0100700"; transcript_id "PF3D7_0100700.1"; exon_number "12";
Pf3D7_01_v3	DEFAULT	transcript	59772	61003	.	+	.	gene_id "PF3D7_0100800"; transcript_id "PF3D7_0100800.1";
Pf3D7_01_v3	DEFAULT	exon	59772	59825	.	+	.	gene_id "PF3D7_0100800"; transcript_id "PF3D7_0100800.1"; exon_number "13";
Pf3D7_01_v3	DEFAULT	exon	60023	61003	.	+	.	gene_id "PF3D7_0100800"; transcript_id "PF3D7_0100800.1"; exon_number "14";
Pf3D7_01_v3	DEFAULT	transcript	62187	63400	.	-	.	gene_id "PF3D7_0100900"; transcript_id "PF3D7_0100900.1";
Pf3D7_01_v3	DEFAULT	exon	62187	63185	.	-	.	gene_id "PF3D7_0100900"; transcript_id "PF3D7_0100900.1"; exon_number "15";
Pf3D7_01_v3	DEFAULT	exon	63347	63400	.	-	.	gene_id "PF3D7_0100900"; transcript_id "PF3D7_0100900.1"; exon_number "16";
Pf3D7_01_v3	DEFAULT	transcript	65817	66989	.	-	.	gene_id "PF3D7_0101000"; transcript_id "PF3D7_0101000.1";
Pf3D7_01_v3	DEFAULT	exon	65817	66821	.	-	.	gene_id "PF3D7_0101000"; transcript_id "PF3D7_0101000.1"; exon_number "17";
Pf3D7_01_v3	DEFAULT	exon	66918	66989	.	-	.	gene_id "PF3D7_0101000"; transcript_id "PF3D7_0101000.1"; exon_number "18";
Pf3D7_01_v3	DEFAULT	transcript	69304	70417	.	-	.	gene_id "PF3D7_0101100"; transcript_id "PF3D7_0101100.1";
Pf3D7_01_v3	DEFAULT	exon	69304	70164	.	-	.	gene_id "PF3D7_0101100"; transcript_id "PF3D7_0101100.1"; exon_number "19";
Pf3D7_01_v3	DEFAULT	exon	70349	70417	.	-	.	gene_id "PF3D7_0101100"; transcript_id "PF3D7_0101100.1"; exon_number "20";
Pf3D7_01_v3	DEFAULT	transcript	71624	72426	.	+	.	gene_id "PF3D7_0101200"; transcript_id "PF3D7_0101200.1";
Pf3D7_01_v3	DEFAULT	exon	71624	71692	.	+	.	gene_id "PF3D7_0101200"; transcript_id "PF3D7_0101200.1"; exon_number "21";
Pf3D7_01_v3	DEFAULT	exon	71803	72426	.	+	.	gene_id "PF3D7_0101200"; transcript_id "PF3D7_0101200.1"; exon_number "22";
Pf3D7_01_v3	DEFAULT	transcript	74563	75366	.	+	.	gene_id "PF3D7_0101300"; transcript_id "PF3D7_0101300.1";
Pf3D7_01_v3	DEFAULT	exon	74563	74631	.	+	.	gene_id "PF3D7_0101300"; transcript_id "PF3D7_0101300.1"; exon_number "23";
Pf3D7_01_v3	DEFAULT	exon	74728	75366	.	+	.	gene_id "PF3D7_0101300"; transcript_id "PF3D7_0101300.1"; exon_number "24";
Pf3D7_01_v3	DEFAULT	transcript	75982	76809	.	-	.	gene_id "PF3D7_0101400"; transcript_id "PF3D7_0101400.1";
Pf3D7_01_v3	DEFAULT	exon	75982	76809	.	-	.	gene_id "PF3D7_0101400"; transcript_id "PF3D7_0101400.1"; exon_number "25";
Pf3D7_01_v3	DEFAULT	transcript	78241	79891	.	+	.	gene_id "PF3D7_0101500"; transcript_id "PF3D7_0101500.1";
Pf3D7_01_v3	DEFAULT	exon	78241	79254	.	+	.	gene_id "PF3D7_0101500"; transcript_id "PF3D7_0101500.1"; exon_number "26";
Pf3D7_01_v3	DEFAULT	exon	79257	79523	.	+	.	gene_id "PF3D7_0101500"; transcript_id "PF3D7_0101500.1"; exon_number "27";
Pf3D7_01_v3	DEFAULT	exon	79526	79891	.	+	.	gene_id "PF3D7_0101500"; transcript_id "PF3D7_0101500.1"; exon_number "28";
Pf3D7_01_v3	DEFAULT	transcript	81765	83106	.	-	.	gene_id "PF3D7_0101600"; transcript_id "PF3D7_0101600.1";
Pf3D7_01_v3	DEFAULT	exon	81765	82820	.	-	.	gene_id "PF3D7_0101600"; transcript_id "PF3D7_0101600.1"; exon_number "29";
Pf3D7_01_v3	DEFAULT	exon	83053	83106	.	-	.	gene_id "PF3D7_0101600"; transcript_id "PF3D7_0101600.1"; exon_number "30";
Pf3D7_01_v3	DEFAULT	transcript	84791	86152	.	-	.	gene_id "PF3D7_0101700"; transcript_id "PF3D7_0101700.1";
Pf3D7_01_v3	DEFAULT	exon	84791	85387	.	-	.	gene_id "PF3D7_0101700"; transcript_id "PF3D7_0101700.1"; exon_number "31";
Pf3D7_01_v3	DEFAULT	exon	85389	85877	.	-	.	gene_id "PF3D7_0101700"; transcript_id "PF3D7_0101700.1"; exon_number "32";
Pf3D7_01_v3	DEFAULT	exon	85880	86152	.	-	.	gene_id "PF3D7_0101700"; transcript_id "PF3D7_0101700.1"; exon_number "33";
Pf3D7_01_v3	DEFAULT	transcript	87203	88177	.	-	.	gene_id "PF3D7_0101800"; transcript_id "PF3D7_0101800.1";
Pf3D7_01_v3	DEFAULT	exon	87203	88003	.	-	.	gene_id "PF3D7_0101800"; transcript_id "PF3D7_0101800.1"; exon_number "34";
Pf3D7_01_v3	DEFAULT	exon	88109	88177	.	-	.	gene_id "PF3D7_0101800"; transcript_id "PF3D7_0101800.1"; exon_number "35";
Pf3D7_01_v3	DEFAULT	transcript	90242	91420	.	-	.	gene_id "PF3D7_0101900"; transcript_id "PF3D7_0101900.1";
Pf3D7_01_v3	DEFAULT	exon	90242	91204	.	-	.	gene_id "PF3D7_0101900"; transcript_id "PF3D7_0101900.1"; exon_number "36";
Pf3D7_01_v3	DEFAULT	exon	91352	91420	.	-	.	gene_id "PF3D7_0101900"; transcript_id "PF3D7_0101900.1"; exon_number "37";
Pf3D7_01_v3	DEFAULT	transcript	93113	93875	.	-	.	gene_id "PF3D7_0102000"; transcript_id "PF3D7_0102000.1";
Pf3D7_01_v3	DEFAULT	exon	93113	93591	.	-	.	gene_id "PF3D7_0102000"; transcript_id "PF3D7_0102000.1"; exon_number "38";
Pf3D7_01_v3	DEFAULT	exon	93594	93686	.	-	.	gene_id "PF3D7_0102000"; transcript_id "PF3D7_0102000.1"; exon_number "39";
Pf3D7_01_v3	DEFAULT	exon	93689	93875	.	-	.	gene_id "PF3D7_0102000"; transcript_id "PF3D7_0102000.1"; exon_number "40";
Pf3D7_01_v3	DEFAULT	transcript	95050	95899	.	+	.	gene_id "PF3D7_0102100"; transcript_id "PF3D7_0102100.1";
Pf3D7_01_v3	DEFAULT	exon	95050	95166	.	+	.	gene_id "PF3D7_0102100"; transcript_id "PF3D7_0102100.1"; exon_number "41";
Pf3D7_01_v3	DEFAULT	exon	95168	95203	.	+	.	gene_id "PF3D7_0102100"; transcript_id "PF3D7_0102100.1"; exon_number "42";
Pf3D7_01_v3	DEFAULT	exon	95205	95810	.	+	.	gene_id "PF3D7_0102100"; transcript_id "PF3D7_0102100.1"; exon_number "43";
Pf3D7_01_v3	DEFAULT	exon	95813	95899	.	+	.	gene_id "PF3D7_0102100"; transcript_id "PF3D7_0102100.1"; exon_number "44";
Pf3D7_01_v3	DEFAULT	transcript	98819	102282	.	+	.	gene_id "PF3D7_0102200"; transcript_id "PF3D7_0102200.1";
Pf3D7_01_v3	DEFAULT	exon	98819	99013	.	+	.	gene_id "PF3D7_0102200"; transcript_id "PF3D7_0102200.1"; exon_number "45";
Pf3D7_01_v3	DEFAULT	exon	99220	101791	.	+	.	gene_id "PF3D7_0102200"; transcript_id "PF3D7_0102200.1"; exon_number "46";
Pf3D7_01_v3	DEFAULT	exon	102031	102282	.	+	.	gene_id "PF3D7_0102200"; transcript_id "PF3D7_0102200.1"; exon_number "46";
Pf3D7_01_v3	DEFAULT	transcript	104704	105209	.	+	.	gene_id "PF3D7_0102300"; transcript_id "PF3D7_0102300.1";
Pf3D7_01_v3	DEFAULT	exon	104704	104775	.	+	.	gene_id "PF3D7_0102300"; transcript_id "PF3D7_0102300.1"; exon_number "47";
Pf3D7_01_v3	DEFAULT	exon	104928	105209	.	+	.	gene_id "PF3D7_0102300"; transcript_id "PF3D7_0102300.1"; exon_number "48";
Pf3D7_01_v3	DEFAULT	transcript	107197	108348	.	-	.	gene_id "PF3D7_0102400"; transcript_id "PF3D7_0102400.1";
Pf3D7_01_v3	DEFAULT	exon	107197	108348	.	-	.	gene_id "PF3D7_0102400"; transcript_id "PF3D7_0102400.1"; exon_number "49";
Pf3D7_01_v3	DEFAULT	transcript	110750	115799	.	-	.	gene_id "PF3D7_0102500"; transcript_id "PF3D7_0102500.1";
Pf3D7_01_v3	DEFAULT	exon	110750	110823	.	-	.	gene_id "PF3D7_0102500"; transcript_id "PF3D7_0102500.1"; exon_number "50";
Pf3D7_01_v3	DEFAULT	exon	110962	111050	.	-	.	gene_id "PF3D7_0102500"; transcript_id "PF3D7_0102500.1"; exon_number "51";
Pf3D7_01_v3	DEFAULT	exon	111167	111245	.	-	.	gene_id "PF3D7_0102500"; transcript_id "PF3D7_0102500.1"; exon_number "52";
Pf3D7_01_v3	DEFAULT	exon	111338	115799	.	-	.	gene_id "PF3D7_0102500"; transcript_id "PF3D7_0102500.1"; exon_number "53";
Pf3D7_01_v3	DEFAULT	transcript	119041	121249	.	-	.	gene_id "PF3D7_0102600"; transcript_id "PF3D7_0102600.1";
Pf3D7_01_v3	DEFAULT	exon	119041	119121	.	-	.	gene_id "PF3D7_0102600"; transcript_id "PF3D7_0102600.1"; exon_number "54";
Pf3D7_01_v3	DEFAULT	exon	119272	120981	.	-	.	gene_id "PF3D7_0102600"; transcript_id "PF3D7_0102600.1"; exon_number "55";
Pf3D7_01_v3	DEFAULT	exon	121148	121249	.	-	.	gene_id "PF3D7_0102600"; transcript_id "PF3D7_0102600.1"; exon_number "56";
Pf3D7_01_v3	DEFAULT	transcript	124517	125484	.	+	.	gene_id "PF3D7_0102700"; transcript_id "PF3D7_0102700.1";
Pf3D7_01_v3	DEFAULT	exon	124517	124588	.	+	.	gene_id "PF3D7_0102700"; transcript_id "PF3D7_0102700.1"; exon_number "57";
Pf3D7_01_v3	DEFAULT	exon	124726	125484	.	+	.	gene_id "PF3D7_0102700"; transcript_id "PF3D7_0102700.1"; exon_number "58";
Pf3D7_01_v3	DEFAULT	transcript	126318	128141	.	-	.	gene_id "PF3D7_0102800"; transcript_id "PF3D7_0102800.1";
Pf3D7_01_v3	DEFAULT	exon	126318	128141	.	-	.	gene_id "PF3D7_0102800"; transcript_id "PF3D7_0102800.1"; exon_number "59";
Pf3D7_01_v3	DEFAULT	transcript	128960	130840	.	-	.	gene_id "PF3D7_0102900"; transcript_id "PF3D7_0102900.1";
Pf3D7_01_v3	DEFAULT	exon	128960	130840	.	-	.	gene_id "PF3D7_0102900"; transcript_id "PF3D7_0102900.1"; exon_number "60";
Pf3D7_01_v3	DEFAULT	transcript	132086	133624	.	-	.	gene_id "PF3D7_0103000"; transcript_id "PF3D7_0103000.1";
Pf3D7_01_v3	DEFAULT	exon	132086	132153	.	-	.	gene_id "PF3D7_0103000"; transcript_id "PF3D7_0103000.1"; exon_number "61";
Pf3D7_01_v3	DEFAULT	exon	132281	132355	.	-	.	gene_id "PF3D7_0103000"; transcript_id "PF3D7_0103000.1"; exon_number "62";
Pf3D7_01_v3	DEFAULT	exon	132481	132597	.	-	.	gene_id "PF3D7_0103000"; transcript_id "PF3D7_0103000.1"; exon_number "63";
Pf3D7_01_v3	DEFAULT	exon	132693	132929	.	-	.	gene_id "PF3D7_0103000"; transcript_id "PF3D7_0103000.1"; exon_number "64";
Pf3D7_01_v3	DEFAULT	exon	133017	133115	.	-	.	gene_id "PF3D7_0103000"; transcript_id "PF3D7_0103000.1"; exon_number "65";
Pf3D7_01_v3	DEFAULT	exon	133285	133356	.	-	.	gene_id "PF3D7_0103000"; transcript_id "PF3D7_0103000.1"; exon_number "66";
Pf3D7_01_v3	DEFAULT	exon	133513	133624	.	-	.	gene_id "PF3D7_0103000"; transcript_id "PF3D7_0103000.1"; exon_number "67";
Pf3D7_01_v3	DEFAULT	transcript	134353	139257	.	-	.	gene_id "PF3D7_0103100"; transcript_id "PF3D7_0103100.1";
Pf3D7_01_v3	DEFAULT	exon	134353	139257	.	-	.	gene_id "PF3D7_0103100"; transcript_id "PF3D7_0103100.1"; exon_number "68";
Pf3D7_01_v3	DEFAULT	transcript	140662	142219	.	-	.	gene_id "PF3D7_0103200"; transcript_id "PF3D7_0103200.1";
Pf3D7_01_v3	DEFAULT	exon	140662	141086	.	-	.	gene_id "PF3D7_0103200"; transcript_id "PF3D7_0103200.1"; exon_number "69";
Pf3D7_01_v3	DEFAULT	exon	141340	142219	.	-	.	gene_id "PF3D7_0103200"; transcript_id "PF3D7_0103200.1"; exon_number "70";
Pf3D7_01_v3	DEFAULT	transcript	143640	146396	.	-	.	gene_id "PF3D7_0103300"; transcript_id "PF3D7_0103300.1";
Pf3D7_01_v3	DEFAULT	exon	143640	146396	.	-	.	gene_id "PF3D7_0103300"; transcript_id "PF3D7_0103300.1"; exon_number "71";
Pf3D7_01_v3	DEFAULT	transcript	147915	152777	.	-	.	gene_id "PF3D7_0103400"; transcript_id "PF3D7_0103400.1";
Pf3D7_01_v3	DEFAULT	exon	147915	152777	.	-	.	gene_id "PF3D7_0103400"; transcript_id "PF3D7_0103400.1"; exon_number "72";
Pf3D7_01_v3	DEFAULT	transcript	154176	160426	.	+	.	gene_id "PF3D7_0103500"; transcript_id "PF3D7_0103500.1";
Pf3D7_01_v3	DEFAULT	exon	154176	156520	.	+	.	gene_id "PF3D7_0103500"; transcript_id "PF3D7_0103500.1"; exon_number "73";
Pf3D7_01_v3	DEFAULT	exon	156657	158966	.	+	.	gene_id "PF3D7_0103500"; transcript_id "PF3D7_0103500.1"; exon_number "74";
Pf3D7_01_v3	DEFAULT	exon	159141	159234	.	+	.	gene_id "PF3D7_0103500"; transcript_id "PF3D7_0103500.1"; exon_number "75";
Pf3D7_01_v3	DEFAULT	exon	159319	159431	.	+	.	gene_id "PF3D7_0103500"; transcript_id "PF3D7_0103500.1"; exon_number "76";
Pf3D7_01_v3	DEFAULT	exon	159556	159645	.	+	.	gene_id "PF3D7_0103500"; transcript_id "PF3D7_0103500.1"; exon_number "77";
Pf3D7_01_v3	DEFAULT	exon	159756	159936	.	+	.	gene_id "PF3D7_0103500"; transcript_id "PF3D7_0103500.1"; exon_number "78";
Pf3D7_01_v3	DEFAULT	exon	160088	160426	.	+	.	gene_id "PF3D7_0103500"; transcript_id "PF3D7_0103500.1"; exon_number "79";
Pf3D7_01_v3	DEFAULT	transcript	161131	166229	.	+	.	gene_id "PF3D7_0103600"; transcript_id "PF3D7_0103600.1";
Pf3D7_01_v3	DEFAULT	exon	161131	165282	.	+	.	gene_id "PF3D7_0103600"; transcript_id "PF3D7_0103600.1"; exon_number "80";
Pf3D7_01_v3	DEFAULT	exon	165553	165808	.	+	.	gene_id "PF3D7_0103600"; transcript_id "PF3D7_0103600.1"; exon_number "81";
Pf3D7_01_v3	DEFAULT	exon	166033	166229	.	+	.	gene_id "PF3D7_0103600"; transcript_id "PF3D7_0103600.1"; exon_number "82";
Pf3D7_01_v3	DEFAULT	transcript	166513	168687	.	+	.	gene_id "PF3D7_0103700"; transcript_id "PF3D7_0103700.1";
Pf3D7_01_v3	DEFAULT	exon	166513	167557	.	+	.	gene_id "PF3D7_0103700"; transcript_id "PF3D7_0103700.1"; exon_number "83";
Pf3D7_01_v3	DEFAULT	exon	167658	167926	.	+	.	gene_id "PF3D7_0103700"; transcript_id "PF3D7_0103700.1"; exon_number "84";
Pf3D7_01_v3	DEFAULT	exon	168090	168206	.	+	.	gene_id "PF3D7_0103700"; transcript_id "PF3D7_0103700.1"; exon_number "85";
Pf3D7_01_v3	DEFAULT	exon	168305	168362	.	+	.	gene_id "PF3D7_0103700"; transcript_id "PF3D7_0103700.1"; exon_number "86";
Pf3D7_01_v3	DEFAULT	exon	168489	168545	.	+	.	gene_id "PF3D7_0103700"; transcript_id "PF3D7_0103700.1"; exon_number "87";
Pf3D7_01_v3	DEFAULT	exon	168626	168687	.	+	.	gene_id "PF3D7_0103700"; transcript_id "PF3D7_0103700.1"; exon_number "88";
Pf3D7_01_v3	DEFAULT	transcript	169079	171273	.	-	.	gene_id "PF3D7_0103800"; transcript_id "PF3D7_0103800.1";
Pf3D7_01_v3	DEFAULT	exon	169079	169126	.	-	.	gene_id "PF3D7_0103800"; transcript_id "PF3D7_0103800.1"; exon_number "89";
Pf3D7_01_v3	DEFAULT	exon	169216	169317	.	-	.	gene_id "PF3D7_0103800"; transcript_id "PF3D7_0103800.1"; exon_number "90";
Pf3D7_01_v3	DEFAULT	exon	169400	169455	.	-	.	gene_id "PF3D7_0103800"; transcript_id "PF3D7_0103800.1"; exon_number "91";
Pf3D7_01_v3	DEFAULT	exon	169598	169702	.	-	.	gene_id "PF3D7_0103800"; transcript_id "PF3D7_0103800.1"; exon_number "92";
Pf3D7_01_v3	DEFAULT	exon	169821	169890	.	-	.	gene_id "PF3D7_0103800"; transcript_id "PF3D7_0103800.1"; exon_number "93";
Pf3D7_01_v3	DEFAULT	exon	170042	170283	.	-	.	gene_id "PF3D7_0103800"; transcript_id "PF3D7_0103800.1"; exon_number "94";
Pf3D7_01_v3	DEFAULT	exon	170405	170606	.	-	.	gene_id "PF3D7_0103800"; transcript_id "PF3D7_0103800.1"; exon_number "95";
Pf3D7_01_v3	DEFAULT	exon	170733	170855	.	-	.	gene_id "PF3D7_0103800"; transcript_id "PF3D7_0103800.1"; exon_number "96";
Pf3D7_01_v3	DEFAULT	exon	170956	171028	.	-	.	gene_id "PF3D7_0103800"; transcript_id "PF3D7_0103800.1"; exon_number "97";
Pf3D7_01_v3	DEFAULT	exon	171152	171273	.	-	.	gene_id "PF3D7_0103800"; transcript_id "PF3D7_0103800.1"; exon_number "98";
Pf3D7_01_v3	DEFAULT	transcript	172864	174591	.	+	.	gene_id "PF3D7_0103900"; transcript_id "PF3D7_0103900.1";
Pf3D7_01_v3	DEFAULT	exon	172864	174591	.	+	.	gene_id "PF3D7_0103900"; transcript_id "PF3D7_0103900.1"; exon_number "99";
Pf3D7_01_v3	DEFAULT	transcript	175609	176376	.	+	.	gene_id "PF3D7_0104000"; transcript_id "PF3D7_0104000.1";
Pf3D7_01_v3	DEFAULT	exon	175609	175666	.	+	.	gene_id "PF3D7_0104000"; transcript_id "PF3D7_0104000.1"; exon_number "100";
Pf3D7_01_v3	DEFAULT	exon	175834	175888	.	+	.	gene_id "PF3D7_0104000"; transcript_id "PF3D7_0104000.1"; exon_number "101";
Pf3D7_01_v3	DEFAULT	exon	175998	176376	.	+	.	gene_id "PF3D7_0104000"; transcript_id "PF3D7_0104000.1"; exon_number "102";
Pf3D7_01_v3	DEFAULT	transcript	178087	180790	.	+	.	gene_id "PF3D7_0104100"; transcript_id "PF3D7_0104100.1";
Pf3D7_01_v3	DEFAULT	exon	178087	178861	.	+	.	gene_id "PF3D7_0104100"; transcript_id "PF3D7_0104100.1"; exon_number "103";
Pf3D7_01_v3	DEFAULT	exon	179190	180790	.	+	.	gene_id "PF3D7_0104100"; transcript_id "PF3D7_0104100.1"; exon_number "104";
Pf3D7_01_v3	DEFAULT	transcript	182822	184222	.	-	.	gene_id "PF3D7_0104200"; transcript_id "PF3D7_0104200.1";
Pf3D7_01_v3	DEFAULT	exon	182822	184222	.	-	.	gene_id "PF3D7_0104200"; transcript_id "PF3D7_0104200.1"; exon_number "105";
Pf3D7_01_v3	DEFAULT	transcript	190269	201230	.	+	.	gene_id "PF3D7_0104300"; transcript_id "PF3D7_0104300.1";
Pf3D7_01_v3	DEFAULT	exon	190269	190861	.	+	.	gene_id "PF3D7_0104300"; transcript_id "PF3D7_0104300.1"; exon_number "106";
Pf3D7_01_v3	DEFAULT	exon	190991	192558	.	+	.	gene_id "PF3D7_0104300"; transcript_id "PF3D7_0104300.1"; exon_number "106";
Pf3D7_01_v3	DEFAULT	exon	192678	197316	.	+	.	gene_id "PF3D7_0104300"; transcript_id "PF3D7_0104300.1"; exon_number "106";
Pf3D7_01_v3	DEFAULT	exon	197550	200661	.	+	.	gene_id "PF3D7_0104300"; transcript_id "PF3D7_0104300.1"; exon_number "107";
Pf3D7_01_v3	DEFAULT	exon	200891	201230	.	+	.	gene_id "PF3D7_0104300"; transcript_id "PF3D7_0104300.1"; exon_number "108";
Pf3D7_01_v3	DEFAULT	transcript	202536	204143	.	+	.	gene_id "PF3D7_0104400"; transcript_id "PF3D7_0104400.1";
Pf3D7_01_v3	DEFAULT	exon	202536	204143	.	+	.	gene_id "PF3D7_0104400"; transcript_id "PF3D7_0104400.1"; exon_number "109";
Pf3D7_01_v3	DEFAULT	transcript	204622	205455	.	-	.	gene_id "PF3D7_0104500"; transcript_id "PF3D7_0104500.1";
Pf3D7_01_v3	DEFAULT	exon	204622	205455	.	-	.	gene_id "PF3D7_0104500"; transcript_id "PF3D7_0104500.1"; exon_number "110";
Pf3D7_01_v3	DEFAULT	transcript	206170	210189	.	+	.	gene_id "PF3D7_0104600"; transcript_id "PF3D7_0104600.1";
Pf3D7_01_v3	DEFAULT	exon	206170	210189	.	+	.	gene_id "PF3D7_0104600"; transcript_id "PF3D7_0104600.1"; exon_number "111";
Pf3D7_01_v3	DEFAULT	transcript	210870	213005	.	+	.	gene_id "PF3D7_0104700"; transcript_id "PF3D7_0104700.1";
Pf3D7_01_v3	DEFAULT	exon	210870	213005	.	+	.	gene_id "PF3D7_0104700"; transcript_id "PF3D7_0104700.1"; exon_number "112";
Pf3D7_01_v3	DEFAULT	transcript	215776	217509	.	+	.	gene_id "PF3D7_0104800"; transcript_id "PF3D7_0104800.1";
Pf3D7_01_v3	DEFAULT	exon	215776	217509	.	+	.	gene_id "PF3D7_0104800"; transcript_id "PF3D7_0104800.1"; exon_number "113";
Pf3D7_01_v3	DEFAULT	transcript	221202	221633	.	+	.	gene_id "PF3D7_0105100"; transcript_id "PF3D7_0105100.1";
Pf3D7_01_v3	DEFAULT	exon	221202	221633	.	+	.	gene_id "PF3D7_0105100"; transcript_id "PF3D7_0105100.1"; exon_number "114";
Pf3D7_01_v3	DEFAULT	transcript	222254	223960	.	-	.	gene_id "PF3D7_0105200"; transcript_id "PF3D7_0105200.1";
Pf3D7_01_v3	DEFAULT	exon	222254	223960	.	-	.	gene_id "PF3D7_0105200"; transcript_id "PF3D7_0105200.1"; exon_number "115";
Pf3D7_01_v3	DEFAULT	transcript	225110	225779	.	-	.	gene_id "PF3D7_0105300"; transcript_id "PF3D7_0105300.1";
Pf3D7_01_v3	DEFAULT	exon	225110	225582	.	-	.	gene_id "PF3D7_0105300"; transcript_id "PF3D7_0105300.1"; exon_number "116";
Pf3D7_01_v3	DEFAULT	exon	225764	225779	.	-	.	gene_id "PF3D7_0105300"; transcript_id "PF3D7_0105300.1"; exon_number "117";
Pf3D7_01_v3	DEFAULT	transcript	226681	227285	.	-	.	gene_id "PF3D7_0105400.1"; transcript_id "PF3D7_0105400.1.1";
Pf3D7_01_v3	DEFAULT	exon	226681	226892	.	-	.	gene_id "PF3D7_0105400.1"; transcript_id "PF3D7_0105400.1.1"; exon_number "120";
Pf3D7_01_v3	DEFAULT	exon	227075	227285	.	-	.	gene_id "PF3D7_0105400.1"; transcript_id "PF3D7_0105400.1.1"; exon_number "121";
Pf3D7_01_v3	DEFAULT	transcript	228485	229519	.	-	.	gene_id "PF3D7_0105500"; transcript_id "PF3D7_0105500.1";
Pf3D7_01_v3	DEFAULT	exon	228485	229519	.	-	.	gene_id "PF3D7_0105500"; transcript_id "PF3D7_0105500.1"; exon_number "122";
Pf3D7_01_v3	DEFAULT	transcript	230289	234402	.	-	.	gene_id "PF3D7_0105600"; transcript_id "PF3D7_0105600.1";
Pf3D7_01_v3	DEFAULT	exon	230289	231382	.	-	.	gene_id "PF3D7_0105600"; transcript_id "PF3D7_0105600.1"; exon_number "123";
Pf3D7_01_v3	DEFAULT	exon	231631	234068	.	-	.	gene_id "PF3D7_0105600"; transcript_id "PF3D7_0105600.1"; exon_number "124";
Pf3D7_01_v3	DEFAULT	exon	234260	234402	.	-	.	gene_id "PF3D7_0105600"; transcript_id "PF3D7_0105600.1"; exon_number "125";
Pf3D7_01_v3	DEFAULT	transcript	238666	247857	.	+	.	gene_id "PF3D7_0105700"; transcript_id "PF3D7_0105700.1";
Pf3D7_01_v3	DEFAULT	exon	238666	247857	.	+	.	gene_id "PF3D7_0105700"; transcript_id "PF3D7_0105700.1"; exon_number "126";
Pf3D7_01_v3	DEFAULT	transcript	249231	252010	.	-	.	gene_id "PF3D7_0105800"; transcript_id "PF3D7_0105800.1";
Pf3D7_01_v3	DEFAULT	exon	249231	250366	.	-	.	gene_id "PF3D7_0105800"; transcript_id "PF3D7_0105800.1"; exon_number "127";
Pf3D7_01_v3	DEFAULT	exon	250648	252010	.	-	.	gene_id "PF3D7_0105800"; transcript_id "PF3D7_0105800.1"; exon_number "128";
Pf3D7_01_v3	DEFAULT	transcript	253584	254930	.	+	.	gene_id "PF3D7_0105900"; transcript_id "PF3D7_0105900.1";
Pf3D7_01_v3	DEFAULT	exon	253584	254930	.	+	.	gene_id "PF3D7_0105900"; transcript_id "PF3D7_0105900.1"; exon_number "129";
Pf3D7_01_v3	DEFAULT	transcript	255775	258543	.	-	.	gene_id "PF3D7_0106000"; transcript_id "PF3D7_0106000.1";
Pf3D7_01_v3	DEFAULT	exon	255775	258543	.	-	.	gene_id "PF3D7_0106000"; transcript_id "PF3D7_0106000.1"; exon_number "130";
Pf3D7_01_v3	DEFAULT	transcript	260658	261809	.	-	.	gene_id "PF3D7_0106100"; transcript_id "PF3D7_0106100.1";
Pf3D7_01_v3	DEFAULT	exon	260658	261809	.	-	.	gene_id "PF3D7_0106100"; transcript_id "PF3D7_0106100.1"; exon_number "131";
Pf3D7_01_v3	DEFAULT	transcript	263340	264223	.	-	.	gene_id "PF3D7_0106200"; transcript_id "PF3D7_0106200.1";
Pf3D7_01_v3	DEFAULT	exon	263340	263859	.	-	.	gene_id "PF3D7_0106200"; transcript_id "PF3D7_0106200.1"; exon_number "132";
Pf3D7_01_v3	DEFAULT	exon	264096	264223	.	-	.	gene_id "PF3D7_0106200"; transcript_id "PF3D7_0106200.1"; exon_number "133";
Pf3D7_01_v3	DEFAULT	transcript	265208	269173	.	-	.	gene_id "PF3D7_0106300"; transcript_id "PF3D7_0106300.1";
Pf3D7_01_v3	DEFAULT	exon	265208	265537	.	-	.	gene_id "PF3D7_0106300"; transcript_id "PF3D7_0106300.1"; exon_number "134";
Pf3D7_01_v3	DEFAULT	exon	265674	265972	.	-	.	gene_id "PF3D7_0106300"; transcript_id "PF3D7_0106300.1"; exon_number "135";
Pf3D7_01_v3	DEFAULT	exon	266116	269173	.	-	.	gene_id "PF3D7_0106300"; transcript_id "PF3D7_0106300.1"; exon_number "136";
Pf3D7_01_v3	DEFAULT	transcript	272454	273404	.	+	.	gene_id "PF3D7_0106400"; transcript_id "PF3D7_0106400.1";
Pf3D7_01_v3	DEFAULT	exon	272454	272515	.	+	.	gene_id "PF3D7_0106400"; transcript_id "PF3D7_0106400.1"; exon_number "137";
Pf3D7_01_v3	DEFAULT	exon	272667	272764	.	+	.	gene_id "PF3D7_0106400"; transcript_id "PF3D7_0106400.1"; exon_number "138";
Pf3D7_01_v3	DEFAULT	exon	272859	272944	.	+	.	gene_id "PF3D7_0106400"; transcript_id "PF3D7_0106400.1"; exon_number "139";
Pf3D7_01_v3	DEFAULT	exon	273180	273404	.	+	.	gene_id "PF3D7_0106400"; transcript_id "PF3D7_0106400.1"; exon_number "140";
Pf3D7_01_v3	DEFAULT	transcript	274315	278550	.	+	.	gene_id "PF3D7_0106500"; transcript_id "PF3D7_0106500.1";
Pf3D7_01_v3	DEFAULT	exon	274315	278550	.	+	.	gene_id "PF3D7_0106500"; transcript_id "PF3D7_0106500.1"; exon_number "141";
Pf3D7_01_v3	DEFAULT	transcript	279115	280014	.	+	.	gene_id "PF3D7_0106600"; transcript_id "PF3D7_0106600.1";
Pf3D7_01_v3	DEFAULT	exon	279115	280014	.	+	.	gene_id "PF3D7_0106600"; transcript_id "PF3D7_0106600.1"; exon_number "142";
Pf3D7_01_v3	DEFAULT	transcript	281155	285459	.	+	.	gene_id "PF3D7_0106700"; transcript_id "PF3D7_0106700.1";
Pf3D7_01_v3	DEFAULT	exon	281155	285459	.	+	.	gene_id "PF3D7_0106700"; transcript_id "PF3D7_0106700.1"; exon_number "143";
Pf3D7_01_v3	DEFAULT	transcript	286951	288918	.	+	.	gene_id "PF3D7_0106800"; transcript_id "PF3D7_0106800.1";
Pf3D7_01_v3	DEFAULT	exon	286951	287050	.	+	.	gene_id "PF3D7_0106800"; transcript_id "PF3D7_0106800.1"; exon_number "144";
Pf3D7_01_v3	DEFAULT	exon	287269	287352	.	+	.	gene_id "PF3D7_0106800"; transcript_id "PF3D7_0106800.1"; exon_number "145";
Pf3D7_01_v3	DEFAULT	exon	287561	287630	.	+	.	gene_id "PF3D7_0106800"; transcript_id "PF3D7_0106800.1"; exon_number "146";
Pf3D7_01_v3	DEFAULT	exon	287779	287817	.	+	.	gene_id "PF3D7_0106800"; transcript_id "PF3D7_0106800.1"; exon_number "147";
Pf3D7_01_v3	DEFAULT	exon	287972	288084	.	+	.	gene_id "PF3D7_0106800"; transcript_id "PF3D7_0106800.1"; exon_number "148";
Pf3D7_01_v3	DEFAULT	exon	288214	288266	.	+	.	gene_id "PF3D7_0106800"; transcript_id "PF3D7_0106800.1"; exon_number "149";
Pf3D7_01_v3	DEFAULT	exon	288522	288615	.	+	.	gene_id "PF3D7_0106800"; transcript_id "PF3D7_0106800.1"; exon_number "150";
Pf3D7_01_v3	DEFAULT	exon	288712	288764	.	+	.	gene_id "PF3D7_0106800"; transcript_id "PF3D7_0106800.1"; exon_number "151";
Pf3D7_01_v3	DEFAULT	exon	288880	288918	.	+	.	gene_id "PF3D7_0106800"; transcript_id "PF3D7_0106800.1"; exon_number "152";
Pf3D7_01_v3	DEFAULT	transcript	290386	292590	.	+	.	gene_id "PF3D7_0106900"; transcript_id "PF3D7_0106900.1";
Pf3D7_01_v3	DEFAULT	exon	290386	292590	.	+	.	gene_id "PF3D7_0106900"; transcript_id "PF3D7_0106900.1"; exon_number "153";
Pf3D7_01_v3	DEFAULT	transcript	293642	294968	.	+	.	gene_id "PF3D7_0107000.1"; transcript_id "PF3D7_0107000.1.1";
Pf3D7_01_v3	DEFAULT	exon	293642	293765	.	+	.	gene_id "PF3D7_0107000.1"; transcript_id "PF3D7_0107000.1.1"; exon_number "154";
Pf3D7_01_v3	DEFAULT	exon	293960	294027	.	+	.	gene_id "PF3D7_0107000.1"; transcript_id "PF3D7_0107000.1.1"; exon_number "155";
Pf3D7_01_v3	DEFAULT	exon	294250	294336	.	+	.	gene_id "PF3D7_0107000.1"; transcript_id "PF3D7_0107000.1.1"; exon_number "156";
Pf3D7_01_v3	DEFAULT	exon	294433	294513	.	+	.	gene_id "PF3D7_0107000.1"; transcript_id "PF3D7_0107000.1.1"; exon_number "157";
Pf3D7_01_v3	DEFAULT	exon	294710	294769	.	+	.	gene_id "PF3D7_0107000.1"; transcript_id "PF3D7_0107000.1.1"; exon_number "158";
Pf3D7_01_v3	DEFAULT	exon	294882	294968	.	+	.	gene_id "PF3D7_0107000.1"; transcript_id "PF3D7_0107000.1.1"; exon_number "159";
Pf3D7_01_v3	DEFAULT	transcript	295300	296931	.	-	.	gene_id "PF3D7_0107100"; transcript_id "PF3D7_0107100.1";
Pf3D7_01_v3	DEFAULT	exon	295300	296931	.	-	.	gene_id "PF3D7_0107100"; transcript_id "PF3D7_0107100.1"; exon_number "160";
Pf3D7_01_v3	DEFAULT	transcript	297362	299397	.	+	.	gene_id "PF3D7_0107200"; transcript_id "PF3D7_0107200.1";
Pf3D7_01_v3	DEFAULT	exon	297362	297535	.	+	.	gene_id "PF3D7_0107200"; transcript_id "PF3D7_0107200.1"; exon_number "161";
Pf3D7_01_v3	DEFAULT	exon	297644	297768	.	+	.	gene_id "PF3D7_0107200"; transcript_id "PF3D7_0107200.1"; exon_number "162";
Pf3D7_01_v3	DEFAULT	exon	297899	297992	.	+	.	gene_id "PF3D7_0107200"; transcript_id "PF3D7_0107200.1"; exon_number "163";
Pf3D7_01_v3	DEFAULT	exon	298114	298188	.	+	.	gene_id "PF3D7_0107200"; transcript_id "PF3D7_0107200.1"; exon_number "164";
Pf3D7_01_v3	DEFAULT	exon	298301	298480	.	+	.	gene_id "PF3D7_0107200"; transcript_id "PF3D7_0107200.1"; exon_number "165";
Pf3D7_01_v3	DEFAULT	exon	298556	298602	.	+	.	gene_id "PF3D7_0107200"; transcript_id "PF3D7_0107200.1"; exon_number "166";
Pf3D7_01_v3	DEFAULT	exon	298694	298739	.	+	.	gene_id "PF3D7_0107200"; transcript_id "PF3D7_0107200.1"; exon_number "167";
Pf3D7_01_v3	DEFAULT	exon	298850	298927	.	+	.	gene_id "PF3D7_0107200"; transcript_id "PF3D7_0107200.1"; exon_number "168";
Pf3D7_01_v3	DEFAULT	exon	299063	299181	.	+	.	gene_id "PF3D7_0107200"; transcript_id "PF3D7_0107200.1"; exon_number "169";
Pf3D7_01_v3	DEFAULT	exon	299322	299397	.	+	.	gene_id "PF3D7_0107200"; transcript_id "PF3D7_0107200.1"; exon_number "170";
Pf3D7_01_v3	DEFAULT	transcript	299562	300868	.	-	.	gene_id "PF3D7_0107300"; transcript_id "PF3D7_0107300.1";
Pf3D7_01_v3	DEFAULT	exon	299562	300092	.	-	.	gene_id "PF3D7_0107300"; transcript_id "PF3D7_0107300.1"; exon_number "171";
Pf3D7_01_v3	DEFAULT	exon	300200	300868	.	-	.	gene_id "PF3D7_0107300"; transcript_id "PF3D7_0107300.1"; exon_number "172";
Pf3D7_01_v3	DEFAULT	transcript	302937	303398	.	+	.	gene_id "PF3D7_0107400"; transcript_id "PF3D7_0107400.1";
Pf3D7_01_v3	DEFAULT	exon	302937	303398	.	+	.	gene_id "PF3D7_0107400"; transcript_id "PF3D7_0107400.1"; exon_number "173";
Pf3D7_01_v3	DEFAULT	transcript	304362	309257	.	-	.	gene_id "PF3D7_0107500"; transcript_id "PF3D7_0107500.1";
Pf3D7_01_v3	DEFAULT	exon	304362	304436	.	-	.	gene_id "PF3D7_0107500"; transcript_id "PF3D7_0107500.1"; exon_number "174";
Pf3D7_01_v3	DEFAULT	exon	304604	304733	.	-	.	gene_id "PF3D7_0107500"; transcript_id "PF3D7_0107500.1"; exon_number "175";
Pf3D7_01_v3	DEFAULT	exon	304876	304948	.	-	.	gene_id "PF3D7_0107500"; transcript_id "PF3D7_0107500.1"; exon_number "176";
Pf3D7_01_v3	DEFAULT	exon	305123	309257	.	-	.	gene_id "PF3D7_0107500"; transcript_id "PF3D7_0107500.1"; exon_number "177";
Pf3D7_01_v3	DEFAULT	transcript	314618	319405	.	+	.	gene_id "PF3D7_0107600"; transcript_id "PF3D7_0107600.1";
Pf3D7_01_v3	DEFAULT	exon	314618	319405	.	+	.	gene_id "PF3D7_0107600"; transcript_id "PF3D7_0107600.1"; exon_number "178";
Pf3D7_01_v3	DEFAULT	transcript	320168	321508	.	+	.	gene_id "PF3D7_0107700"; transcript_id "PF3D7_0107700.1";
Pf3D7_01_v3	DEFAULT	exon	320168	321508	.	+	.	gene_id "PF3D7_0107700"; transcript_id "PF3D7_0107700.1"; exon_number "179";
Pf3D7_01_v3	DEFAULT	transcript	322371	326072	.	+	.	gene_id "PF3D7_0107800"; transcript_id "PF3D7_0107800.1";
Pf3D7_01_v3	DEFAULT	exon	322371	326072	.	+	.	gene_id "PF3D7_0107800"; transcript_id "PF3D7_0107800.1"; exon_number "180";
Pf3D7_01_v3	DEFAULT	transcript	326397	327224	.	-	.	gene_id "PF3D7_0107900"; transcript_id "PF3D7_0107900.1";
Pf3D7_01_v3	DEFAULT	exon	326397	327224	.	-	.	gene_id "PF3D7_0107900"; transcript_id "PF3D7_0107900.1"; exon_number "181";
Pf3D7_01_v3	DEFAULT	transcript	328431	329558	.	-	.	gene_id "PF3D7_0108000"; transcript_id "PF3D7_0108000.1";
Pf3D7_01_v3	DEFAULT	exon	328431	328479	.	-	.	gene_id "PF3D7_0108000"; transcript_id "PF3D7_0108000.1"; exon_number "182";
Pf3D7_01_v3	DEFAULT	exon	328609	328703	.	-	.	gene_id "PF3D7_0108000"; transcript_id "PF3D7_0108000.1"; exon_number "183";
Pf3D7_01_v3	DEFAULT	exon	328834	329343	.	-	.	gene_id "PF3D7_0108000"; transcript_id "PF3D7_0108000.1"; exon_number "184";
Pf3D7_01_v3	DEFAULT	exon	329556	329558	.	-	.	gene_id "PF3D7_0108000"; transcript_id "PF3D7_0108000.1"; exon_number "185";
Pf3D7_01_v3	DEFAULT	transcript	330738	332708	.	+	.	gene_id "PF3D7_0108100"; transcript_id "PF3D7_0108100.1";
Pf3D7_01_v3	DEFAULT	exon	330738	332708	.	+	.	gene_id "PF3D7_0108100"; transcript_id "PF3D7_0108100.1"; exon_number "186";
Pf3D7_01_v3	DEFAULT	transcript	337168	343833	.	+	.	gene_id "PF3D7_0108300"; transcript_id "PF3D7_0108300.1";
Pf3D7_01_v3	DEFAULT	exon	337168	338178	.	+	.	gene_id "PF3D7_0108300"; transcript_id "PF3D7_0108300.1"; exon_number "187";
Pf3D7_01_v3	DEFAULT	exon	338342	343833	.	+	.	gene_id "PF3D7_0108300"; transcript_id "PF3D7_0108300.1"; exon_number "187";
Pf3D7_01_v3	DEFAULT	transcript	344400	346540	.	-	.	gene_id "PF3D7_0108400.1"; transcript_id "PF3D7_0108400.1.1";
Pf3D7_01_v3	DEFAULT	exon	344400	344555	.	-	.	gene_id "PF3D7_0108400.1"; transcript_id "PF3D7_0108400.1.1"; exon_number "188";
Pf3D7_01_v3	DEFAULT	exon	344676	344730	.	-	.	gene_id "PF3D7_0108400.1"; transcript_id "PF3D7_0108400.1.1"; exon_number "189";
Pf3D7_01_v3	DEFAULT	exon	344873	344997	.	-	.	gene_id "PF3D7_0108400.1"; transcript_id "PF3D7_0108400.1.1"; exon_number "190";
Pf3D7_01_v3	DEFAULT	exon	345142	345213	.	-	.	gene_id "PF3D7_0108400.1"; transcript_id "PF3D7_0108400.1.1"; exon_number "191";
Pf3D7_01_v3	DEFAULT	exon	345318	345401	.	-	.	gene_id "PF3D7_0108400.1"; transcript_id "PF3D7_0108400.1.1"; exon_number "192";
Pf3D7_01_v3	DEFAULT	exon	345503	345570	.	-	.	gene_id "PF3D7_0108400.1"; transcript_id "PF3D7_0108400.1.1"; exon_number "193";
Pf3D7_01_v3	DEFAULT	exon	345685	345851	.	-	.	gene_id "PF3D7_0108400.1"; transcript_id "PF3D7_0108400.1.1"; exon_number "194";
Pf3D7_01_v3	DEFAULT	exon	346015	346267	.	-	.	gene_id "PF3D7_0108400.1"; transcript_id "PF3D7_0108400.1.1"; exon_number "195";
Pf3D7_01_v3	DEFAULT	exon	346528	346540	.	-	.	gene_id "PF3D7_0108400.1"; transcript_id "PF3D7_0108400.1.1"; exon_number "196";
Pf3D7_01_v3	DEFAULT	transcript	349170	349709	.	+	.	gene_id "PF3D7_0108500"; transcript_id "PF3D7_0108500.1";
Pf3D7_01_v3	DEFAULT	exon	349170	349523	.	+	.	gene_id "PF3D7_0108500"; transcript_id "PF3D7_0108500.1"; exon_number "202";
Pf3D7_01_v3	DEFAULT	exon	349704	349709	.	+	.	gene_id "PF3D7_0108500"; transcript_id "PF3D7_0108500.1"; exon_number "202";
Pf3D7_01_v3	DEFAULT	transcript	349995	351626	.	-	.	gene_id "PF3D7_0108600"; transcript_id "PF3D7_0108600.1";
Pf3D7_01_v3	DEFAULT	exon	349995	350099	.	-	.	gene_id "PF3D7_0108600"; transcript_id "PF3D7_0108600.1"; exon_number "203";
Pf3D7_01_v3	DEFAULT	exon	350299	350373	.	-	.	gene_id "PF3D7_0108600"; transcript_id "PF3D7_0108600.1"; exon_number "204";
Pf3D7_01_v3	DEFAULT	exon	350545	350677	.	-	.	gene_id "PF3D7_0108600"; transcript_id "PF3D7_0108600.1"; exon_number "205";
Pf3D7_01_v3	DEFAULT	exon	350789	350954	.	-	.	gene_id "PF3D7_0108600"; transcript_id "PF3D7_0108600.1"; exon_number "206";
Pf3D7_01_v3	DEFAULT	exon	351034	351226	.	-	.	gene_id "PF3D7_0108600"; transcript_id "PF3D7_0108600.1"; exon_number "207";
Pf3D7_01_v3	DEFAULT	exon	351378	351626	.	-	.	gene_id "PF3D7_0108600"; transcript_id "PF3D7_0108600.1"; exon_number "208";
Pf3D7_01_v3	DEFAULT	transcript	352314	356211	.	-	.	gene_id "PF3D7_0108700"; transcript_id "PF3D7_0108700.1";
Pf3D7_01_v3	DEFAULT	exon	352314	352356	.	-	.	gene_id "PF3D7_0108700"; transcript_id "PF3D7_0108700.1"; exon_number "209";
Pf3D7_01_v3	DEFAULT	exon	352459	352540	.	-	.	gene_id "PF3D7_0108700"; transcript_id "PF3D7_0108700.1"; exon_number "210";
Pf3D7_01_v3	DEFAULT	exon	352683	352815	.	-	.	gene_id "PF3D7_0108700"; transcript_id "PF3D7_0108700.1"; exon_number "211";
Pf3D7_01_v3	DEFAULT	exon	353011	353849	.	-	.	gene_id "PF3D7_0108700"; transcript_id "PF3D7_0108700.1"; exon_number "212";
Pf3D7_01_v3	DEFAULT	exon	353993	356211	.	-	.	gene_id "PF3D7_0108700"; transcript_id "PF3D7_0108700.1"; exon_number "212";
Pf3D7_01_v3	DEFAULT	transcript	357834	360339	.	+	.	gene_id "PF3D7_0108800"; transcript_id "PF3D7_0108800.1";
Pf3D7_01_v3	DEFAULT	exon	357834	357849	.	+	.	gene_id "PF3D7_0108800"; transcript_id "PF3D7_0108800.1"; exon_number "213";
Pf3D7_01_v3	DEFAULT	exon	358046	358113	.	+	.	gene_id "PF3D7_0108800"; transcript_id "PF3D7_0108800.1"; exon_number "214";
Pf3D7_01_v3	DEFAULT	exon	358219	358350	.	+	.	gene_id "PF3D7_0108800"; transcript_id "PF3D7_0108800.1"; exon_number "215";
Pf3D7_01_v3	DEFAULT	exon	358505	358575	.	+	.	gene_id "PF3D7_0108800"; transcript_id "PF3D7_0108800.1"; exon_number "216";
Pf3D7_01_v3	DEFAULT	exon	358703	358758	.	+	.	gene_id "PF3D7_0108800"; transcript_id "PF3D7_0108800.1"; exon_number "217";
Pf3D7_01_v3	DEFAULT	exon	358895	359200	.	+	.	gene_id "PF3D7_0108800"; transcript_id "PF3D7_0108800.1"; exon_number "218";
Pf3D7_01_v3	DEFAULT	exon	359384	359563	.	+	.	gene_id "PF3D7_0108800"; transcript_id "PF3D7_0108800.1"; exon_number "219";
Pf3D7_01_v3	DEFAULT	exon	359745	359815	.	+	.	gene_id "PF3D7_0108800"; transcript_id "PF3D7_0108800.1"; exon_number "220";
Pf3D7_01_v3	DEFAULT	exon	359919	359972	.	+	.	gene_id "PF3D7_0108800"; transcript_id "PF3D7_0108800.1"; exon_number "221";
Pf3D7_01_v3	DEFAULT	exon	360119	360172	.	+	.	gene_id "PF3D7_0108800"; transcript_id "PF3D7_0108800.1"; exon_number "222";
Pf3D7_01_v3	DEFAULT	exon	360265	360339	.	+	.	gene_id "PF3D7_0108800"; transcript_id "PF3D7_0108800.1"; exon_number "223";
Pf3D7_01_v3	DEFAULT	transcript	363318	363992	.	+	.	gene_id "PF3D7_0109000"; transcript_id "PF3D7_0109000.1";
Pf3D7_01_v3	DEFAULT	exon	363318	363992	.	+	.	gene_id "PF3D7_0109000"; transcript_id "PF3D7_0109000.1"; exon_number "224";
Pf3D7_01_v3	DEFAULT	transcript	365610	368795	.	+	.	gene_id "PF3D7_0109100"; transcript_id "PF3D7_0109100.1";
Pf3D7_01_v3	DEFAULT	exon	365610	365823	.	+	.	gene_id "PF3D7_0109100"; transcript_id "PF3D7_0109100.1"; exon_number "225";
Pf3D7_01_v3	DEFAULT	exon	365920	368795	.	+	.	gene_id "PF3D7_0109100"; transcript_id "PF3D7_0109100.1"; exon_number "226";
Pf3D7_01_v3	DEFAULT	transcript	369480	370178	.	-	.	gene_id "PF3D7_0109200"; transcript_id "PF3D7_0109200.1";
Pf3D7_01_v3	DEFAULT	exon	369480	370178	.	-	.	gene_id "PF3D7_0109200"; transcript_id "PF3D7_0109200.1"; exon_number "227";
Pf3D7_01_v3	DEFAULT	transcript	371815	373012	.	-	.	gene_id "PF3D7_0109300"; transcript_id "PF3D7_0109300.1";
Pf3D7_01_v3	DEFAULT	exon	371815	372646	.	-	.	gene_id "PF3D7_0109300"; transcript_id "PF3D7_0109300.1"; exon_number "228";
Pf3D7_01_v3	DEFAULT	exon	372876	373012	.	-	.	gene_id "PF3D7_0109300"; transcript_id "PF3D7_0109300.1"; exon_number "229";
Pf3D7_01_v3	DEFAULT	transcript	374439	375087	.	-	.	gene_id "PF3D7_0109400"; transcript_id "PF3D7_0109400.1";
Pf3D7_01_v3	DEFAULT	exon	374439	374810	.	-	.	gene_id "PF3D7_0109400"; transcript_id "PF3D7_0109400.1"; exon_number "230";
Pf3D7_01_v3	DEFAULT	exon	374959	375087	.	-	.	gene_id "PF3D7_0109400"; transcript_id "PF3D7_0109400.1"; exon_number "231";
Pf3D7_01_v3	DEFAULT	transcript	376294	377004	.	-	.	gene_id "PF3D7_0109500"; transcript_id "PF3D7_0109500.1";
Pf3D7_01_v3	DEFAULT	exon	376294	376586	.	-	.	gene_id "PF3D7_0109500"; transcript_id "PF3D7_0109500.1"; exon_number "232";
Pf3D7_01_v3	DEFAULT	exon	376830	377004	.	-	.	gene_id "PF3D7_0109500"; transcript_id "PF3D7_0109500.1"; exon_number "233";
Pf3D7_01_v3	DEFAULT	transcript	377874	378599	.	-	.	gene_id "PF3D7_0109600"; transcript_id "PF3D7_0109600.1";
Pf3D7_01_v3	DEFAULT	exon	377874	378133	.	-	.	gene_id "PF3D7_0109600"; transcript_id "PF3D7_0109600.1"; exon_number "234";
Pf3D7_01_v3	DEFAULT	exon	378265	378318	.	-	.	gene_id "PF3D7_0109600"; transcript_id "PF3D7_0109600.1"; exon_number "235";
Pf3D7_01_v3	DEFAULT	exon	378461	378599	.	-	.	gene_id "PF3D7_0109600"; transcript_id "PF3D7_0109600.1"; exon_number "236";
Pf3D7_01_v3	DEFAULT	transcript	379149	379806	.	-	.	gene_id "PF3D7_0109700"; transcript_id "PF3D7_0109700.1";
Pf3D7_01_v3	DEFAULT	exon	379149	379552	.	-	.	gene_id "PF3D7_0109700"; transcript_id "PF3D7_0109700.1"; exon_number "237";
Pf3D7_01_v3	DEFAULT	exon	379659	379806	.	-	.	gene_id "PF3D7_0109700"; transcript_id "PF3D7_0109700.1"; exon_number "238";
Pf3D7_01_v3	DEFAULT	transcript	380697	382424	.	+	.	gene_id "PF3D7_0109800"; transcript_id "PF3D7_0109800.1";
Pf3D7_01_v3	DEFAULT	exon	380697	382424	.	+	.	gene_id "PF3D7_0109800"; transcript_id "PF3D7_0109800.1"; exon_number "239";
Pf3D7_01_v3	DEFAULT	transcript	383284	386632	.	+	.	gene_id "PF3D7_0109850"; transcript_id "PF3D7_0109850.1";
Pf3D7_01_v3	DEFAULT	exon	383284	383722	.	+	.	gene_id "PF3D7_0109850"; transcript_id "PF3D7_0109850.1"; exon_number "240";
Pf3D7_01_v3	DEFAULT	exon	383887	384012	.	+	.	gene_id "PF3D7_0109850"; transcript_id "PF3D7_0109850.1"; exon_number "241";
Pf3D7_01_v3	DEFAULT	exon	384162	384270	.	+	.	gene_id "PF3D7_0109850"; transcript_id "PF3D7_0109850.1"; exon_number "242";
Pf3D7_01_v3	DEFAULT	exon	384400	384538	.	+	.	gene_id "PF3D7_0109850"; transcript_id "PF3D7_0109850.1"; exon_number "243";
Pf3D7_01_v3	DEFAULT	exon	384627	384807	.	+	.	gene_id "PF3D7_0109850"; transcript_id "PF3D7_0109850.1"; exon_number "244";
Pf3D7_01_v3	DEFAULT	exon	384897	385099	.	+	.	gene_id "PF3D7_0109850"; transcript_id "PF3D7_0109850.1"; exon_number "245";
Pf3D7_01_v3	DEFAULT	exon	385264	385385	.	+	.	gene_id "PF3D7_0109850"; transcript_id "PF3D7_0109850.1"; exon_number "246";
Pf3D7_01_v3	DEFAULT	exon	385461	385520	.	+	.	gene_id "PF3D7_0109850"; transcript_id "PF3D7_0109850.1"; exon_number "247";
Pf3D7_01_v3	DEFAULT	exon	385623	385767	.	+	.	gene_id "PF3D7_0109850"; transcript_id "PF3D7_0109850.1"; exon_number "248";
Pf3D7_01_v3	DEFAULT	exon	385905	385971	.	+	.	gene_id "PF3D7_0109850"; transcript_id "PF3D7_0109850.1"; exon_number "249";
Pf3D7_01_v3	DEFAULT	exon	386089	386150	.	+	.	gene_id "PF3D7_0109850"; transcript_id "PF3D7_0109850.1"; exon_number "250";
Pf3D7_01_v3	DEFAULT	exon	386331	386393	.	+	.	gene_id "PF3D7_0109850"; transcript_id "PF3D7_0109850.1"; exon_number "251";
Pf3D7_01_v3	DEFAULT	exon	386558	386632	.	+	.	gene_id "PF3D7_0109850"; transcript_id "PF3D7_0109850.1"; exon_number "252";
Pf3D7_01_v3	DEFAULT	transcript	386708	387940	.	+	.	gene_id "PF3D7_0109950"; transcript_id "PF3D7_0109950.1";
Pf3D7_01_v3	DEFAULT	exon	386708	386722	.	+	.	gene_id "PF3D7_0109950"; transcript_id "PF3D7_0109950.1"; exon_number "253";
Pf3D7_01_v3	DEFAULT	exon	386871	387042	.	+	.	gene_id "PF3D7_0109950"; transcript_id "PF3D7_0109950.1"; exon_number "254";
Pf3D7_01_v3	DEFAULT	exon	387214	387299	.	+	.	gene_id "PF3D7_0109950"; transcript_id "PF3D7_0109950.1"; exon_number "255";
Pf3D7_01_v3	DEFAULT	exon	387435	387462	.	+	.	gene_id "PF3D7_0109950"; transcript_id "PF3D7_0109950.1"; exon_number "256";
Pf3D7_01_v3	DEFAULT	exon	387596	387731	.	+	.	gene_id "PF3D7_0109950"; transcript_id "PF3D7_0109950.1"; exon_number "257";
Pf3D7_01_v3	DEFAULT	exon	387874	387940	.	+	.	gene_id "PF3D7_0109950"; transcript_id "PF3D7_0109950.1"; exon_number "258";
Pf3D7_01_v3	DEFAULT	transcript	388372	389076	.	+	.	gene_id "PF3D7_0110000"; transcript_id "PF3D7_0110000.1";
Pf3D7_01_v3	DEFAULT	exon	388372	389076	.	+	.	gene_id "PF3D7_0110000"; transcript_id "PF3D7_0110000.1"; exon_number "259";
Pf3D7_01_v3	DEFAULT	transcript	389261	392065	.	-	.	gene_id "PF3D7_0110100"; transcript_id "PF3D7_0110100.1";
Pf3D7_01_v3	DEFAULT	exon	389261	392065	.	-	.	gene_id "PF3D7_0110100"; transcript_id "PF3D7_0110100.1"; exon_number "260";
Pf3D7_01_v3	DEFAULT	transcript	392604	393035	.	+	.	gene_id "PF3D7_0110200"; transcript_id "PF3D7_0110200.1";
Pf3D7_01_v3	DEFAULT	exon	392604	393035	.	+	.	gene_id "PF3D7_0110200"; transcript_id "PF3D7_0110200.1"; exon_number "261";
Pf3D7_01_v3	DEFAULT	transcript	393875	394835	.	-	.	gene_id "PF3D7_0110400"; transcript_id "PF3D7_0110400.1";
Pf3D7_01_v3	DEFAULT	exon	393875	394457	.	-	.	gene_id "PF3D7_0110400"; transcript_id "PF3D7_0110400.1"; exon_number "262";
Pf3D7_01_v3	DEFAULT	exon	394669	394835	.	-	.	gene_id "PF3D7_0110400"; transcript_id "PF3D7_0110400.1"; exon_number "263";
Pf3D7_01_v3	DEFAULT	transcript	396591	403606	.	+	.	gene_id "PF3D7_0110500"; transcript_id "PF3D7_0110500.1";
Pf3D7_01_v3	DEFAULT	exon	396591	403355	.	+	.	gene_id "PF3D7_0110500"; transcript_id "PF3D7_0110500.1"; exon_number "264";
Pf3D7_01_v3	DEFAULT	exon	403514	403606	.	+	.	gene_id "PF3D7_0110500"; transcript_id "PF3D7_0110500.1"; exon_number "265";
Pf3D7_01_v3	DEFAULT	transcript	405739	412169	.	+	.	gene_id "PF3D7_0110600"; transcript_id "PF3D7_0110600.1";
Pf3D7_01_v3	DEFAULT	exon	405739	406218	.	+	.	gene_id "PF3D7_0110600"; transcript_id "PF3D7_0110600.1"; exon_number "266";
Pf3D7_01_v3	DEFAULT	exon	406347	407033	.	+	.	gene_id "PF3D7_0110600"; transcript_id "PF3D7_0110600.1"; exon_number "266";
Pf3D7_01_v3	DEFAULT	exon	407150	408477	.	+	.	gene_id "PF3D7_0110600"; transcript_id "PF3D7_0110600.1"; exon_number "266";
Pf3D7_01_v3	DEFAULT	exon	408610	410133	.	+	.	gene_id "PF3D7_0110600"; transcript_id "PF3D7_0110600.1"; exon_number "266";
Pf3D7_01_v3	DEFAULT	exon	410320	410452	.	+	.	gene_id "PF3D7_0110600"; transcript_id "PF3D7_0110600.1"; exon_number "267";
Pf3D7_01_v3	DEFAULT	exon	410553	410950	.	+	.	gene_id "PF3D7_0110600"; transcript_id "PF3D7_0110600.1"; exon_number "268";
Pf3D7_01_v3	DEFAULT	exon	411301	411380	.	+	.	gene_id "PF3D7_0110600"; transcript_id "PF3D7_0110600.1"; exon_number "269";
Pf3D7_01_v3	DEFAULT	exon	411522	411560	.	+	.	gene_id "PF3D7_0110600"; transcript_id "PF3D7_0110600.1"; exon_number "270";
Pf3D7_01_v3	DEFAULT	exon	411883	411932	.	+	.	gene_id "PF3D7_0110600"; transcript_id "PF3D7_0110600.1"; exon_number "271";
Pf3D7_01_v3	DEFAULT	exon	412132	412169	.	+	.	gene_id "PF3D7_0110600"; transcript_id "PF3D7_0110600.1"; exon_number "272";
Pf3D7_01_v3	DEFAULT	transcript	413760	415100	.	-	.	gene_id "PF3D7_0110700"; transcript_id "PF3D7_0110700.1";
Pf3D7_01_v3	DEFAULT	exon	413760	415100	.	-	.	gene_id "PF3D7_0110700"; transcript_id "PF3D7_0110700.1"; exon_number "273";
Pf3D7_01_v3	DEFAULT	transcript	417921	419607	.	+	.	gene_id "PF3D7_0110800"; transcript_id "PF3D7_0110800.1";
Pf3D7_01_v3	DEFAULT	exon	417921	417993	.	+	.	gene_id "PF3D7_0110800"; transcript_id "PF3D7_0110800.1"; exon_number "274";
Pf3D7_01_v3	DEFAULT	exon	418380	418837	.	+	.	gene_id "PF3D7_0110800"; transcript_id "PF3D7_0110800.1"; exon_number "275";
Pf3D7_01_v3	DEFAULT	exon	419035	419607	.	+	.	gene_id "PF3D7_0110800"; transcript_id "PF3D7_0110800.1"; exon_number "276";
Pf3D7_01_v3	DEFAULT	transcript	420293	420853	.	-	.	gene_id "PF3D7_0110900"; transcript_id "PF3D7_0110900.1";
Pf3D7_01_v3	DEFAULT	exon	420293	420853	.	-	.	gene_id "PF3D7_0110900"; transcript_id "PF3D7_0110900.1"; exon_number "277";
Pf3D7_01_v3	DEFAULT	transcript	421776	427575	.	-	.	gene_id "PF3D7_0111000"; transcript_id "PF3D7_0111000.1";
Pf3D7_01_v3	DEFAULT	exon	421776	421883	.	-	.	gene_id "PF3D7_0111000"; transcript_id "PF3D7_0111000.1"; exon_number "278";
Pf3D7_01_v3	DEFAULT	exon	422128	422283	.	-	.	gene_id "PF3D7_0111000"; transcript_id "PF3D7_0111000.1"; exon_number "279";
Pf3D7_01_v3	DEFAULT	exon	422374	422496	.	-	.	gene_id "PF3D7_0111000"; transcript_id "PF3D7_0111000.1"; exon_number "280";
Pf3D7_01_v3	DEFAULT	exon	422732	422791	.	-	.	gene_id "PF3D7_0111000"; transcript_id "PF3D7_0111000.1"; exon_number "281";
Pf3D7_01_v3	DEFAULT	exon	422850	422912	.	-	.	gene_id "PF3D7_0111000"; transcript_id "PF3D7_0111000.1"; exon_number "282";
Pf3D7_01_v3	DEFAULT	exon	423091	427575	.	-	.	gene_id "PF3D7_0111000"; transcript_id "PF3D7_0111000.1"; exon_number "283";
Pf3D7_01_v3	DEFAULT	transcript	430152	430858	.	-	.	gene_id "PF3D7_0111200"; transcript_id "PF3D7_0111200.1";
Pf3D7_01_v3	DEFAULT	exon	430152	430230	.	-	.	gene_id "PF3D7_0111200"; transcript_id "PF3D7_0111200.1"; exon_number "284";
Pf3D7_01_v3	DEFAULT	exon	430520	430623	.	-	.	gene_id "PF3D7_0111200"; transcript_id "PF3D7_0111200.1"; exon_number "285";
Pf3D7_01_v3	DEFAULT	exon	430748	430858	.	-	.	gene_id "PF3D7_0111200"; transcript_id "PF3D7_0111200.1"; exon_number "286";
Pf3D7_01_v3	DEFAULT	transcript	431539	435042	.	-	.	gene_id "PF3D7_0111300"; transcript_id "PF3D7_0111300.1";
Pf3D7_01_v3	DEFAULT	exon	431539	435042	.	-	.	gene_id "PF3D7_0111300"; transcript_id "PF3D7_0111300.1"; exon_number "287";
Pf3D7_01_v3	DEFAULT	transcript	436408	438564	.	+	.	gene_id "PF3D7_0111400"; transcript_id "PF3D7_0111400.1";
Pf3D7_01_v3	DEFAULT	exon	436408	438564	.	+	.	gene_id "PF3D7_0111400"; transcript_id "PF3D7_0111400.1"; exon_number "288";
Pf3D7_01_v3	DEFAULT	transcript	439652	441418	.	-	.	gene_id "PF3D7_0111500"; transcript_id "PF3D7_0111500.1";
Pf3D7_01_v3	DEFAULT	exon	439652	439824	.	-	.	gene_id "PF3D7_0111500"; transcript_id "PF3D7_0111500.1"; exon_number "289";
Pf3D7_01_v3	DEFAULT	exon	439950	440393	.	-	.	gene_id "PF3D7_0111500"; transcript_id "PF3D7_0111500.1"; exon_number "290";
Pf3D7_01_v3	DEFAULT	exon	440555	440644	.	-	.	gene_id "PF3D7_0111500"; transcript_id "PF3D7_0111500.1"; exon_number "291";
Pf3D7_01_v3	DEFAULT	exon	440764	440851	.	-	.	gene_id "PF3D7_0111500"; transcript_id "PF3D7_0111500.1"; exon_number "292";
Pf3D7_01_v3	DEFAULT	exon	441098	441418	.	-	.	gene_id "PF3D7_0111500"; transcript_id "PF3D7_0111500.1"; exon_number "293";
Pf3D7_01_v3	DEFAULT	transcript	442543	443289	.	-	.	gene_id "PF3D7_0111600"; transcript_id "PF3D7_0111600.1";
Pf3D7_01_v3	DEFAULT	exon	442543	443289	.	-	.	gene_id "PF3D7_0111600"; transcript_id "PF3D7_0111600.1"; exon_number "294";
Pf3D7_01_v3	DEFAULT	transcript	443585	443938	.	-	.	gene_id "PF3D7_0111700"; transcript_id "PF3D7_0111700.1";
Pf3D7_01_v3	DEFAULT	exon	443585	443938	.	-	.	gene_id "PF3D7_0111700"; transcript_id "PF3D7_0111700.1"; exon_number "295";
Pf3D7_01_v3	DEFAULT	transcript	446026	448849	.	+	.	gene_id "PF3D7_0111800"; transcript_id "PF3D7_0111800.1";
Pf3D7_01_v3	DEFAULT	exon	446026	446775	.	+	.	gene_id "PF3D7_0111800"; transcript_id "PF3D7_0111800.1"; exon_number "296";
Pf3D7_01_v3	DEFAULT	exon	446892	447016	.	+	.	gene_id "PF3D7_0111800"; transcript_id "PF3D7_0111800.1"; exon_number "297";
Pf3D7_01_v3	DEFAULT	exon	447118	447205	.	+	.	gene_id "PF3D7_0111800"; transcript_id "PF3D7_0111800.1"; exon_number "298";
Pf3D7_01_v3	DEFAULT	exon	447339	447422	.	+	.	gene_id "PF3D7_0111800"; transcript_id "PF3D7_0111800.1"; exon_number "299";
Pf3D7_01_v3	DEFAULT	exon	447617	447747	.	+	.	gene_id "PF3D7_0111800"; transcript_id "PF3D7_0111800.1"; exon_number "300";
Pf3D7_01_v3	DEFAULT	exon	447841	447904	.	+	.	gene_id "PF3D7_0111800"; transcript_id "PF3D7_0111800.1"; exon_number "301";
Pf3D7_01_v3	DEFAULT	exon	448028	448190	.	+	.	gene_id "PF3D7_0111800"; transcript_id "PF3D7_0111800.1"; exon_number "302";
Pf3D7_01_v3	DEFAULT	exon	448392	448849	.	+	.	gene_id "PF3D7_0111800"; transcript_id "PF3D7_0111800.1"; exon_number "303";
Pf3D7_01_v3	DEFAULT	transcript	450043	450646	.	-	.	gene_id "PF3D7_0111900"; transcript_id "PF3D7_0111900.1";
Pf3D7_01_v3	DEFAULT	exon	450043	450099	.	-	.	gene_id "PF3D7_0111900"; transcript_id "PF3D7_0111900.1"; exon_number "304";
Pf3D7_01_v3	DEFAULT	exon	450297	450428	.	-	.	gene_id "PF3D7_0111900"; transcript_id "PF3D7_0111900.1"; exon_number "305";
Pf3D7_01_v3	DEFAULT	exon	450590	450646	.	-	.	gene_id "PF3D7_0111900"; transcript_id "PF3D7_0111900.1"; exon_number "306";
Pf3D7_01_v3	DEFAULT	transcript	450831	453118	.	-	.	gene_id "PF3D7_0112000"; transcript_id "PF3D7_0112000.1";
Pf3D7_01_v3	DEFAULT	exon	450831	450873	.	-	.	gene_id "PF3D7_0112000"; transcript_id "PF3D7_0112000.1"; exon_number "307";
Pf3D7_01_v3	DEFAULT	exon	451238	451303	.	-	.	gene_id "PF3D7_0112000"; transcript_id "PF3D7_0112000.1"; exon_number "308";
Pf3D7_01_v3	DEFAULT	exon	451594	452440	.	-	.	gene_id "PF3D7_0112000"; transcript_id "PF3D7_0112000.1"; exon_number "309";
Pf3D7_01_v3	DEFAULT	exon	452590	452690	.	-	.	gene_id "PF3D7_0112000"; transcript_id "PF3D7_0112000.1"; exon_number "310";
Pf3D7_01_v3	DEFAULT	exon	452832	453118	.	-	.	gene_id "PF3D7_0112000"; transcript_id "PF3D7_0112000.1"; exon_number "311";
Pf3D7_01_v3	DEFAULT	transcript	454847	455338	.	+	.	gene_id "PF3D7_0112100"; transcript_id "PF3D7_0112100.1";
Pf3D7_01_v3	DEFAULT	exon	454847	455338	.	+	.	gene_id "PF3D7_0112100"; transcript_id "PF3D7_0112100.1"; exon_number "312";
Pf3D7_01_v3	DEFAULT	transcript	464726	470194	.	+	.	gene_id "PF3D7_0112200"; transcript_id "PF3D7_0112200.1";
Pf3D7_01_v3	DEFAULT	exon	464726	470194	.	+	.	gene_id "PF3D7_0112200"; transcript_id "PF3D7_0112200.1"; exon_number "313";
Pf3D7_01_v3	DEFAULT	transcript	481809	482618	.	-	.	gene_id "PF3D7_0112800"; transcript_id "PF3D7_0112800.1";
Pf3D7_01_v3	DEFAULT	exon	481809	482319	.	-	.	gene_id "PF3D7_0112800"; transcript_id "PF3D7_0112800.1"; exon_number "314";
Pf3D7_01_v3	DEFAULT	exon	482518	482618	.	-	.	gene_id "PF3D7_0112800"; transcript_id "PF3D7_0112800.1"; exon_number "315";
Pf3D7_01_v3	DEFAULT	transcript	486500	487186	.	+	.	gene_id "PF3D7_0112900"; transcript_id "PF3D7_0112900.1";
Pf3D7_01_v3	DEFAULT	exon	486500	486586	.	+	.	gene_id "PF3D7_0112900"; transcript_id "PF3D7_0112900.1"; exon_number "316";
Pf3D7_01_v3	DEFAULT	exon	486707	487186	.	+	.	gene_id "PF3D7_0112900"; transcript_id "PF3D7_0112900.1"; exon_number "317";
Pf3D7_01_v3	DEFAULT	transcript	487892	490127	.	-	.	gene_id "PF3D7_0113000"; transcript_id "PF3D7_0113000.1";
Pf3D7_01_v3	DEFAULT	exon	487892	489838	.	-	.	gene_id "PF3D7_0113000"; transcript_id "PF3D7_0113000.1"; exon_number "318";
Pf3D7_01_v3	DEFAULT	exon	490053	490127	.	-	.	gene_id "PF3D7_0113000"; transcript_id "PF3D7_0113000.1"; exon_number "319";
Pf3D7_01_v3	DEFAULT	transcript	495244	500076	.	+	.	gene_id "PF3D7_0113100"; transcript_id "PF3D7_0113100.1";
Pf3D7_01_v3	DEFAULT	exon	495244	496239	.	+	.	gene_id "PF3D7_0113100"; transcript_id "PF3D7_0113100.1"; exon_number "320";
Pf3D7_01_v3	DEFAULT	exon	496405	500076	.	+	.	gene_id "PF3D7_0113100"; transcript_id "PF3D7_0113100.1"; exon_number "321";
Pf3D7_01_v3	DEFAULT	transcript	500959	502868	.	-	.	gene_id "PF3D7_0113200"; transcript_id "PF3D7_0113200.1";
Pf3D7_01_v3	DEFAULT	exon	500959	502509	.	-	.	gene_id "PF3D7_0113200"; transcript_id "PF3D7_0113200.1"; exon_number "322";
Pf3D7_01_v3	DEFAULT	exon	502641	502868	.	-	.	gene_id "PF3D7_0113200"; transcript_id "PF3D7_0113200.1"; exon_number "323";
Pf3D7_01_v3	DEFAULT	transcript	504938	506874	.	-	.	gene_id "PF3D7_0113300"; transcript_id "PF3D7_0113300.1";
Pf3D7_01_v3	DEFAULT	exon	504938	506581	.	-	.	gene_id "PF3D7_0113300"; transcript_id "PF3D7_0113300.1"; exon_number "324";
Pf3D7_01_v3	DEFAULT	exon	506764	506874	.	-	.	gene_id "PF3D7_0113300"; transcript_id "PF3D7_0113300.1"; exon_number "325";
Pf3D7_01_v3	DEFAULT	transcript	508252	509748	.	-	.	gene_id "PF3D7_0113400"; transcript_id "PF3D7_0113400.1";
Pf3D7_01_v3	DEFAULT	exon	508252	509340	.	-	.	gene_id "PF3D7_0113400"; transcript_id "PF3D7_0113400.1"; exon_number "326";
Pf3D7_01_v3	DEFAULT	exon	509542	509748	.	-	.	gene_id "PF3D7_0113400"; transcript_id "PF3D7_0113400.1"; exon_number "327";
Pf3D7_01_v3	DEFAULT	transcript	512086	517855	.	+	.	gene_id "PF3D7_0113600"; transcript_id "PF3D7_0113600.1";
Pf3D7_01_v3	DEFAULT	exon	512086	514716	.	+	.	gene_id "PF3D7_0113600"; transcript_id "PF3D7_0113600.1"; exon_number "328";
Pf3D7_01_v3	DEFAULT	exon	514804	516580	.	+	.	gene_id "PF3D7_0113600"; transcript_id "PF3D7_0113600.1"; exon_number "329";
Pf3D7_01_v3	DEFAULT	exon	516582	517855	.	+	.	gene_id "PF3D7_0113600"; transcript_id "PF3D7_0113600.1"; exon_number "330";
Pf3D7_01_v3	DEFAULT	transcript	520807	522579	.	+	.	gene_id "PF3D7_0113700"; transcript_id "PF3D7_0113700.1";
Pf3D7_01_v3	DEFAULT	exon	520807	520917	.	+	.	gene_id "PF3D7_0113700"; transcript_id "PF3D7_0113700.1"; exon_number "331";
Pf3D7_01_v3	DEFAULT	exon	521146	521277	.	+	.	gene_id "PF3D7_0113700"; transcript_id "PF3D7_0113700.1"; exon_number "332";
Pf3D7_01_v3	DEFAULT	exon	521396	521795	.	+	.	gene_id "PF3D7_0113700"; transcript_id "PF3D7_0113700.1"; exon_number "333";
Pf3D7_01_v3	DEFAULT	exon	522014	522579	.	+	.	gene_id "PF3D7_0113700"; transcript_id "PF3D7_0113700.1"; exon_number "334";
Pf3D7_01_v3	DEFAULT	transcript	527107	536351	.	+	.	gene_id "PF3D7_0113800"; transcript_id "PF3D7_0113800.1";
Pf3D7_01_v3	DEFAULT	exon	527107	530065	.	+	.	gene_id "PF3D7_0113800"; transcript_id "PF3D7_0113800.1"; exon_number "335";
Pf3D7_01_v3	DEFAULT	exon	530175	531493	.	+	.	gene_id "PF3D7_0113800"; transcript_id "PF3D7_0113800.1"; exon_number "336";
Pf3D7_01_v3	DEFAULT	exon	531652	534459	.	+	.	gene_id "PF3D7_0113800"; transcript_id "PF3D7_0113800.1"; exon_number "337";
Pf3D7_01_v3	DEFAULT	exon	534735	536351	.	+	.	gene_id "PF3D7_0113800"; transcript_id "PF3D7_0113800.1"; exon_number "338";
Pf3D7_01_v3	DEFAULT	transcript	537109	538025	.	-	.	gene_id "PF3D7_0113900"; transcript_id "PF3D7_0113900.1";
Pf3D7_01_v3	DEFAULT	exon	537109	537771	.	-	.	gene_id "PF3D7_0113900"; transcript_id "PF3D7_0113900.1"; exon_number "339";
Pf3D7_01_v3	DEFAULT	exon	537957	538025	.	-	.	gene_id "PF3D7_0113900"; transcript_id "PF3D7_0113900.1"; exon_number "340";
Pf3D7_01_v3	DEFAULT	transcript	542480	546983	.	+	.	gene_id "PF3D7_0114000"; transcript_id "PF3D7_0114000.1";
Pf3D7_01_v3	DEFAULT	exon	542480	542641	.	+	.	gene_id "PF3D7_0114000"; transcript_id "PF3D7_0114000.1"; exon_number "341";
Pf3D7_01_v3	DEFAULT	exon	542754	546983	.	+	.	gene_id "PF3D7_0114000"; transcript_id "PF3D7_0114000.1"; exon_number "342";
Pf3D7_01_v3	DEFAULT	transcript	547597	548380	.	-	.	gene_id "PF3D7_0114100"; transcript_id "PF3D7_0114100.1";
Pf3D7_01_v3	DEFAULT	exon	547597	548217	.	-	.	gene_id "PF3D7_0114100"; transcript_id "PF3D7_0114100.1"; exon_number "343";
Pf3D7_01_v3	DEFAULT	exon	548312	548380	.	-	.	gene_id "PF3D7_0114100"; transcript_id "PF3D7_0114100.1"; exon_number "344";
Pf3D7_01_v3	DEFAULT	transcript	550576	551713	.	-	.	gene_id "PF3D7_0114200"; transcript_id "PF3D7_0114200.1";
Pf3D7_01_v3	DEFAULT	exon	550576	551550	.	-	.	gene_id "PF3D7_0114200"; transcript_id "PF3D7_0114200.1"; exon_number "345";
Pf3D7_01_v3	DEFAULT	exon	551645	551713	.	-	.	gene_id "PF3D7_0114200"; transcript_id "PF3D7_0114200.1"; exon_number "346";
Pf3D7_01_v3	DEFAULT	transcript	552640	553797	.	+	.	gene_id "PF3D7_0114300"; transcript_id "PF3D7_0114300.1";
Pf3D7_01_v3	DEFAULT	exon	552640	552708	.	+	.	gene_id "PF3D7_0114300"; transcript_id "PF3D7_0114300.1"; exon_number "347";
Pf3D7_01_v3	DEFAULT	exon	552906	553106	.	+	.	gene_id "PF3D7_0114300"; transcript_id "PF3D7_0114300.1"; exon_number "348";
Pf3D7_01_v3	DEFAULT	exon	553108	553797	.	+	.	gene_id "PF3D7_0114300"; transcript_id "PF3D7_0114300.1"; exon_number "349";
Pf3D7_01_v3	DEFAULT	transcript	554057	555439	.	-	.	gene_id "PF3D7_0114400"; transcript_id "PF3D7_0114400.1";
Pf3D7_01_v3	DEFAULT	exon	554057	554268	.	-	.	gene_id "PF3D7_0114400"; transcript_id "PF3D7_0114400.1"; exon_number "350";
Pf3D7_01_v3	DEFAULT	exon	554270	554441	.	-	.	gene_id "PF3D7_0114400"; transcript_id "PF3D7_0114400.1"; exon_number "351";
Pf3D7_01_v3	DEFAULT	exon	554443	554637	.	-	.	gene_id "PF3D7_0114400"; transcript_id "PF3D7_0114400.1"; exon_number "352";
Pf3D7_01_v3	DEFAULT	exon	554639	555439	.	-	.	gene_id "PF3D7_0114400"; transcript_id "PF3D7_0114400.1"; exon_number "353";
Pf3D7_01_v3	DEFAULT	transcript	558201	558708	.	-	.	gene_id "PF3D7_0114500"; transcript_id "PF3D7_0114500.1";
Pf3D7_01_v3	DEFAULT	exon	558201	558464	.	-	.	gene_id "PF3D7_0114500"; transcript_id "PF3D7_0114500.1"; exon_number "354";
Pf3D7_01_v3	DEFAULT	exon	558640	558708	.	-	.	gene_id "PF3D7_0114500"; transcript_id "PF3D7_0114500.1"; exon_number "355";
Pf3D7_01_v3	DEFAULT	transcript	560474	561534	.	-	.	gene_id "PF3D7_0114600"; transcript_id "PF3D7_0114600.1";
Pf3D7_01_v3	DEFAULT	exon	560474	560806	.	-	.	gene_id "PF3D7_0114600"; transcript_id "PF3D7_0114600.1"; exon_number "356";
Pf3D7_01_v3	DEFAULT	exon	560809	561060	.	-	.	gene_id "PF3D7_0114600"; transcript_id "PF3D7_0114600.1"; exon_number "357";
Pf3D7_01_v3	DEFAULT	exon	561063	561206	.	-	.	gene_id "PF3D7_0114600"; transcript_id "PF3D7_0114600.1"; exon_number "358";
Pf3D7_01_v3	DEFAULT	exon	561209	561349	.	-	.	gene_id "PF3D7_0114600"; transcript_id "PF3D7_0114600.1"; exon_number "359";
Pf3D7_01_v3	DEFAULT	exon	561466	561534	.	-	.	gene_id "PF3D7_0114600"; transcript_id "PF3D7_0114600.1"; exon_number "360";
Pf3D7_01_v3	DEFAULT	transcript	563703	564842	.	-	.	gene_id "PF3D7_0114700"; transcript_id "PF3D7_0114700.1";
Pf3D7_01_v3	DEFAULT	exon	563703	564602	.	-	.	gene_id "PF3D7_0114700"; transcript_id "PF3D7_0114700.1"; exon_number "361";
Pf3D7_01_v3	DEFAULT	exon	564771	564842	.	-	.	gene_id "PF3D7_0114700"; transcript_id "PF3D7_0114700.1"; exon_number "362";
Pf3D7_01_v3	DEFAULT	transcript	569485	570272	.	-	.	gene_id "PF3D7_0114800"; transcript_id "PF3D7_0114800.1";
Pf3D7_01_v3	DEFAULT	exon	569485	570048	.	-	.	gene_id "PF3D7_0114800"; transcript_id "PF3D7_0114800.1"; exon_number "363";
Pf3D7_01_v3	DEFAULT	exon	570204	570272	.	-	.	gene_id "PF3D7_0114800"; transcript_id "PF3D7_0114800.1"; exon_number "364";
Pf3D7_01_v3	DEFAULT	transcript	572135	572853	.	-	.	gene_id "PF3D7_0114900"; transcript_id "PF3D7_0114900.1";
Pf3D7_01_v3	DEFAULT	exon	572135	572445	.	-	.	gene_id "PF3D7_0114900"; transcript_id "PF3D7_0114900.1"; exon_number "365";
Pf3D7_01_v3	DEFAULT	exon	572448	572703	.	-	.	gene_id "PF3D7_0114900"; transcript_id "PF3D7_0114900.1"; exon_number "366";
Pf3D7_01_v3	DEFAULT	exon	572785	572853	.	-	.	gene_id "PF3D7_0114900"; transcript_id "PF3D7_0114900.1"; exon_number "367";
Pf3D7_01_v3	DEFAULT	transcript	577704	583789	.	+	.	gene_id "PF3D7_0115000"; transcript_id "PF3D7_0115000.1";
Pf3D7_01_v3	DEFAULT	exon	577704	578496	.	+	.	gene_id "PF3D7_0115000"; transcript_id "PF3D7_0115000.1"; exon_number "368";
Pf3D7_01_v3	DEFAULT	exon	578657	578922	.	+	.	gene_id "PF3D7_0115000"; transcript_id "PF3D7_0115000.1"; exon_number "369";
Pf3D7_01_v3	DEFAULT	exon	579071	583789	.	+	.	gene_id "PF3D7_0115000"; transcript_id "PF3D7_0115000.1"; exon_number "370";
Pf3D7_01_v3	DEFAULT	transcript	587391	588394	.	+	.	gene_id "PF3D7_0115100"; transcript_id "PF3D7_0115100.1";
Pf3D7_01_v3	DEFAULT	exon	587391	587483	.	+	.	gene_id "PF3D7_0115100"; transcript_id "PF3D7_0115100.1"; exon_number "371";
Pf3D7_01_v3	DEFAULT	exon	587606	588394	.	+	.	gene_id "PF3D7_0115100"; transcript_id "PF3D7_0115100.1"; exon_number "372";
Pf3D7_01_v3	DEFAULT	transcript	589386	589994	.	-	.	gene_id "PF3D7_0115150"; transcript_id "PF3D7_0115150.1";
Pf3D7_01_v3	DEFAULT	exon	589386	589494	.	-	.	gene_id "PF3D7_0115150"; transcript_id "PF3D7_0115150.1"; exon_number "373";
Pf3D7_01_v3	DEFAULT	exon	589496	589875	.	-	.	gene_id "PF3D7_0115150"; transcript_id "PF3D7_0115150.1"; exon_number "374";
Pf3D7_01_v3	DEFAULT	exon	589878	589994	.	-	.	gene_id "PF3D7_0115150"; transcript_id "PF3D7_0115150.1"; exon_number "375";
Pf3D7_01_v3	DEFAULT	transcript	591849	593187	.	+	.	gene_id "PF3D7_0115200"; transcript_id "PF3D7_0115200.1";
Pf3D7_01_v3	DEFAULT	exon	591849	591902	.	+	.	gene_id "PF3D7_0115200"; transcript_id "PF3D7_0115200.1"; exon_number "376";
Pf3D7_01_v3	DEFAULT	exon	592135	593187	.	+	.	gene_id "PF3D7_0115200"; transcript_id "PF3D7_0115200.1"; exon_number "377";
Pf3D7_01_v3	DEFAULT	transcript	595102	596273	.	+	.	gene_id "PF3D7_0115300"; transcript_id "PF3D7_0115300.1";
Pf3D7_01_v3	DEFAULT	exon	595102	595155	.	+	.	gene_id "PF3D7_0115300"; transcript_id "PF3D7_0115300.1"; exon_number "378";
Pf3D7_01_v3	DEFAULT	exon	595317	596273	.	+	.	gene_id "PF3D7_0115300"; transcript_id "PF3D7_0115300.1"; exon_number "379";
Pf3D7_01_v3	DEFAULT	transcript	598465	599472	.	+	.	gene_id "PF3D7_0115400"; transcript_id "PF3D7_0115400.1";
Pf3D7_01_v3	DEFAULT	exon	598465	598533	.	+	.	gene_id "PF3D7_0115400"; transcript_id "PF3D7_0115400.1"; exon_number "380";
Pf3D7_01_v3	DEFAULT	exon	598636	599472	.	+	.	gene_id "PF3D7_0115400"; transcript_id "PF3D7_0115400.1"; exon_number "381";
Pf3D7_01_v3	DEFAULT	transcript	600692	601992	.	+	.	gene_id "PF3D7_0115500"; transcript_id "PF3D7_0115500.1";
Pf3D7_01_v3	DEFAULT	exon	600692	601255	.	+	.	gene_id "PF3D7_0115500"; transcript_id "PF3D7_0115500.1"; exon_number "382";
Pf3D7_01_v3	DEFAULT	exon	601258	601992	.	+	.	gene_id "PF3D7_0115500"; transcript_id "PF3D7_0115500.1"; exon_number "383";
Pf3D7_01_v3	DEFAULT	transcript	604162	605531	.	+	.	gene_id "PF3D7_0115600"; transcript_id "PF3D7_0115600.1";
Pf3D7_01_v3	DEFAULT	exon	604162	604215	.	+	.	gene_id "PF3D7_0115600"; transcript_id "PF3D7_0115600.1"; exon_number "384";
Pf3D7_01_v3	DEFAULT	exon	604446	605531	.	+	.	gene_id "PF3D7_0115600"; transcript_id "PF3D7_0115600.1"; exon_number "385";
Pf3D7_01_v3	DEFAULT	transcript	607390	614893	.	-	.	gene_id "PF3D7_0115700"; transcript_id "PF3D7_0115700.1";
Pf3D7_01_v3	DEFAULT	exon	607390	608694	.	-	.	gene_id "PF3D7_0115700"; transcript_id "PF3D7_0115700.1"; exon_number "386";
Pf3D7_01_v3	DEFAULT	exon	609587	614893	.	-	.	gene_id "PF3D7_0115700"; transcript_id "PF3D7_0115700.1"; exon_number "387";
Pf3D7_02_v3	DEFAULT	transcript	25232	31168	.	+	.	gene_id "PF3D7_0200100"; transcript_id "PF3D7_0200100.1";
Pf3D7_02_v3	DEFAULT	exon	25232	29035	.	+	.	gene_id "PF3D7_0200100"; transcript_id "PF3D7_0200100.1"; exon_number "388";
Pf3D7_02_v3	DEFAULT	exon	29837	31168	.	+	.	gene_id "PF3D7_0200100"; transcript_id "PF3D7_0200100.1"; exon_number "389";
Pf3D7_02_v3	DEFAULT	transcript	33030	34259	.	-	.	gene_id "PF3D7_0200200"; transcript_id "PF3D7_0200200.1";
Pf3D7_02_v3	DEFAULT	exon	33030	33965	.	-	.	gene_id "PF3D7_0200200"; transcript_id "PF3D7_0200200.1"; exon_number "390";
Pf3D7_02_v3	DEFAULT	exon	34191	34259	.	-	.	gene_id "PF3D7_0200200"; transcript_id "PF3D7_0200200.1"; exon_number "391";
Pf3D7_02_v3	DEFAULT	transcript	35927	37249	.	-	.	gene_id "PF3D7_0200300"; transcript_id "PF3D7_0200300.1";
Pf3D7_02_v3	DEFAULT	exon	35927	37249	.	-	.	gene_id "PF3D7_0200300"; transcript_id "PF3D7_0200300.1"; exon_number "392";
Pf3D7_02_v3	DEFAULT	transcript	38287	39303	.	-	.	gene_id "PF3D7_0200400"; transcript_id "PF3D7_0200400.1";
Pf3D7_02_v3	DEFAULT	exon	38287	39132	.	-	.	gene_id "PF3D7_0200400"; transcript_id "PF3D7_0200400.1"; exon_number "393";
Pf3D7_02_v3	DEFAULT	exon	39235	39303	.	-	.	gene_id "PF3D7_0200400"; transcript_id "PF3D7_0200400.1"; exon_number "394";
Pf3D7_02_v3	DEFAULT	transcript	41515	42858	.	-	.	gene_id "PF3D7_0200500"; transcript_id "PF3D7_0200500.1";
Pf3D7_02_v3	DEFAULT	exon	41515	42573	.	-	.	gene_id "PF3D7_0200500"; transcript_id "PF3D7_0200500.1"; exon_number "395";
Pf3D7_02_v3	DEFAULT	exon	42805	42858	.	-	.	gene_id "PF3D7_0200500"; transcript_id "PF3D7_0200500.1"; exon_number "396";
Pf3D7_02_v3	DEFAULT	transcript	45286	46558	.	-	.	gene_id "PF3D7_0200600"; transcript_id "PF3D7_0200600.1";
Pf3D7_02_v3	DEFAULT	exon	45286	46344	.	-	.	gene_id "PF3D7_0200600"; transcript_id "PF3D7_0200600.1"; exon_number "397";
Pf3D7_02_v3	DEFAULT	exon	46490	46558	.	-	.	gene_id "PF3D7_0200600"; transcript_id "PF3D7_0200600.1"; exon_number "398";
Pf3D7_02_v3	DEFAULT	transcript	48923	50147	.	-	.	gene_id "PF3D7_0200700"; transcript_id "PF3D7_0200700.1";
Pf3D7_02_v3	DEFAULT	exon	48923	49861	.	-	.	gene_id "PF3D7_0200700"; transcript_id "PF3D7_0200700.1"; exon_number "399";
Pf3D7_02_v3	DEFAULT	exon	50094	50147	.	-	.	gene_id "PF3D7_0200700"; transcript_id "PF3D7_0200700.1"; exon_number "400";
Pf3D7_02_v3	DEFAULT	transcript	51842	53055	.	-	.	gene_id "PF3D7_0200800"; transcript_id "PF3D7_0200800.1";
Pf3D7_02_v3	DEFAULT	exon	51842	52487	.	-	.	gene_id "PF3D7_0200800"; transcript_id "PF3D7_0200800.1"; exon_number "401";
Pf3D7_02_v3	DEFAULT	exon	52490	53055	.	-	.	gene_id "PF3D7_0200800"; transcript_id "PF3D7_0200800.1"; exon_number "402";
Pf3D7_02_v3	DEFAULT	transcript	54254	55255	.	-	.	gene_id "PF3D7_0200900"; transcript_id "PF3D7_0200900.1";
Pf3D7_02_v3	DEFAULT	exon	54254	54427	.	-	.	gene_id "PF3D7_0200900"; transcript_id "PF3D7_0200900.1"; exon_number "403";
Pf3D7_02_v3	DEFAULT	exon	54430	54933	.	-	.	gene_id "PF3D7_0200900"; transcript_id "PF3D7_0200900.1"; exon_number "404";
Pf3D7_02_v3	DEFAULT	exon	54936	55082	.	-	.	gene_id "PF3D7_0200900"; transcript_id "PF3D7_0200900.1"; exon_number "405";
Pf3D7_02_v3	DEFAULT	exon	55187	55255	.	-	.	gene_id "PF3D7_0200900"; transcript_id "PF3D7_0200900.1"; exon_number "406";
Pf3D7_02_v3	DEFAULT	transcript	57344	58421	.	-	.	gene_id "PF3D7_0201000"; transcript_id "PF3D7_0201000.1";
Pf3D7_02_v3	DEFAULT	exon	57344	58228	.	-	.	gene_id "PF3D7_0201000"; transcript_id "PF3D7_0201000.1"; exon_number "407";
Pf3D7_02_v3	DEFAULT	exon	58368	58421	.	-	.	gene_id "PF3D7_0201000"; transcript_id "PF3D7_0201000.1"; exon_number "408";
Pf3D7_02_v3	DEFAULT	transcript	60107	60319	.	-	.	gene_id "PF3D7_0201100"; transcript_id "PF3D7_0201100.1";
Pf3D7_02_v3	DEFAULT	exon	60107	60319	.	-	.	gene_id "PF3D7_0201100"; transcript_id "PF3D7_0201100.1"; exon_number "409";
Pf3D7_02_v3	DEFAULT	transcript	63157	64376	.	+	.	gene_id "PF3D7_0201200"; transcript_id "PF3D7_0201200.1";
Pf3D7_02_v3	DEFAULT	exon	63157	63210	.	+	.	gene_id "PF3D7_0201200"; transcript_id "PF3D7_0201200.1"; exon_number "410";
Pf3D7_02_v3	DEFAULT	exon	63360	64376	.	+	.	gene_id "PF3D7_0201200"; transcript_id "PF3D7_0201200.1"; exon_number "411";
Pf3D7_02_v3	DEFAULT	transcript	66529	67545	.	+	.	gene_id "PF3D7_0201300"; transcript_id "PF3D7_0201300.1";
Pf3D7_02_v3	DEFAULT	exon	66529	66597	.	+	.	gene_id "PF3D7_0201300"; transcript_id "PF3D7_0201300.1"; exon_number "412";
Pf3D7_02_v3	DEFAULT	exon	66697	67545	.	+	.	gene_id "PF3D7_0201300"; transcript_id "PF3D7_0201300.1"; exon_number "413";
Pf3D7_02_v3	DEFAULT	transcript	69088	69771	.	+	.	gene_id "PF3D7_0201400"; transcript_id "PF3D7_0201400.1";
Pf3D7_02_v3	DEFAULT	exon	69088	69156	.	+	.	gene_id "PF3D7_0201400"; transcript_id "PF3D7_0201400.1"; exon_number "414";
Pf3D7_02_v3	DEFAULT	exon	69370	69771	.	+	.	gene_id "PF3D7_0201400"; transcript_id "PF3D7_0201400.1"; exon_number "415";
Pf3D7_02_v3	DEFAULT	transcript	73441	74396	.	-	.	gene_id "PF3D7_0201500"; transcript_id "PF3D7_0201500.1";
Pf3D7_02_v3	DEFAULT	exon	73441	74094	.	-	.	gene_id "PF3D7_0201500"; transcript_id "PF3D7_0201500.1"; exon_number "416";
Pf3D7_02_v3	DEFAULT	exon	74286	74396	.	-	.	gene_id "PF3D7_0201500"; transcript_id "PF3D7_0201500.1"; exon_number "417";
Pf3D7_02_v3	DEFAULT	transcript	77251	78808	.	-	.	gene_id "PF3D7_0201600"; transcript_id "PF3D7_0201600.1";
Pf3D7_02_v3	DEFAULT	exon	77251	78504	.	-	.	gene_id "PF3D7_0201600"; transcript_id "PF3D7_0201600.1"; exon_number "418";
Pf3D7_02_v3	DEFAULT	exon	78605	78808	.	-	.	gene_id "PF3D7_0201600"; transcript_id "PF3D7_0201600.1"; exon_number "419";
Pf3D7_02_v3	DEFAULT	transcript	81291	84165	.	-	.	gene_id "PF3D7_0201700"; transcript_id "PF3D7_0201700.1";
Pf3D7_02_v3	DEFAULT	exon	81291	83900	.	-	.	gene_id "PF3D7_0201700"; transcript_id "PF3D7_0201700.1"; exon_number "420";
Pf3D7_02_v3	DEFAULT	exon	84073	84165	.	-	.	gene_id "PF3D7_0201700"; transcript_id "PF3D7_0201700.1"; exon_number "421";
Pf3D7_02_v3	DEFAULT	transcript	86832	88791	.	-	.	gene_id "PF3D7_0201800"; transcript_id "PF3D7_0201800.1";
Pf3D7_02_v3	DEFAULT	exon	86832	87400	.	-	.	gene_id "PF3D7_0201800"; transcript_id "PF3D7_0201800.1"; exon_number "422";
Pf3D7_02_v3	DEFAULT	exon	87675	88110	.	-	.	gene_id "PF3D7_0201800"; transcript_id "PF3D7_0201800.1"; exon_number "423";
Pf3D7_02_v3	DEFAULT	exon	88385	88534	.	-	.	gene_id "PF3D7_0201800"; transcript_id "PF3D7_0201800.1"; exon_number "424";
Pf3D7_02_v3	DEFAULT	exon	88681	88791	.	-	.	gene_id "PF3D7_0201800"; transcript_id "PF3D7_0201800.1"; exon_number "425";
Pf3D7_02_v3	DEFAULT	transcript	91318	98838	.	-	.	gene_id "PF3D7_0201900"; transcript_id "PF3D7_0201900.1";
Pf3D7_02_v3	DEFAULT	exon	91318	91558	.	-	.	gene_id "PF3D7_0201900"; transcript_id "PF3D7_0201900.1"; exon_number "426";
Pf3D7_02_v3	DEFAULT	exon	91838	98532	.	-	.	gene_id "PF3D7_0201900"; transcript_id "PF3D7_0201900.1"; exon_number "426";
Pf3D7_02_v3	DEFAULT	exon	98728	98838	.	-	.	gene_id "PF3D7_0201900"; transcript_id "PF3D7_0201900.1"; exon_number "427";
Pf3D7_02_v3	DEFAULT	transcript	103385	105796	.	-	.	gene_id "PF3D7_0202000"; transcript_id "PF3D7_0202000.1";
Pf3D7_02_v3	DEFAULT	exon	103385	105238	.	-	.	gene_id "PF3D7_0202000"; transcript_id "PF3D7_0202000.1"; exon_number "428";
Pf3D7_02_v3	DEFAULT	exon	105686	105796	.	-	.	gene_id "PF3D7_0202000"; transcript_id "PF3D7_0202000.1"; exon_number "429";
Pf3D7_02_v3	DEFAULT	transcript	109564	110580	.	-	.	gene_id "PF3D7_0202100"; transcript_id "PF3D7_0202100.1";
Pf3D7_02_v3	DEFAULT	exon	109564	110283	.	-	.	gene_id "PF3D7_0202100"; transcript_id "PF3D7_0202100.1"; exon_number "430";
Pf3D7_02_v3	DEFAULT	exon	110392	110580	.	-	.	gene_id "PF3D7_0202100"; transcript_id "PF3D7_0202100.1"; exon_number "431";
Pf3D7_02_v3	DEFAULT	transcript	112547	113682	.	-	.	gene_id "PF3D7_0202200"; transcript_id "PF3D7_0202200.1";
Pf3D7_02_v3	DEFAULT	exon	112547	113188	.	-	.	gene_id "PF3D7_0202200"; transcript_id "PF3D7_0202200.1"; exon_number "432";
Pf3D7_02_v3	DEFAULT	exon	113452	113682	.	-	.	gene_id "PF3D7_0202200"; transcript_id "PF3D7_0202200.1"; exon_number "433";
Pf3D7_02_v3	DEFAULT	transcript	117225	118235	.	+	.	gene_id "PF3D7_0202300"; transcript_id "PF3D7_0202300.1";
Pf3D7_02_v3	DEFAULT	exon	117225	117445	.	+	.	gene_id "PF3D7_0202300"; transcript_id "PF3D7_0202300.1"; exon_number "434";
Pf3D7_02_v3	DEFAULT	exon	117653	118235	.	+	.	gene_id "PF3D7_0202300"; transcript_id "PF3D7_0202300.1"; exon_number "435";
Pf3D7_02_v3	DEFAULT	transcript	120524	124102	.	+	.	gene_id "PF3D7_0202400"; transcript_id "PF3D7_0202400.1";
Pf3D7_02_v3	DEFAULT	exon	120524	124102	.	+	.	gene_id "PF3D7_0202400"; transcript_id "PF3D7_0202400.1"; exon_number "436";
Pf3D7_02_v3	DEFAULT	transcript	127994	128314	.	+	.	gene_id "PF3D7_0202500"; transcript_id "PF3D7_0202500.1";
Pf3D7_02_v3	DEFAULT	exon	127994	128314	.	+	.	gene_id "PF3D7_0202500"; transcript_id "PF3D7_0202500.1"; exon_number "437";
Pf3D7_02_v3	DEFAULT	transcript	129342	133563	.	-	.	gene_id "PF3D7_0202600.1"; transcript_id "PF3D7_0202600.1.1";
Pf3D7_02_v3	DEFAULT	exon	129342	129521	.	-	.	gene_id "PF3D7_0202600.1"; transcript_id "PF3D7_0202600.1.1"; exon_number "441";
Pf3D7_02_v3	DEFAULT	exon	129605	129690	.	-	.	gene_id "PF3D7_0202600.1"; transcript_id "PF3D7_0202600.1.1"; exon_number "442";
Pf3D7_02_v3	DEFAULT	exon	129804	133563	.	-	.	gene_id "PF3D7_0202600.1"; transcript_id "PF3D7_0202600.1.1"; exon_number "443";
Pf3D7_02_v3	DEFAULT	transcript	135523	137139	.	+	.	gene_id "PF3D7_0202700"; transcript_id "PF3D7_0202700.1";
Pf3D7_02_v3	DEFAULT	exon	135523	137139	.	+	.	gene_id "PF3D7_0202700"; transcript_id "PF3D7_0202700.1"; exon_number "444";
Pf3D7_02_v3	DEFAULT	transcript	137557	138389	.	-	.	gene_id "PF3D7_0202800"; transcript_id "PF3D7_0202800.1";
Pf3D7_02_v3	DEFAULT	exon	137557	137575	.	-	.	gene_id "PF3D7_0202800"; transcript_id "PF3D7_0202800.1"; exon_number "445";
Pf3D7_02_v3	DEFAULT	exon	137684	137909	.	-	.	gene_id "PF3D7_0202800"; transcript_id "PF3D7_0202800.1"; exon_number "446";
Pf3D7_02_v3	DEFAULT	exon	138050	138130	.	-	.	gene_id "PF3D7_0202800"; transcript_id "PF3D7_0202800.1"; exon_number "447";
Pf3D7_02_v3	DEFAULT	exon	138353	138389	.	-	.	gene_id "PF3D7_0202800"; transcript_id "PF3D7_0202800.1"; exon_number "448";
Pf3D7_02_v3	DEFAULT	transcript	138927	141192	.	+	.	gene_id "PF3D7_0202900"; transcript_id "PF3D7_0202900.1";
Pf3D7_02_v3	DEFAULT	exon	138927	138986	.	+	.	gene_id "PF3D7_0202900"; transcript_id "PF3D7_0202900.1"; exon_number "449";
Pf3D7_02_v3	DEFAULT	exon	139121	139172	.	+	.	gene_id "PF3D7_0202900"; transcript_id "PF3D7_0202900.1"; exon_number "450";
Pf3D7_02_v3	DEFAULT	exon	139373	139415	.	+	.	gene_id "PF3D7_0202900"; transcript_id "PF3D7_0202900.1"; exon_number "451";
Pf3D7_02_v3	DEFAULT	exon	139515	139582	.	+	.	gene_id "PF3D7_0202900"; transcript_id "PF3D7_0202900.1"; exon_number "452";
Pf3D7_02_v3	DEFAULT	exon	139674	139776	.	+	.	gene_id "PF3D7_0202900"; transcript_id "PF3D7_0202900.1"; exon_number "453";
Pf3D7_02_v3	DEFAULT	exon	139993	140153	.	+	.	gene_id "PF3D7_0202900"; transcript_id "PF3D7_0202900.1"; exon_number "454";
Pf3D7_02_v3	DEFAULT	exon	140297	140344	.	+	.	gene_id "PF3D7_0202900"; transcript_id "PF3D7_0202900.1"; exon_number "455";
Pf3D7_02_v3	DEFAULT	exon	140534	140595	.	+	.	gene_id "PF3D7_0202900"; transcript_id "PF3D7_0202900.1"; exon_number "456";
Pf3D7_02_v3	DEFAULT	exon	140719	140911	.	+	.	gene_id "PF3D7_0202900"; transcript_id "PF3D7_0202900.1"; exon_number "457";
Pf3D7_02_v3	DEFAULT	exon	141119	141192	.	+	.	gene_id "PF3D7_0202900"; transcript_id "PF3D7_0202900.1"; exon_number "458";
Pf3D7_02_v3	DEFAULT	transcript	141625	147564	.	-	.	gene_id "PF3D7_0203000"; transcript_id "PF3D7_0203000.1";
Pf3D7_02_v3	DEFAULT	exon	141625	145207	.	-	.	gene_id "PF3D7_0203000"; transcript_id "PF3D7_0203000.1"; exon_number "459";
Pf3D7_02_v3	DEFAULT	exon	145327	147564	.	-	.	gene_id "PF3D7_0203000"; transcript_id "PF3D7_0203000.1"; exon_number "459";
Pf3D7_02_v3	DEFAULT	transcript	149524	156981	.	-	.	gene_id "PF3D7_0203100"; transcript_id "PF3D7_0203100.1";
Pf3D7_02_v3	DEFAULT	exon	149524	156981	.	-	.	gene_id "PF3D7_0203100"; transcript_id "PF3D7_0203100.1"; exon_number "460";
Pf3D7_02_v3	DEFAULT	transcript	158137	159660	.	-	.	gene_id "PF3D7_0203200"; transcript_id "PF3D7_0203200.1";
Pf3D7_02_v3	DEFAULT	exon	158137	159660	.	-	.	gene_id "PF3D7_0203200"; transcript_id "PF3D7_0203200.1"; exon_number "461";
Pf3D7_02_v3	DEFAULT	transcript	160514	161242	.	+	.	gene_id "PF3D7_0203300"; transcript_id "PF3D7_0203300.1";
Pf3D7_02_v3	DEFAULT	exon	160514	161242	.	+	.	gene_id "PF3D7_0203300"; transcript_id "PF3D7_0203300.1"; exon_number "462";
Pf3D7_02_v3	DEFAULT	transcript	162065	162900	.	-	.	gene_id "PF3D7_0203400"; transcript_id "PF3D7_0203400.1";
Pf3D7_02_v3	DEFAULT	exon	162065	162078	.	-	.	gene_id "PF3D7_0203400"; transcript_id "PF3D7_0203400.1"; exon_number "463";
Pf3D7_02_v3	DEFAULT	exon	162207	162374	.	-	.	gene_id "PF3D7_0203400"; transcript_id "PF3D7_0203400.1"; exon_number "464";
Pf3D7_02_v3	DEFAULT	exon	162697	162786	.	-	.	gene_id "PF3D7_0203400"; transcript_id "PF3D7_0203400.1"; exon_number "465";
Pf3D7_02_v3	DEFAULT	exon	162897	162900	.	-	.	gene_id "PF3D7_0203400"; transcript_id "PF3D7_0203400.1"; exon_number "466";
Pf3D7_02_v3	DEFAULT	transcript	166144	168051	.	+	.	gene_id "PF3D7_0203600"; transcript_id "PF3D7_0203600.1";
Pf3D7_02_v3	DEFAULT	exon	166144	168051	.	+	.	gene_id "PF3D7_0203600"; transcript_id "PF3D7_0203600.1"; exon_number "467";
Pf3D7_02_v3	DEFAULT	transcript	168682	170136	.	-	.	gene_id "PF3D7_0203700"; transcript_id "PF3D7_0203700.1";
Pf3D7_02_v3	DEFAULT	exon	168682	168719	.	-	.	gene_id "PF3D7_0203700"; transcript_id "PF3D7_0203700.1"; exon_number "468";
Pf3D7_02_v3	DEFAULT	exon	168855	170136	.	-	.	gene_id "PF3D7_0203700"; transcript_id "PF3D7_0203700.1"; exon_number "469";
Pf3D7_02_v3	DEFAULT	transcript	171563	174912	.	-	.	gene_id "PF3D7_0203800"; transcript_id "PF3D7_0203800.1";
Pf3D7_02_v3	DEFAULT	exon	171563	171721	.	-	.	gene_id "PF3D7_0203800"; transcript_id "PF3D7_0203800.1"; exon_number "470";
Pf3D7_02_v3	DEFAULT	exon	171882	171977	.	-	.	gene_id "PF3D7_0203800"; transcript_id "PF3D7_0203800.1"; exon_number "471";
Pf3D7_02_v3	DEFAULT	exon	172168	172532	.	-	.	gene_id "PF3D7_0203800"; transcript_id "PF3D7_0203800.1"; exon_number "472";
Pf3D7_02_v3	DEFAULT	exon	172665	172761	.	-	.	gene_id "PF3D7_0203800"; transcript_id "PF3D7_0203800.1"; exon_number "473";
Pf3D7_02_v3	DEFAULT	exon	172872	172910	.	-	.	gene_id "PF3D7_0203800"; transcript_id "PF3D7_0203800.1"; exon_number "474";
Pf3D7_02_v3	DEFAULT	exon	173089	173196	.	-	.	gene_id "PF3D7_0203800"; transcript_id "PF3D7_0203800.1"; exon_number "475";
Pf3D7_02_v3	DEFAULT	exon	173359	173430	.	-	.	gene_id "PF3D7_0203800"; transcript_id "PF3D7_0203800.1"; exon_number "476";
Pf3D7_02_v3	DEFAULT	exon	173580	173670	.	-	.	gene_id "PF3D7_0203800"; transcript_id "PF3D7_0203800.1"; exon_number "477";
Pf3D7_02_v3	DEFAULT	exon	173848	173959	.	-	.	gene_id "PF3D7_0203800"; transcript_id "PF3D7_0203800.1"; exon_number "478";
Pf3D7_02_v3	DEFAULT	exon	174067	174108	.	-	.	gene_id "PF3D7_0203800"; transcript_id "PF3D7_0203800.1"; exon_number "479";
Pf3D7_02_v3	DEFAULT	exon	174232	174280	.	-	.	gene_id "PF3D7_0203800"; transcript_id "PF3D7_0203800.1"; exon_number "480";
Pf3D7_02_v3	DEFAULT	exon	174514	174912	.	-	.	gene_id "PF3D7_0203800"; transcript_id "PF3D7_0203800.1"; exon_number "481";
Pf3D7_02_v3	DEFAULT	transcript	176567	178300	.	+	.	gene_id "PF3D7_0203900"; transcript_id "PF3D7_0203900.1";
Pf3D7_02_v3	DEFAULT	exon	176567	178300	.	+	.	gene_id "PF3D7_0203900"; transcript_id "PF3D7_0203900.1"; exon_number "482";
Pf3D7_02_v3	DEFAULT	transcript	178955	181526	.	+	.	gene_id "PF3D7_0204000"; transcript_id "PF3D7_0204000.1";
Pf3D7_02_v3	DEFAULT	exon	178955	180924	.	+	.	gene_id "PF3D7_0204000"; transcript_id "PF3D7_0204000.1"; exon_number "483";
Pf3D7_02_v3	DEFAULT	exon	181103	181526	.	+	.	gene_id "PF3D7_0204000"; transcript_id "PF3D7_0204000.1"; exon_number "484";
Pf3D7_02_v3	DEFAULT	transcript	182228	189115	.	-	.	gene_id "PF3D7_0204100"; transcript_id "PF3D7_0204100.1";
Pf3D7_02_v3	DEFAULT	exon	182228	189115	.	-	.	gene_id "PF3D7_0204100"; transcript_id "PF3D7_0204100.1"; exon_number "485";
Pf3D7_02_v3	DEFAULT	transcript	192818	194199	.	+	.	gene_id "PF3D7_0204200"; transcript_id "PF3D7_0204200.1";
Pf3D7_02_v3	DEFAULT	exon	192818	193200	.	+	.	gene_id "PF3D7_0204200"; transcript_id "PF3D7_0204200.1"; exon_number "486";
Pf3D7_02_v3	DEFAULT	exon	193328	193490	.	+	.	gene_id "PF3D7_0204200"; transcript_id "PF3D7_0204200.1"; exon_number "487";
Pf3D7_02_v3	DEFAULT	exon	193649	193718	.	+	.	gene_id "PF3D7_0204200"; transcript_id "PF3D7_0204200.1"; exon_number "488";
Pf3D7_02_v3	DEFAULT	exon	193864	194039	.	+	.	gene_id "PF3D7_0204200"; transcript_id "PF3D7_0204200.1"; exon_number "489";
Pf3D7_02_v3	DEFAULT	exon	194161	194199	.	+	.	gene_id "PF3D7_0204200"; transcript_id "PF3D7_0204200.1"; exon_number "490";
Pf3D7_02_v3	DEFAULT	transcript	194826	196916	.	-	.	gene_id "PF3D7_0204300"; transcript_id "PF3D7_0204300.1";
Pf3D7_02_v3	DEFAULT	exon	194826	196916	.	-	.	gene_id "PF3D7_0204300"; transcript_id "PF3D7_0204300.1"; exon_number "491";
Pf3D7_02_v3	DEFAULT	transcript	197219	198043	.	-	.	gene_id "PF3D7_0204400"; transcript_id "PF3D7_0204400.1";
Pf3D7_02_v3	DEFAULT	exon	197219	197281	.	-	.	gene_id "PF3D7_0204400"; transcript_id "PF3D7_0204400.1"; exon_number "492";
Pf3D7_02_v3	DEFAULT	exon	197367	197465	.	-	.	gene_id "PF3D7_0204400"; transcript_id "PF3D7_0204400.1"; exon_number "493";
Pf3D7_02_v3	DEFAULT	exon	197740	197841	.	-	.	gene_id "PF3D7_0204400"; transcript_id "PF3D7_0204400.1"; exon_number "494";
Pf3D7_02_v3	DEFAULT	exon	197984	198043	.	-	.	gene_id "PF3D7_0204400"; transcript_id "PF3D7_0204400.1"; exon_number "495";
Pf3D7_02_v3	DEFAULT	transcript	198353	199570	.	-	.	gene_id "PF3D7_0204500"; transcript_id "PF3D7_0204500.1";
Pf3D7_02_v3	DEFAULT	exon	198353	199570	.	-	.	gene_id "PF3D7_0204500"; transcript_id "PF3D7_0204500.1"; exon_number "496";
Pf3D7_02_v3	DEFAULT	transcript	200482	204048	.	-	.	gene_id "PF3D7_0204600"; transcript_id "PF3D7_0204600.1";
Pf3D7_02_v3	DEFAULT	exon	200482	204048	.	-	.	gene_id "PF3D7_0204600"; transcript_id "PF3D7_0204600.1"; exon_number "497";
Pf3D7_02_v3	DEFAULT	transcript	205889	207403	.	-	.	gene_id "PF3D7_0204700"; transcript_id "PF3D7_0204700.1";
Pf3D7_02_v3	DEFAULT	exon	205889	207403	.	-	.	gene_id "PF3D7_0204700"; transcript_id "PF3D7_0204700.1"; exon_number "498";
Pf3D7_02_v3	DEFAULT	transcript	209583	210833	.	-	.	gene_id "PF3D7_0204800"; transcript_id "PF3D7_0204800.1";
Pf3D7_02_v3	DEFAULT	exon	209583	210833	.	-	.	gene_id "PF3D7_0204800"; transcript_id "PF3D7_0204800.1"; exon_number "499";
Pf3D7_02_v3	DEFAULT	transcript	211348	212627	.	+	.	gene_id "PF3D7_0204900"; transcript_id "PF3D7_0204900.1";
Pf3D7_02_v3	DEFAULT	exon	211348	211465	.	+	.	gene_id "PF3D7_0204900"; transcript_id "PF3D7_0204900.1"; exon_number "500";
Pf3D7_02_v3	DEFAULT	exon	211681	212627	.	+	.	gene_id "PF3D7_0204900"; transcript_id "PF3D7_0204900.1"; exon_number "501";
Pf3D7_02_v3	DEFAULT	transcript	212982	214508	.	-	.	gene_id "PF3D7_0205000"; transcript_id "PF3D7_0205000.1";
Pf3D7_02_v3	DEFAULT	exon	212982	214508	.	-	.	gene_id "PF3D7_0205000"; transcript_id "PF3D7_0205000.1"; exon_number "502";
Pf3D7_02_v3	DEFAULT	transcript	214838	217348	.	-	.	gene_id "PF3D7_0205100"; transcript_id "PF3D7_0205100.1";
Pf3D7_02_v3	DEFAULT	exon	214838	216054	.	-	.	gene_id "PF3D7_0205100"; transcript_id "PF3D7_0205100.1"; exon_number "503";
Pf3D7_02_v3	DEFAULT	exon	216175	216786	.	-	.	gene_id "PF3D7_0205100"; transcript_id "PF3D7_0205100.1"; exon_number "504";
Pf3D7_02_v3	DEFAULT	exon	216937	217008	.	-	.	gene_id "PF3D7_0205100"; transcript_id "PF3D7_0205100.1"; exon_number "505";
Pf3D7_02_v3	DEFAULT	exon	217132	217348	.	-	.	gene_id "PF3D7_0205100"; transcript_id "PF3D7_0205100.1"; exon_number "506";
Pf3D7_02_v3	DEFAULT	transcript	217882	218907	.	-	.	gene_id "PF3D7_0205200"; transcript_id "PF3D7_0205200.1";
Pf3D7_02_v3	DEFAULT	exon	217882	218097	.	-	.	gene_id "PF3D7_0205200"; transcript_id "PF3D7_0205200.1"; exon_number "507";
Pf3D7_02_v3	DEFAULT	exon	218290	218423	.	-	.	gene_id "PF3D7_0205200"; transcript_id "PF3D7_0205200.1"; exon_number "508";
Pf3D7_02_v3	DEFAULT	exon	218533	218715	.	-	.	gene_id "PF3D7_0205200"; transcript_id "PF3D7_0205200.1"; exon_number "509";
Pf3D7_02_v3	DEFAULT	exon	218850	218907	.	-	.	gene_id "PF3D7_0205200"; transcript_id "PF3D7_0205200.1"; exon_number "510";
Pf3D7_02_v3	DEFAULT	transcript	219690	222256	.	+	.	gene_id "PF3D7_0205300"; transcript_id "PF3D7_0205300.1";
Pf3D7_02_v3	DEFAULT	exon	219690	220936	.	+	.	gene_id "PF3D7_0205300"; transcript_id "PF3D7_0205300.1"; exon_number "511";
Pf3D7_02_v3	DEFAULT	exon	221054	221147	.	+	.	gene_id "PF3D7_0205300"; transcript_id "PF3D7_0205300.1"; exon_number "512";
Pf3D7_02_v3	DEFAULT	exon	221260	221355	.	+	.	gene_id "PF3D7_0205300"; transcript_id "PF3D7_0205300.1"; exon_number "513";
Pf3D7_02_v3	DEFAULT	exon	221450	221618	.	+	.	gene_id "PF3D7_0205300"; transcript_id "PF3D7_0205300.1"; exon_number "514";
Pf3D7_02_v3	DEFAULT	exon	221760	221920	.	+	.	gene_id "PF3D7_0205300"; transcript_id "PF3D7_0205300.1"; exon_number "515";
Pf3D7_02_v3	DEFAULT	exon	222173	222256	.	+	.	gene_id "PF3D7_0205300"; transcript_id "PF3D7_0205300.1"; exon_number "516";
Pf3D7_02_v3	DEFAULT	transcript	223478	224851	.	+	.	gene_id "PF3D7_0205400"; transcript_id "PF3D7_0205400.1";
Pf3D7_02_v3	DEFAULT	exon	223478	224851	.	+	.	gene_id "PF3D7_0205400"; transcript_id "PF3D7_0205400.1"; exon_number "517";
Pf3D7_02_v3	DEFAULT	transcript	225562	226245	.	-	.	gene_id "PF3D7_0205500"; transcript_id "PF3D7_0205500.1";
Pf3D7_02_v3	DEFAULT	exon	225562	225814	.	-	.	gene_id "PF3D7_0205500"; transcript_id "PF3D7_0205500.1"; exon_number "518";
Pf3D7_02_v3	DEFAULT	exon	225984	226080	.	-	.	gene_id "PF3D7_0205500"; transcript_id "PF3D7_0205500.1"; exon_number "519";
Pf3D7_02_v3	DEFAULT	exon	226197	226245	.	-	.	gene_id "PF3D7_0205500"; transcript_id "PF3D7_0205500.1"; exon_number "520";
Pf3D7_02_v3	DEFAULT	transcript	228025	229932	.	+	.	gene_id "PF3D7_0205600"; transcript_id "PF3D7_0205600.1";
Pf3D7_02_v3	DEFAULT	exon	228025	229932	.	+	.	gene_id "PF3D7_0205600"; transcript_id "PF3D7_0205600.1"; exon_number "521";
Pf3D7_02_v3	DEFAULT	transcript	231141	232529	.	+	.	gene_id "PF3D7_0205700.1"; transcript_id "PF3D7_0205700.1.1";
Pf3D7_02_v3	DEFAULT	exon	231141	231234	.	+	.	gene_id "PF3D7_0205700.1"; transcript_id "PF3D7_0205700.1.1"; exon_number "528";
Pf3D7_02_v3	DEFAULT	exon	231384	231484	.	+	.	gene_id "PF3D7_0205700.1"; transcript_id "PF3D7_0205700.1.1"; exon_number "529";
Pf3D7_02_v3	DEFAULT	exon	231618	231702	.	+	.	gene_id "PF3D7_0205700.1"; transcript_id "PF3D7_0205700.1.1"; exon_number "530";
Pf3D7_02_v3	DEFAULT	exon	232099	232327	.	+	.	gene_id "PF3D7_0205700.1"; transcript_id "PF3D7_0205700.1.1"; exon_number "531";
Pf3D7_02_v3	DEFAULT	exon	232421	232529	.	+	.	gene_id "PF3D7_0205700.1"; transcript_id "PF3D7_0205700.1.1"; exon_number "532";
Pf3D7_02_v3	DEFAULT	transcript	232729	233476	.	-	.	gene_id "PF3D7_0205800"; transcript_id "PF3D7_0205800.1";
Pf3D7_02_v3	DEFAULT	exon	232729	232781	.	-	.	gene_id "PF3D7_0205800"; transcript_id "PF3D7_0205800.1"; exon_number "533";
Pf3D7_02_v3	DEFAULT	exon	233011	233182	.	-	.	gene_id "PF3D7_0205800"; transcript_id "PF3D7_0205800.1"; exon_number "534";
Pf3D7_02_v3	DEFAULT	exon	233339	233476	.	-	.	gene_id "PF3D7_0205800"; transcript_id "PF3D7_0205800.1"; exon_number "535";
Pf3D7_02_v3	DEFAULT	transcript	235237	238816	.	+	.	gene_id "PF3D7_0205900"; transcript_id "PF3D7_0205900.1";
Pf3D7_02_v3	DEFAULT	exon	235237	235257	.	+	.	gene_id "PF3D7_0205900"; transcript_id "PF3D7_0205900.1"; exon_number "536";
Pf3D7_02_v3	DEFAULT	exon	235535	238219	.	+	.	gene_id "PF3D7_0205900"; transcript_id "PF3D7_0205900.1"; exon_number "537";
Pf3D7_02_v3	DEFAULT	exon	238482	238596	.	+	.	gene_id "PF3D7_0205900"; transcript_id "PF3D7_0205900.1"; exon_number "538";
Pf3D7_02_v3	DEFAULT	exon	238737	238816	.	+	.	gene_id "PF3D7_0205900"; transcript_id "PF3D7_0205900.1"; exon_number "539";
Pf3D7_02_v3	DEFAULT	transcript	239246	243796	.	-	.	gene_id "PF3D7_0206000"; transcript_id "PF3D7_0206000.1";
Pf3D7_02_v3	DEFAULT	exon	239246	243796	.	-	.	gene_id "PF3D7_0206000"; transcript_id "PF3D7_0206000.1"; exon_number "540";
Pf3D7_02_v3	DEFAULT	transcript	245358	246699	.	+	.	gene_id "PF3D7_0206100"; transcript_id "PF3D7_0206100.1";
Pf3D7_02_v3	DEFAULT	exon	245358	245734	.	+	.	gene_id "PF3D7_0206100"; transcript_id "PF3D7_0206100.1"; exon_number "541";
Pf3D7_02_v3	DEFAULT	exon	246057	246135	.	+	.	gene_id "PF3D7_0206100"; transcript_id "PF3D7_0206100.1"; exon_number "542";
Pf3D7_02_v3	DEFAULT	exon	246251	246335	.	+	.	gene_id "PF3D7_0206100"; transcript_id "PF3D7_0206100.1"; exon_number "543";
Pf3D7_02_v3	DEFAULT	exon	246491	246699	.	+	.	gene_id "PF3D7_0206100"; transcript_id "PF3D7_0206100.1"; exon_number "544";
Pf3D7_02_v3	DEFAULT	transcript	249030	250727	.	+	.	gene_id "PF3D7_0206200"; transcript_id "PF3D7_0206200.1";
Pf3D7_02_v3	DEFAULT	exon	249030	250727	.	+	.	gene_id "PF3D7_0206200"; transcript_id "PF3D7_0206200.1"; exon_number "545";
Pf3D7_02_v3	DEFAULT	transcript	252394	262443	.	+	.	gene_id "PF3D7_0206300"; transcript_id "PF3D7_0206300.1";
Pf3D7_02_v3	DEFAULT	exon	252394	252507	.	+	.	gene_id "PF3D7_0206300"; transcript_id "PF3D7_0206300.1"; exon_number "546";
Pf3D7_02_v3	DEFAULT	exon	252757	253306	.	+	.	gene_id "PF3D7_0206300"; transcript_id "PF3D7_0206300.1"; exon_number "547";
Pf3D7_02_v3	DEFAULT	exon	253401	253484	.	+	.	gene_id "PF3D7_0206300"; transcript_id "PF3D7_0206300.1"; exon_number "548";
Pf3D7_02_v3	DEFAULT	exon	253989	254815	.	+	.	gene_id "PF3D7_0206300"; transcript_id "PF3D7_0206300.1"; exon_number "549";
Pf3D7_02_v3	DEFAULT	exon	254818	262443	.	+	.	gene_id "PF3D7_0206300"; transcript_id "PF3D7_0206300.1"; exon_number "550";
Pf3D7_02_v3	DEFAULT	transcript	263037	267347	.	-	.	gene_id "PF3D7_0206500"; transcript_id "PF3D7_0206500.1";
Pf3D7_02_v3	DEFAULT	exon	263037	264146	.	-	.	gene_id "PF3D7_0206500"; transcript_id "PF3D7_0206500.1"; exon_number "551";
Pf3D7_02_v3	DEFAULT	exon	264347	267347	.	-	.	gene_id "PF3D7_0206500"; transcript_id "PF3D7_0206500.1"; exon_number "551";
Pf3D7_02_v3	DEFAULT	transcript	270078	270619	.	-	.	gene_id "PF3D7_0206600"; transcript_id "PF3D7_0206600.1";
Pf3D7_02_v3	DEFAULT	exon	270078	270199	.	-	.	gene_id "PF3D7_0206600"; transcript_id "PF3D7_0206600.1"; exon_number "552";
Pf3D7_02_v3	DEFAULT	exon	270421	270619	.	-	.	gene_id "PF3D7_0206600"; transcript_id "PF3D7_0206600.1"; exon_number "553";
Pf3D7_02_v3	DEFAULT	transcript	271594	273009	.	+	.	gene_id "PF3D7_0206700"; transcript_id "PF3D7_0206700.1";
Pf3D7_02_v3	DEFAULT	exon	271594	273009	.	+	.	gene_id "PF3D7_0206700"; transcript_id "PF3D7_0206700.1"; exon_number "554";
Pf3D7_02_v3	DEFAULT	transcript	273689	274507	.	-	.	gene_id "PF3D7_0206800"; transcript_id "PF3D7_0206800.1";
Pf3D7_02_v3	DEFAULT	exon	273689	273892	.	-	.	gene_id "PF3D7_0206800"; transcript_id "PF3D7_0206800.1"; exon_number "555";
Pf3D7_02_v3	DEFAULT	exon	274375	274507	.	-	.	gene_id "PF3D7_0206800"; transcript_id "PF3D7_0206800.1"; exon_number "555";
Pf3D7_02_v3	DEFAULT	transcript	275540	276494	.	-	.	gene_id "PF3D7_0206900.1"; transcript_id "PF3D7_0206900.1.1";
Pf3D7_02_v3	DEFAULT	exon	275540	275844	.	-	.	gene_id "PF3D7_0206900.1"; transcript_id "PF3D7_0206900.1.1"; exon_number "556";
Pf3D7_02_v3	DEFAULT	exon	275981	276494	.	-	.	gene_id "PF3D7_0206900.1"; transcript_id "PF3D7_0206900.1.1"; exon_number "557";
Pf3D7_02_v3	DEFAULT	transcript	277494	278456	.	-	.	gene_id "PF3D7_0207000"; transcript_id "PF3D7_0207000.1";
Pf3D7_02_v3	DEFAULT	exon	277494	277828	.	-	.	gene_id "PF3D7_0207000"; transcript_id "PF3D7_0207000.1"; exon_number "561";
Pf3D7_02_v3	DEFAULT	exon	277973	278456	.	-	.	gene_id "PF3D7_0207000"; transcript_id "PF3D7_0207000.1"; exon_number "562";
Pf3D7_02_v3	DEFAULT	transcript	281907	287345	.	+	.	gene_id "PF3D7_0207100"; transcript_id "PF3D7_0207100.1";
Pf3D7_02_v3	DEFAULT	exon	281907	283457	.	+	.	gene_id "PF3D7_0207100"; transcript_id "PF3D7_0207100.1"; exon_number "563";
Pf3D7_02_v3	DEFAULT	exon	283655	287016	.	+	.	gene_id "PF3D7_0207100"; transcript_id "PF3D7_0207100.1"; exon_number "563";
Pf3D7_02_v3	DEFAULT	exon	287127	287189	.	+	.	gene_id "PF3D7_0207100"; transcript_id "PF3D7_0207100.1"; exon_number "564";
Pf3D7_02_v3	DEFAULT	exon	287281	287345	.	+	.	gene_id "PF3D7_0207100"; transcript_id "PF3D7_0207100.1"; exon_number "565";
Pf3D7_02_v3	DEFAULT	transcript	288183	288665	.	-	.	gene_id "PF3D7_0207200"; transcript_id "PF3D7_0207200.1";
Pf3D7_02_v3	DEFAULT	exon	288183	288665	.	-	.	gene_id "PF3D7_0207200"; transcript_id "PF3D7_0207200.1"; exon_number "566";
Pf3D7_02_v3	DEFAULT	transcript	290168	292703	.	-	.	gene_id "PF3D7_0207300"; transcript_id "PF3D7_0207300.1";
Pf3D7_02_v3	DEFAULT	exon	290168	290349	.	-	.	gene_id "PF3D7_0207300"; transcript_id "PF3D7_0207300.1"; exon_number "567";
Pf3D7_02_v3	DEFAULT	exon	290445	291541	.	-	.	gene_id "PF3D7_0207300"; transcript_id "PF3D7_0207300.1"; exon_number "568";
Pf3D7_02_v3	DEFAULT	exon	291685	292208	.	-	.	gene_id "PF3D7_0207300"; transcript_id "PF3D7_0207300.1"; exon_number "569";
Pf3D7_02_v3	DEFAULT	exon	292345	292403	.	-	.	gene_id "PF3D7_0207300"; transcript_id "PF3D7_0207300.1"; exon_number "570";
Pf3D7_02_v3	DEFAULT	exon	292526	292703	.	-	.	gene_id "PF3D7_0207300"; transcript_id "PF3D7_0207300.1"; exon_number "571";
Pf3D7_02_v3	DEFAULT	transcript	294273	297616	.	-	.	gene_id "PF3D7_0207400"; transcript_id "PF3D7_0207400.1";
Pf3D7_02_v3	DEFAULT	exon	294273	296317	.	-	.	gene_id "PF3D7_0207400"; transcript_id "PF3D7_0207400.1"; exon_number "572";
Pf3D7_02_v3	DEFAULT	exon	296452	296586	.	-	.	gene_id "PF3D7_0207400"; transcript_id "PF3D7_0207400.1"; exon_number "573";
Pf3D7_02_v3	DEFAULT	exon	296725	297351	.	-	.	gene_id "PF3D7_0207400"; transcript_id "PF3D7_0207400.1"; exon_number "574";
Pf3D7_02_v3	DEFAULT	exon	297583	297616	.	-	.	gene_id "PF3D7_0207400"; transcript_id "PF3D7_0207400.1"; exon_number "575";
Pf3D7_02_v3	DEFAULT	transcript	298897	302564	.	-	.	gene_id "PF3D7_0207500"; transcript_id "PF3D7_0207500.1";
Pf3D7_02_v3	DEFAULT	exon	298897	301052	.	-	.	gene_id "PF3D7_0207500"; transcript_id "PF3D7_0207500.1"; exon_number "576";
Pf3D7_02_v3	DEFAULT	exon	301166	301300	.	-	.	gene_id "PF3D7_0207500"; transcript_id "PF3D7_0207500.1"; exon_number "577";
Pf3D7_02_v3	DEFAULT	exon	301403	302173	.	-	.	gene_id "PF3D7_0207500"; transcript_id "PF3D7_0207500.1"; exon_number "578";
Pf3D7_02_v3	DEFAULT	exon	302531	302564	.	-	.	gene_id "PF3D7_0207500"; transcript_id "PF3D7_0207500.1"; exon_number "579";
Pf3D7_02_v3	DEFAULT	transcript	303593	307027	.	-	.	gene_id "PF3D7_0207600"; transcript_id "PF3D7_0207600.1";
Pf3D7_02_v3	DEFAULT	exon	303593	305580	.	-	.	gene_id "PF3D7_0207600"; transcript_id "PF3D7_0207600.1"; exon_number "580";
Pf3D7_02_v3	DEFAULT	exon	305700	305840	.	-	.	gene_id "PF3D7_0207600"; transcript_id "PF3D7_0207600.1"; exon_number "581";
Pf3D7_02_v3	DEFAULT	exon	306016	306134	.	-	.	gene_id "PF3D7_0207600"; transcript_id "PF3D7_0207600.1"; exon_number "582";
Pf3D7_02_v3	DEFAULT	exon	306255	306846	.	-	.	gene_id "PF3D7_0207600"; transcript_id "PF3D7_0207600.1"; exon_number "582";
Pf3D7_02_v3	DEFAULT	exon	306994	307027	.	-	.	gene_id "PF3D7_0207600"; transcript_id "PF3D7_0207600.1"; exon_number "583";
Pf3D7_02_v3	DEFAULT	transcript	308847	312155	.	-	.	gene_id "PF3D7_0207700"; transcript_id "PF3D7_0207700.1";
Pf3D7_02_v3	DEFAULT	exon	308847	310975	.	-	.	gene_id "PF3D7_0207700"; transcript_id "PF3D7_0207700.1"; exon_number "584";
Pf3D7_02_v3	DEFAULT	exon	311120	311254	.	-	.	gene_id "PF3D7_0207700"; transcript_id "PF3D7_0207700.1"; exon_number "585";
Pf3D7_02_v3	DEFAULT	exon	311366	311956	.	-	.	gene_id "PF3D7_0207700"; transcript_id "PF3D7_0207700.1"; exon_number "586";
Pf3D7_02_v3	DEFAULT	exon	312122	312155	.	-	.	gene_id "PF3D7_0207700"; transcript_id "PF3D7_0207700.1"; exon_number "587";
Pf3D7_02_v3	DEFAULT	transcript	313449	316741	.	-	.	gene_id "PF3D7_0207800"; transcript_id "PF3D7_0207800.1";
Pf3D7_02_v3	DEFAULT	exon	313449	315448	.	-	.	gene_id "PF3D7_0207800"; transcript_id "PF3D7_0207800.1"; exon_number "588";
Pf3D7_02_v3	DEFAULT	exon	315623	315775	.	-	.	gene_id "PF3D7_0207800"; transcript_id "PF3D7_0207800.1"; exon_number "589";
Pf3D7_02_v3	DEFAULT	exon	315900	316505	.	-	.	gene_id "PF3D7_0207800"; transcript_id "PF3D7_0207800.1"; exon_number "590";
Pf3D7_02_v3	DEFAULT	exon	316708	316741	.	-	.	gene_id "PF3D7_0207800"; transcript_id "PF3D7_0207800.1"; exon_number "591";
Pf3D7_02_v3	DEFAULT	transcript	317596	321310	.	-	.	gene_id "PF3D7_0207900"; transcript_id "PF3D7_0207900.1";
Pf3D7_02_v3	DEFAULT	exon	317596	319880	.	-	.	gene_id "PF3D7_0207900"; transcript_id "PF3D7_0207900.1"; exon_number "592";
Pf3D7_02_v3	DEFAULT	exon	320016	320171	.	-	.	gene_id "PF3D7_0207900"; transcript_id "PF3D7_0207900.1"; exon_number "593";
Pf3D7_02_v3	DEFAULT	exon	320241	321083	.	-	.	gene_id "PF3D7_0207900"; transcript_id "PF3D7_0207900.1"; exon_number "594";
Pf3D7_02_v3	DEFAULT	exon	321277	321310	.	-	.	gene_id "PF3D7_0207900"; transcript_id "PF3D7_0207900.1"; exon_number "595";
Pf3D7_02_v3	DEFAULT	transcript	322338	325723	.	-	.	gene_id "PF3D7_0208000"; transcript_id "PF3D7_0208000.1";
Pf3D7_02_v3	DEFAULT	exon	322338	324478	.	-	.	gene_id "PF3D7_0208000"; transcript_id "PF3D7_0208000.1"; exon_number "596";
Pf3D7_02_v3	DEFAULT	exon	324582	324722	.	-	.	gene_id "PF3D7_0208000"; transcript_id "PF3D7_0208000.1"; exon_number "597";
Pf3D7_02_v3	DEFAULT	exon	324892	325560	.	-	.	gene_id "PF3D7_0208000"; transcript_id "PF3D7_0208000.1"; exon_number "598";
Pf3D7_02_v3	DEFAULT	exon	325690	325723	.	-	.	gene_id "PF3D7_0208000"; transcript_id "PF3D7_0208000.1"; exon_number "599";
Pf3D7_02_v3	DEFAULT	transcript	327932	335203	.	+	.	gene_id "PF3D7_0208100.1"; transcript_id "PF3D7_0208100.1.1";
Pf3D7_02_v3	DEFAULT	exon	327932	328021	.	+	.	gene_id "PF3D7_0208100.1"; transcript_id "PF3D7_0208100.1.1"; exon_number "600";
Pf3D7_02_v3	DEFAULT	exon	328121	328157	.	+	.	gene_id "PF3D7_0208100.1"; transcript_id "PF3D7_0208100.1.1"; exon_number "601";
Pf3D7_02_v3	DEFAULT	exon	328323	328414	.	+	.	gene_id "PF3D7_0208100.1"; transcript_id "PF3D7_0208100.1.1"; exon_number "602";
Pf3D7_02_v3	DEFAULT	exon	328549	328672	.	+	.	gene_id "PF3D7_0208100.1"; transcript_id "PF3D7_0208100.1.1"; exon_number "603";
Pf3D7_02_v3	DEFAULT	exon	328775	328843	.	+	.	gene_id "PF3D7_0208100.1"; transcript_id "PF3D7_0208100.1.1"; exon_number "604";
Pf3D7_02_v3	DEFAULT	exon	328965	329038	.	+	.	gene_id "PF3D7_0208100.1"; transcript_id "PF3D7_0208100.1.1"; exon_number "605";
Pf3D7_02_v3	DEFAULT	exon	329168	329229	.	+	.	gene_id "PF3D7_0208100.1"; transcript_id "PF3D7_0208100.1.1"; exon_number "606";
Pf3D7_02_v3	DEFAULT	exon	329331	329403	.	+	.	gene_id "PF3D7_0208100.1"; transcript_id "PF3D7_0208100.1.1"; exon_number "607";
Pf3D7_02_v3	DEFAULT	exon	329520	329593	.	+	.	gene_id "PF3D7_0208100.1"; transcript_id "PF3D7_0208100.1.1"; exon_number "608";
Pf3D7_02_v3	DEFAULT	exon	329748	330010	.	+	.	gene_id "PF3D7_0208100.1"; transcript_id "PF3D7_0208100.1.1"; exon_number "609";
Pf3D7_02_v3	DEFAULT	exon	330127	330218	.	+	.	gene_id "PF3D7_0208100.1"; transcript_id "PF3D7_0208100.1.1"; exon_number "610";
Pf3D7_02_v3	DEFAULT	exon	330413	330455	.	+	.	gene_id "PF3D7_0208100.1"; transcript_id "PF3D7_0208100.1.1"; exon_number "611";
Pf3D7_02_v3	DEFAULT	exon	330562	330796	.	+	.	gene_id "PF3D7_0208100.1"; transcript_id "PF3D7_0208100.1.1"; exon_number "612";
Pf3D7_02_v3	DEFAULT	exon	330935	331012	.	+	.	gene_id "PF3D7_0208100.1"; transcript_id "PF3D7_0208100.1.1"; exon_number "613";
Pf3D7_02_v3	DEFAULT	exon	331108	331177	.	+	.	gene_id "PF3D7_0208100.1"; transcript_id "PF3D7_0208100.1.1"; exon_number "614";
Pf3D7_02_v3	DEFAULT	exon	331310	335203	.	+	.	gene_id "PF3D7_0208100.1"; transcript_id "PF3D7_0208100.1.1"; exon_number "615";
Pf3D7_02_v3	DEFAULT	transcript	335679	336581	.	-	.	gene_id "PF3D7_0208200"; transcript_id "PF3D7_0208200.1";
Pf3D7_02_v3	DEFAULT	exon	335679	336581	.	-	.	gene_id "PF3D7_0208200"; transcript_id "PF3D7_0208200.1"; exon_number "616";
Pf3D7_02_v3	DEFAULT	transcript	337558	342966	.	+	.	gene_id "PF3D7_0208300"; transcript_id "PF3D7_0208300.1";
Pf3D7_02_v3	DEFAULT	exon	337558	342966	.	+	.	gene_id "PF3D7_0208300"; transcript_id "PF3D7_0208300.1"; exon_number "617";
Pf3D7_02_v3	DEFAULT	transcript	343308	349340	.	-	.	gene_id "PF3D7_0208400"; transcript_id "PF3D7_0208400.1";
Pf3D7_02_v3	DEFAULT	exon	343308	344111	.	-	.	gene_id "PF3D7_0208400"; transcript_id "PF3D7_0208400.1"; exon_number "618";
Pf3D7_02_v3	DEFAULT	exon	344253	349340	.	-	.	gene_id "PF3D7_0208400"; transcript_id "PF3D7_0208400.1"; exon_number "618";
Pf3D7_02_v3	DEFAULT	transcript	352836	353628	.	+	.	gene_id "PF3D7_0208500"; transcript_id "PF3D7_0208500.1";
Pf3D7_02_v3	DEFAULT	exon	352836	352881	.	+	.	gene_id "PF3D7_0208500"; transcript_id "PF3D7_0208500.1"; exon_number "619";
Pf3D7_02_v3	DEFAULT	exon	353086	353306	.	+	.	gene_id "PF3D7_0208500"; transcript_id "PF3D7_0208500.1"; exon_number "620";
Pf3D7_02_v3	DEFAULT	exon	353482	353628	.	+	.	gene_id "PF3D7_0208500"; transcript_id "PF3D7_0208500.1"; exon_number "621";
Pf3D7_02_v3	DEFAULT	transcript	354621	356117	.	+	.	gene_id "PF3D7_0208600"; transcript_id "PF3D7_0208600.1";
Pf3D7_02_v3	DEFAULT	exon	354621	356117	.	+	.	gene_id "PF3D7_0208600"; transcript_id "PF3D7_0208600.1"; exon_number "622";
Pf3D7_02_v3	DEFAULT	transcript	356645	358014	.	-	.	gene_id "PF3D7_0208700.1"; transcript_id "PF3D7_0208700.1.1";
Pf3D7_02_v3	DEFAULT	exon	356645	356713	.	-	.	gene_id "PF3D7_0208700.1"; transcript_id "PF3D7_0208700.1.1"; exon_number "630";
Pf3D7_02_v3	DEFAULT	exon	356888	357000	.	-	.	gene_id "PF3D7_0208700.1"; transcript_id "PF3D7_0208700.1.1"; exon_number "631";
Pf3D7_02_v3	DEFAULT	exon	357126	357280	.	-	.	gene_id "PF3D7_0208700.1"; transcript_id "PF3D7_0208700.1.1"; exon_number "632";
Pf3D7_02_v3	DEFAULT	exon	357357	357437	.	-	.	gene_id "PF3D7_0208700.1"; transcript_id "PF3D7_0208700.1.1"; exon_number "633";
Pf3D7_02_v3	DEFAULT	exon	357621	357738	.	-	.	gene_id "PF3D7_0208700.1"; transcript_id "PF3D7_0208700.1.1"; exon_number "634";
Pf3D7_02_v3	DEFAULT	exon	357930	358014	.	-	.	gene_id "PF3D7_0208700.1"; transcript_id "PF3D7_0208700.1.1"; exon_number "635";
Pf3D7_02_v3	DEFAULT	transcript	359142	359849	.	+	.	gene_id "PF3D7_0208800"; transcript_id "PF3D7_0208800.1";
Pf3D7_02_v3	DEFAULT	exon	359142	359849	.	+	.	gene_id "PF3D7_0208800"; transcript_id "PF3D7_0208800.1"; exon_number "636";
Pf3D7_02_v3	DEFAULT	transcript	360828	368354	.	+	.	gene_id "PF3D7_0208900"; transcript_id "PF3D7_0208900.1";
Pf3D7_02_v3	DEFAULT	exon	360828	368354	.	+	.	gene_id "PF3D7_0208900"; transcript_id "PF3D7_0208900.1"; exon_number "637";
Pf3D7_02_v3	DEFAULT	transcript	370438	379845	.	+	.	gene_id "PF3D7_0209000"; transcript_id "PF3D7_0209000.1";
Pf3D7_02_v3	DEFAULT	exon	370438	379845	.	+	.	gene_id "PF3D7_0209000"; transcript_id "PF3D7_0209000.1"; exon_number "638";
Pf3D7_02_v3	DEFAULT	transcript	381130	383445	.	-	.	gene_id "PF3D7_0209100"; transcript_id "PF3D7_0209100.1";
Pf3D7_02_v3	DEFAULT	exon	381130	382168	.	-	.	gene_id "PF3D7_0209100"; transcript_id "PF3D7_0209100.1"; exon_number "639";
Pf3D7_02_v3	DEFAULT	exon	382252	382877	.	-	.	gene_id "PF3D7_0209100"; transcript_id "PF3D7_0209100.1"; exon_number "640";
Pf3D7_02_v3	DEFAULT	exon	383071	383445	.	-	.	gene_id "PF3D7_0209100"; transcript_id "PF3D7_0209100.1"; exon_number "641";
Pf3D7_02_v3	DEFAULT	transcript	384865	386580	.	-	.	gene_id "PF3D7_0209200"; transcript_id "PF3D7_0209200.1";
Pf3D7_02_v3	DEFAULT	exon	384865	384984	.	-	.	gene_id "PF3D7_0209200"; transcript_id "PF3D7_0209200.1"; exon_number "642";
Pf3D7_02_v3	DEFAULT	exon	385079	385204	.	-	.	gene_id "PF3D7_0209200"; transcript_id "PF3D7_0209200.1"; exon_number "643";
Pf3D7_02_v3	DEFAULT	exon	385368	385427	.	-	.	gene_id "PF3D7_0209200"; transcript_id "PF3D7_0209200.1"; exon_number "644";
Pf3D7_02_v3	DEFAULT	exon	385556	385644	.	-	.	gene_id "PF3D7_0209200"; transcript_id "PF3D7_0209200.1"; exon_number "645";
Pf3D7_02_v3	DEFAULT	exon	385752	385869	.	-	.	gene_id "PF3D7_0209200"; transcript_id "PF3D7_0209200.1"; exon_number "646";
Pf3D7_02_v3	DEFAULT	exon	386031	386133	.	-	.	gene_id "PF3D7_0209200"; transcript_id "PF3D7_0209200.1"; exon_number "647";
Pf3D7_02_v3	DEFAULT	exon	386224	386302	.	-	.	gene_id "PF3D7_0209200"; transcript_id "PF3D7_0209200.1"; exon_number "648";
Pf3D7_02_v3	DEFAULT	exon	386448	386580	.	-	.	gene_id "PF3D7_0209200"; transcript_id "PF3D7_0209200.1"; exon_number "649";
Pf3D7_02_v3	DEFAULT	transcript	387273	388151	.	+	.	gene_id "PF3D7_0209300"; transcript_id "PF3D7_0209300.1";
Pf3D7_02_v3	DEFAULT	exon	387273	387906	.	+	.	gene_id "PF3D7_0209300"; transcript_id "PF3D7_0209300.1"; exon_number "650";
Pf3D7_02_v3	DEFAULT	exon	388063	388151	.	+	.	gene_id "PF3D7_0209300"; transcript_id "PF3D7_0209300.1"; exon_number "651";
Pf3D7_02_v3	DEFAULT	transcript	388424	390611	.	-	.	gene_id "PF3D7_0209400"; transcript_id "PF3D7_0209400.1";
Pf3D7_02_v3	DEFAULT	exon	388424	388457	.	-	.	gene_id "PF3D7_0209400"; transcript_id "PF3D7_0209400.1"; exon_number "652";
Pf3D7_02_v3	DEFAULT	exon	388716	388784	.	-	.	gene_id "PF3D7_0209400"; transcript_id "PF3D7_0209400.1"; exon_number "653";
Pf3D7_02_v3	DEFAULT	exon	388945	389162	.	-	.	gene_id "PF3D7_0209400"; transcript_id "PF3D7_0209400.1"; exon_number "654";
Pf3D7_02_v3	DEFAULT	exon	389268	389336	.	-	.	gene_id "PF3D7_0209400"; transcript_id "PF3D7_0209400.1"; exon_number "655";
Pf3D7_02_v3	DEFAULT	exon	389427	389618	.	-	.	gene_id "PF3D7_0209400"; transcript_id "PF3D7_0209400.1"; exon_number "656";
Pf3D7_02_v3	DEFAULT	exon	389742	390404	.	-	.	gene_id "PF3D7_0209400"; transcript_id "PF3D7_0209400.1"; exon_number "657";
Pf3D7_02_v3	DEFAULT	exon	390504	390611	.	-	.	gene_id "PF3D7_0209400"; transcript_id "PF3D7_0209400.1"; exon_number "658";
Pf3D7_02_v3	DEFAULT	transcript	391275	392789	.	-	.	gene_id "PF3D7_0209500"; transcript_id "PF3D7_0209500.1";
Pf3D7_02_v3	DEFAULT	exon	391275	392672	.	-	.	gene_id "PF3D7_0209500"; transcript_id "PF3D7_0209500.1"; exon_number "659";
Pf3D7_02_v3	DEFAULT	transcript	394237	398745	.	-	.	gene_id "PF3D7_0209600"; transcript_id "PF3D7_0209600.1";
Pf3D7_02_v3	DEFAULT	exon	394237	394404	.	-	.	gene_id "PF3D7_0209600"; transcript_id "PF3D7_0209600.1"; exon_number "660";
Pf3D7_02_v3	DEFAULT	exon	394560	394853	.	-	.	gene_id "PF3D7_0209600"; transcript_id "PF3D7_0209600.1"; exon_number "661";
Pf3D7_02_v3	DEFAULT	exon	394996	395204	.	-	.	gene_id "PF3D7_0209600"; transcript_id "PF3D7_0209600.1"; exon_number "662";
Pf3D7_02_v3	DEFAULT	exon	395450	395771	.	-	.	gene_id "PF3D7_0209600"; transcript_id "PF3D7_0209600.1"; exon_number "663";
Pf3D7_02_v3	DEFAULT	exon	395969	396093	.	-	.	gene_id "PF3D7_0209600"; transcript_id "PF3D7_0209600.1"; exon_number "664";
Pf3D7_02_v3	DEFAULT	exon	396202	396284	.	-	.	gene_id "PF3D7_0209600"; transcript_id "PF3D7_0209600.1"; exon_number "665";
Pf3D7_02_v3	DEFAULT	exon	396412	396532	.	-	.	gene_id "PF3D7_0209600"; transcript_id "PF3D7_0209600.1"; exon_number "666";
Pf3D7_02_v3	DEFAULT	exon	396669	398745	.	-	.	gene_id "PF3D7_0209600"; transcript_id "PF3D7_0209600.1"; exon_number "667";
Pf3D7_02_v3	DEFAULT	transcript	400153	401859	.	-	.	gene_id "PF3D7_0209700"; transcript_id "PF3D7_0209700.1";
Pf3D7_02_v3	DEFAULT	exon	400153	401859	.	-	.	gene_id "PF3D7_0209700"; transcript_id "PF3D7_0209700.1"; exon_number "668";
Pf3D7_02_v3	DEFAULT	transcript	404281	406355	.	-	.	gene_id "PF3D7_0209800"; transcript_id "PF3D7_0209800.1";
Pf3D7_02_v3	DEFAULT	exon	404281	405380	.	-	.	gene_id "PF3D7_0209800"; transcript_id "PF3D7_0209800.1"; exon_number "669";
Pf3D7_02_v3	DEFAULT	exon	406082	406355	.	-	.	gene_id "PF3D7_0209800"; transcript_id "PF3D7_0209800.1"; exon_number "670";
Pf3D7_02_v3	DEFAULT	transcript	409983	410228	.	+	.	gene_id "PF3D7_0210000"; transcript_id "PF3D7_0210000.1";
Pf3D7_02_v3	DEFAULT	exon	409983	410228	.	+	.	gene_id "PF3D7_0210000"; transcript_id "PF3D7_0210000.1"; exon_number "671";
Pf3D7_02_v3	DEFAULT	transcript	412275	412859	.	+	.	gene_id "PF3D7_0210100.1"; transcript_id "PF3D7_0210100.1.1";
Pf3D7_02_v3	DEFAULT	exon	412275	412295	.	+	.	gene_id "PF3D7_0210100.1"; transcript_id "PF3D7_0210100.1.1"; exon_number "675";
Pf3D7_02_v3	DEFAULT	exon	412492	412602	.	+	.	gene_id "PF3D7_0210100.1"; transcript_id "PF3D7_0210100.1.1"; exon_number "676";
Pf3D7_02_v3	DEFAULT	exon	412701	412859	.	+	.	gene_id "PF3D7_0210100.1"; transcript_id "PF3D7_0210100.1.1"; exon_number "677";
Pf3D7_02_v3	DEFAULT	transcript	413278	421137	.	-	.	gene_id "PF3D7_0210200"; transcript_id "PF3D7_0210200.1";
Pf3D7_02_v3	DEFAULT	exon	413278	413334	.	-	.	gene_id "PF3D7_0210200"; transcript_id "PF3D7_0210200.1"; exon_number "678";
Pf3D7_02_v3	DEFAULT	exon	413428	421137	.	-	.	gene_id "PF3D7_0210200"; transcript_id "PF3D7_0210200.1"; exon_number "679";
Pf3D7_02_v3	DEFAULT	transcript	423063	424654	.	-	.	gene_id "PF3D7_0210300"; transcript_id "PF3D7_0210300.1";
Pf3D7_02_v3	DEFAULT	exon	423063	424004	.	-	.	gene_id "PF3D7_0210300"; transcript_id "PF3D7_0210300.1"; exon_number "680";
Pf3D7_02_v3	DEFAULT	exon	424223	424654	.	-	.	gene_id "PF3D7_0210300"; transcript_id "PF3D7_0210300.1"; exon_number "681";
Pf3D7_02_v3	DEFAULT	transcript	425689	426497	.	+	.	gene_id "PF3D7_0210400"; transcript_id "PF3D7_0210400.1";
Pf3D7_02_v3	DEFAULT	exon	425689	425855	.	+	.	gene_id "PF3D7_0210400"; transcript_id "PF3D7_0210400.1"; exon_number "682";
Pf3D7_02_v3	DEFAULT	exon	425995	426074	.	+	.	gene_id "PF3D7_0210400"; transcript_id "PF3D7_0210400.1"; exon_number "683";
Pf3D7_02_v3	DEFAULT	exon	426209	426299	.	+	.	gene_id "PF3D7_0210400"; transcript_id "PF3D7_0210400.1"; exon_number "684";
Pf3D7_02_v3	DEFAULT	exon	426476	426497	.	+	.	gene_id "PF3D7_0210400"; transcript_id "PF3D7_0210400.1"; exon_number "685";
Pf3D7_02_v3	DEFAULT	transcript	427490	431530	.	+	.	gene_id "PF3D7_0210500"; transcript_id "PF3D7_0210500.1";
Pf3D7_02_v3	DEFAULT	exon	427490	431530	.	+	.	gene_id "PF3D7_0210500"; transcript_id "PF3D7_0210500.1"; exon_number "686";
Pf3D7_02_v3	DEFAULT	transcript	432041	434086	.	-	.	gene_id "PF3D7_0210600"; transcript_id "PF3D7_0210600.1";
Pf3D7_02_v3	DEFAULT	exon	432041	432508	.	-	.	gene_id "PF3D7_0210600"; transcript_id "PF3D7_0210600.1"; exon_number "687";
Pf3D7_02_v3	DEFAULT	exon	432636	432823	.	-	.	gene_id "PF3D7_0210600"; transcript_id "PF3D7_0210600.1"; exon_number "688";
Pf3D7_02_v3	DEFAULT	exon	432929	433304	.	-	.	gene_id "PF3D7_0210600"; transcript_id "PF3D7_0210600.1"; exon_number "689";
Pf3D7_02_v3	DEFAULT	exon	433426	433610	.	-	.	gene_id "PF3D7_0210600"; transcript_id "PF3D7_0210600.1"; exon_number "690";
Pf3D7_02_v3	DEFAULT	exon	433963	434086	.	-	.	gene_id "PF3D7_0210600"; transcript_id "PF3D7_0210600.1"; exon_number "691";
Pf3D7_02_v3	DEFAULT	transcript	436050	436994	.	+	.	gene_id "PF3D7_0210700"; transcript_id "PF3D7_0210700.1";
Pf3D7_02_v3	DEFAULT	exon	436050	436994	.	+	.	gene_id "PF3D7_0210700"; transcript_id "PF3D7_0210700.1"; exon_number "692";
Pf3D7_02_v3	DEFAULT	transcript	437755	439002	.	-	.	gene_id "PF3D7_0210800"; transcript_id "PF3D7_0210800.1";
Pf3D7_02_v3	DEFAULT	exon	437755	439002	.	-	.	gene_id "PF3D7_0210800"; transcript_id "PF3D7_0210800.1"; exon_number "693";
Pf3D7_02_v3	DEFAULT	transcript	442080	442934	.	-	.	gene_id "PF3D7_0210900"; transcript_id "PF3D7_0210900.1";
Pf3D7_02_v3	DEFAULT	exon	442080	442934	.	-	.	gene_id "PF3D7_0210900"; transcript_id "PF3D7_0210900.1"; exon_number "694";
Pf3D7_02_v3	DEFAULT	transcript	451751	455116	.	+	.	gene_id "PF3D7_0211100"; transcript_id "PF3D7_0211100.1";
Pf3D7_02_v3	DEFAULT	exon	451751	455116	.	+	.	gene_id "PF3D7_0211100"; transcript_id "PF3D7_0211100.1"; exon_number "695";
Pf3D7_02_v3	DEFAULT	transcript	455579	456286	.	-	.	gene_id "PF3D7_0211200"; transcript_id "PF3D7_0211200.1";
Pf3D7_02_v3	DEFAULT	exon	455579	456286	.	-	.	gene_id "PF3D7_0211200"; transcript_id "PF3D7_0211200.1"; exon_number "696";
Pf3D7_02_v3	DEFAULT	transcript	457130	458585	.	-	.	gene_id "PF3D7_0211300"; transcript_id "PF3D7_0211300.1";
Pf3D7_02_v3	DEFAULT	exon	457130	457203	.	-	.	gene_id "PF3D7_0211300"; transcript_id "PF3D7_0211300.1"; exon_number "697";
Pf3D7_02_v3	DEFAULT	exon	457309	457379	.	-	.	gene_id "PF3D7_0211300"; transcript_id "PF3D7_0211300.1"; exon_number "698";
Pf3D7_02_v3	DEFAULT	exon	457461	457589	.	-	.	gene_id "PF3D7_0211300"; transcript_id "PF3D7_0211300.1"; exon_number "699";
Pf3D7_02_v3	DEFAULT	exon	457687	457760	.	-	.	gene_id "PF3D7_0211300"; transcript_id "PF3D7_0211300.1"; exon_number "700";
Pf3D7_02_v3	DEFAULT	exon	457913	458219	.	-	.	gene_id "PF3D7_0211300"; transcript_id "PF3D7_0211300.1"; exon_number "701";
Pf3D7_02_v3	DEFAULT	exon	458362	458585	.	-	.	gene_id "PF3D7_0211300"; transcript_id "PF3D7_0211300.1"; exon_number "702";
Pf3D7_02_v3	DEFAULT	transcript	459072	461518	.	-	.	gene_id "PF3D7_0211400"; transcript_id "PF3D7_0211400.1";
Pf3D7_02_v3	DEFAULT	exon	459072	459164	.	-	.	gene_id "PF3D7_0211400"; transcript_id "PF3D7_0211400.1"; exon_number "703";
Pf3D7_02_v3	DEFAULT	exon	459329	459397	.	-	.	gene_id "PF3D7_0211400"; transcript_id "PF3D7_0211400.1"; exon_number "704";
Pf3D7_02_v3	DEFAULT	exon	459593	459927	.	-	.	gene_id "PF3D7_0211400"; transcript_id "PF3D7_0211400.1"; exon_number "705";
Pf3D7_02_v3	DEFAULT	exon	460162	460275	.	-	.	gene_id "PF3D7_0211400"; transcript_id "PF3D7_0211400.1"; exon_number "706";
Pf3D7_02_v3	DEFAULT	exon	460395	460530	.	-	.	gene_id "PF3D7_0211400"; transcript_id "PF3D7_0211400.1"; exon_number "707";
Pf3D7_02_v3	DEFAULT	exon	460785	460916	.	-	.	gene_id "PF3D7_0211400"; transcript_id "PF3D7_0211400.1"; exon_number "708";
Pf3D7_02_v3	DEFAULT	exon	461049	461140	.	-	.	gene_id "PF3D7_0211400"; transcript_id "PF3D7_0211400.1"; exon_number "709";
Pf3D7_02_v3	DEFAULT	exon	461374	461518	.	-	.	gene_id "PF3D7_0211400"; transcript_id "PF3D7_0211400.1"; exon_number "710";
Pf3D7_02_v3	DEFAULT	transcript	463163	466900	.	+	.	gene_id "PF3D7_0211500"; transcript_id "PF3D7_0211500.1";
Pf3D7_02_v3	DEFAULT	exon	463163	466900	.	+	.	gene_id "PF3D7_0211500"; transcript_id "PF3D7_0211500.1"; exon_number "711";
Pf3D7_02_v3	DEFAULT	transcript	467847	468476	.	+	.	gene_id "PF3D7_0211600"; transcript_id "PF3D7_0211600.1";
Pf3D7_02_v3	DEFAULT	exon	467847	468476	.	+	.	gene_id "PF3D7_0211600"; transcript_id "PF3D7_0211600.1"; exon_number "712";
Pf3D7_02_v3	DEFAULT	transcript	469790	473491	.	+	.	gene_id "PF3D7_0211700"; transcript_id "PF3D7_0211700.1";
Pf3D7_02_v3	DEFAULT	exon	469790	473491	.	+	.	gene_id "PF3D7_0211700"; transcript_id "PF3D7_0211700.1"; exon_number "713";
Pf3D7_02_v3	DEFAULT	transcript	475242	477074	.	+	.	gene_id "PF3D7_0211800"; transcript_id "PF3D7_0211800.1";
Pf3D7_02_v3	DEFAULT	exon	475242	477074	.	+	.	gene_id "PF3D7_0211800"; transcript_id "PF3D7_0211800.1"; exon_number "714";
Pf3D7_02_v3	DEFAULT	transcript	477432	479091	.	-	.	gene_id "PF3D7_0211900"; transcript_id "PF3D7_0211900.1";
Pf3D7_02_v3	DEFAULT	exon	477432	478704	.	-	.	gene_id "PF3D7_0211900"; transcript_id "PF3D7_0211900.1"; exon_number "715";
Pf3D7_02_v3	DEFAULT	exon	478927	479003	.	-	.	gene_id "PF3D7_0211900"; transcript_id "PF3D7_0211900.1"; exon_number "716";
Pf3D7_02_v3	DEFAULT	exon	479089	479091	.	-	.	gene_id "PF3D7_0211900"; transcript_id "PF3D7_0211900.1"; exon_number "717";
Pf3D7_02_v3	DEFAULT	transcript	480100	481432	.	+	.	gene_id "PF3D7_0212000"; transcript_id "PF3D7_0212000.1";
Pf3D7_02_v3	DEFAULT	exon	480100	480595	.	+	.	gene_id "PF3D7_0212000"; transcript_id "PF3D7_0212000.1"; exon_number "718";
Pf3D7_02_v3	DEFAULT	exon	480783	480983	.	+	.	gene_id "PF3D7_0212000"; transcript_id "PF3D7_0212000.1"; exon_number "719";
Pf3D7_02_v3	DEFAULT	exon	481194	481432	.	+	.	gene_id "PF3D7_0212000"; transcript_id "PF3D7_0212000.1"; exon_number "720";
Pf3D7_02_v3	DEFAULT	transcript	483436	488970	.	+	.	gene_id "PF3D7_0212100"; transcript_id "PF3D7_0212100.1";
Pf3D7_02_v3	DEFAULT	exon	483436	484222	.	+	.	gene_id "PF3D7_0212100"; transcript_id "PF3D7_0212100.1"; exon_number "721";
Pf3D7_02_v3	DEFAULT	exon	484411	488970	.	+	.	gene_id "PF3D7_0212100"; transcript_id "PF3D7_0212100.1"; exon_number "721";
Pf3D7_02_v3	DEFAULT	transcript	489904	490818	.	-	.	gene_id "PF3D7_0212200"; transcript_id "PF3D7_0212200.1";
Pf3D7_02_v3	DEFAULT	exon	489904	489977	.	-	.	gene_id "PF3D7_0212200"; transcript_id "PF3D7_0212200.1"; exon_number "722";
Pf3D7_02_v3	DEFAULT	exon	490125	490818	.	-	.	gene_id "PF3D7_0212200"; transcript_id "PF3D7_0212200.1"; exon_number "723";
Pf3D7_02_v3	DEFAULT	transcript	492616	494306	.	+	.	gene_id "PF3D7_0212300"; transcript_id "PF3D7_0212300.1";
Pf3D7_02_v3	DEFAULT	exon	492616	492689	.	+	.	gene_id "PF3D7_0212300"; transcript_id "PF3D7_0212300.1"; exon_number "724";
Pf3D7_02_v3	DEFAULT	exon	492831	492985	.	+	.	gene_id "PF3D7_0212300"; transcript_id "PF3D7_0212300.1"; exon_number "725";
Pf3D7_02_v3	DEFAULT	exon	493252	494306	.	+	.	gene_id "PF3D7_0212300"; transcript_id "PF3D7_0212300.1"; exon_number "726";
Pf3D7_02_v3	DEFAULT	transcript	495166	507854	.	-	.	gene_id "PF3D7_0212400"; transcript_id "PF3D7_0212400.1";
Pf3D7_02_v3	DEFAULT	exon	495166	495681	.	-	.	gene_id "PF3D7_0212400"; transcript_id "PF3D7_0212400.1"; exon_number "727";
Pf3D7_02_v3	DEFAULT	exon	495882	501641	.	-	.	gene_id "PF3D7_0212400"; transcript_id "PF3D7_0212400.1"; exon_number "728";
Pf3D7_02_v3	DEFAULT	exon	501855	507854	.	-	.	gene_id "PF3D7_0212400"; transcript_id "PF3D7_0212400.1"; exon_number "729";
Pf3D7_02_v3	DEFAULT	transcript	509525	521746	.	+	.	gene_id "PF3D7_0212500"; transcript_id "PF3D7_0212500.1";
Pf3D7_02_v3	DEFAULT	exon	509525	516077	.	+	.	gene_id "PF3D7_0212500"; transcript_id "PF3D7_0212500.1"; exon_number "730";
Pf3D7_02_v3	DEFAULT	exon	516327	521746	.	+	.	gene_id "PF3D7_0212500"; transcript_id "PF3D7_0212500.1"; exon_number "731";
Pf3D7_02_v3	DEFAULT	transcript	522931	523999	.	+	.	gene_id "PF3D7_0212600"; transcript_id "PF3D7_0212600.1";
Pf3D7_02_v3	DEFAULT	exon	522931	523154	.	+	.	gene_id "PF3D7_0212600"; transcript_id "PF3D7_0212600.1"; exon_number "732";
Pf3D7_02_v3	DEFAULT	exon	523471	523999	.	+	.	gene_id "PF3D7_0212600"; transcript_id "PF3D7_0212600.1"; exon_number "733";
Pf3D7_02_v3	DEFAULT	transcript	524700	526043	.	-	.	gene_id "PF3D7_0212700"; transcript_id "PF3D7_0212700.1";
Pf3D7_02_v3	DEFAULT	exon	524700	526043	.	-	.	gene_id "PF3D7_0212700"; transcript_id "PF3D7_0212700.1"; exon_number "734";
Pf3D7_02_v3	DEFAULT	transcript	528249	531923	.	+	.	gene_id "PF3D7_0212800"; transcript_id "PF3D7_0212800.1";
Pf3D7_02_v3	DEFAULT	exon	528249	531923	.	+	.	gene_id "PF3D7_0212800"; transcript_id "PF3D7_0212800.1"; exon_number "735";
Pf3D7_02_v3	DEFAULT	transcript	533253	534350	.	+	.	gene_id "PF3D7_0212900"; transcript_id "PF3D7_0212900.1";
Pf3D7_02_v3	DEFAULT	exon	533253	534350	.	+	.	gene_id "PF3D7_0212900"; transcript_id "PF3D7_0212900.1"; exon_number "736";
Pf3D7_02_v3	DEFAULT	transcript	535646	536146	.	+	.	gene_id "PF3D7_0213000"; transcript_id "PF3D7_0213000.1";
Pf3D7_02_v3	DEFAULT	exon	535646	536146	.	+	.	gene_id "PF3D7_0213000"; transcript_id "PF3D7_0213000.1"; exon_number "737";
Pf3D7_02_v3	DEFAULT	transcript	537789	539420	.	+	.	gene_id "PF3D7_0213100"; transcript_id "PF3D7_0213100.1";
Pf3D7_02_v3	DEFAULT	exon	537789	537797	.	+	.	gene_id "PF3D7_0213100"; transcript_id "PF3D7_0213100.1"; exon_number "738";
Pf3D7_02_v3	DEFAULT	exon	538286	538691	.	+	.	gene_id "PF3D7_0213100"; transcript_id "PF3D7_0213100.1"; exon_number "739";
Pf3D7_02_v3	DEFAULT	exon	538849	539420	.	+	.	gene_id "PF3D7_0213100"; transcript_id "PF3D7_0213100.1"; exon_number "740";
Pf3D7_02_v3	DEFAULT	transcript	540409	540969	.	-	.	gene_id "PF3D7_0213200"; transcript_id "PF3D7_0213200.1";
Pf3D7_02_v3	DEFAULT	exon	540409	540696	.	-	.	gene_id "PF3D7_0213200"; transcript_id "PF3D7_0213200.1"; exon_number "741";
Pf3D7_02_v3	DEFAULT	exon	540877	540969	.	-	.	gene_id "PF3D7_0213200"; transcript_id "PF3D7_0213200.1"; exon_number "742";
Pf3D7_02_v3	DEFAULT	transcript	541086	541548	.	-	.	gene_id "PF3D7_0213300"; transcript_id "PF3D7_0213300.1";
Pf3D7_02_v3	DEFAULT	exon	541086	541131	.	-	.	gene_id "PF3D7_0213300"; transcript_id "PF3D7_0213300.1"; exon_number "743";
Pf3D7_02_v3	DEFAULT	exon	541224	541310	.	-	.	gene_id "PF3D7_0213300"; transcript_id "PF3D7_0213300.1"; exon_number "744";
Pf3D7_02_v3	DEFAULT	exon	541445	541548	.	-	.	gene_id "PF3D7_0213300"; transcript_id "PF3D7_0213300.1"; exon_number "745";
Pf3D7_02_v3	DEFAULT	transcript	541811	543807	.	+	.	gene_id "PF3D7_0213400"; transcript_id "PF3D7_0213400.1";
Pf3D7_02_v3	DEFAULT	exon	541811	541919	.	+	.	gene_id "PF3D7_0213400"; transcript_id "PF3D7_0213400.1"; exon_number "746";
Pf3D7_02_v3	DEFAULT	exon	542425	542933	.	+	.	gene_id "PF3D7_0213400"; transcript_id "PF3D7_0213400.1"; exon_number "747";
Pf3D7_02_v3	DEFAULT	exon	543101	543430	.	+	.	gene_id "PF3D7_0213400"; transcript_id "PF3D7_0213400.1"; exon_number "748";
Pf3D7_02_v3	DEFAULT	exon	543724	543807	.	+	.	gene_id "PF3D7_0213400"; transcript_id "PF3D7_0213400.1"; exon_number "749";
Pf3D7_02_v3	DEFAULT	transcript	543802	545895	.	-	.	gene_id "PF3D7_0213500"; transcript_id "PF3D7_0213500.1";
Pf3D7_02_v3	DEFAULT	exon	543802	543891	.	-	.	gene_id "PF3D7_0213500"; transcript_id "PF3D7_0213500.1"; exon_number "750";
Pf3D7_02_v3	DEFAULT	exon	544050	544386	.	-	.	gene_id "PF3D7_0213500"; transcript_id "PF3D7_0213500.1"; exon_number "751";
Pf3D7_02_v3	DEFAULT	exon	544624	545409	.	-	.	gene_id "PF3D7_0213500"; transcript_id "PF3D7_0213500.1"; exon_number "752";
Pf3D7_02_v3	DEFAULT	exon	545563	545648	.	-	.	gene_id "PF3D7_0213500"; transcript_id "PF3D7_0213500.1"; exon_number "753";
Pf3D7_02_v3	DEFAULT	exon	545812	545895	.	-	.	gene_id "PF3D7_0213500"; transcript_id "PF3D7_0213500.1"; exon_number "754";
Pf3D7_02_v3	DEFAULT	transcript	546482	555294	.	-	.	gene_id "PF3D7_0213600"; transcript_id "PF3D7_0213600.1";
Pf3D7_02_v3	DEFAULT	exon	546482	546784	.	-	.	gene_id "PF3D7_0213600"; transcript_id "PF3D7_0213600.1"; exon_number "755";
Pf3D7_02_v3	DEFAULT	exon	546928	547043	.	-	.	gene_id "PF3D7_0213600"; transcript_id "PF3D7_0213600.1"; exon_number "756";
Pf3D7_02_v3	DEFAULT	exon	547175	547307	.	-	.	gene_id "PF3D7_0213600"; transcript_id "PF3D7_0213600.1"; exon_number "757";
Pf3D7_02_v3	DEFAULT	exon	547426	547548	.	-	.	gene_id "PF3D7_0213600"; transcript_id "PF3D7_0213600.1"; exon_number "758";
Pf3D7_02_v3	DEFAULT	exon	547638	547757	.	-	.	gene_id "PF3D7_0213600"; transcript_id "PF3D7_0213600.1"; exon_number "759";
Pf3D7_02_v3	DEFAULT	exon	547846	547890	.	-	.	gene_id "PF3D7_0213600"; transcript_id "PF3D7_0213600.1"; exon_number "760";
Pf3D7_02_v3	DEFAULT	exon	548039	548216	.	-	.	gene_id "PF3D7_0213600"; transcript_id "PF3D7_0213600.1"; exon_number "761";
Pf3D7_02_v3	DEFAULT	exon	548369	548431	.	-	.	gene_id "PF3D7_0213600"; transcript_id "PF3D7_0213600.1"; exon_number "762";
Pf3D7_02_v3	DEFAULT	exon	548583	548708	.	-	.	gene_id "PF3D7_0213600"; transcript_id "PF3D7_0213600.1"; exon_number "763";
Pf3D7_02_v3	DEFAULT	exon	548861	549258	.	-	.	gene_id "PF3D7_0213600"; transcript_id "PF3D7_0213600.1"; exon_number "764";
Pf3D7_02_v3	DEFAULT	exon	549432	553685	.	-	.	gene_id "PF3D7_0213600"; transcript_id "PF3D7_0213600.1"; exon_number "765";
Pf3D7_02_v3	DEFAULT	exon	553897	555294	.	-	.	gene_id "PF3D7_0213600"; transcript_id "PF3D7_0213600.1"; exon_number "766";
Pf3D7_02_v3	DEFAULT	transcript	557048	557696	.	+	.	gene_id "PF3D7_0213700"; transcript_id "PF3D7_0213700.1";
Pf3D7_02_v3	DEFAULT	exon	557048	557338	.	+	.	gene_id "PF3D7_0213700"; transcript_id "PF3D7_0213700.1"; exon_number "767";
Pf3D7_02_v3	DEFAULT	exon	557523	557696	.	+	.	gene_id "PF3D7_0213700"; transcript_id "PF3D7_0213700.1"; exon_number "768";
Pf3D7_02_v3	DEFAULT	transcript	558585	560594	.	+	.	gene_id "PF3D7_0213800"; transcript_id "PF3D7_0213800.1";
Pf3D7_02_v3	DEFAULT	exon	558585	560594	.	+	.	gene_id "PF3D7_0213800"; transcript_id "PF3D7_0213800.1"; exon_number "769";
Pf3D7_02_v3	DEFAULT	transcript	561122	564622	.	-	.	gene_id "PF3D7_0213900"; transcript_id "PF3D7_0213900.1";
Pf3D7_02_v3	DEFAULT	exon	561122	564622	.	-	.	gene_id "PF3D7_0213900"; transcript_id "PF3D7_0213900.1"; exon_number "770";
Pf3D7_02_v3	DEFAULT	transcript	566121	567894	.	+	.	gene_id "PF3D7_0214000"; transcript_id "PF3D7_0214000.1";
Pf3D7_02_v3	DEFAULT	exon	566121	566123	.	+	.	gene_id "PF3D7_0214000"; transcript_id "PF3D7_0214000.1"; exon_number "771";
Pf3D7_02_v3	DEFAULT	exon	566269	567894	.	+	.	gene_id "PF3D7_0214000"; transcript_id "PF3D7_0214000.1"; exon_number "772";
Pf3D7_02_v3	DEFAULT	transcript	568529	573315	.	-	.	gene_id "PF3D7_0214100"; transcript_id "PF3D7_0214100.1";
Pf3D7_02_v3	DEFAULT	exon	568529	568565	.	-	.	gene_id "PF3D7_0214100"; transcript_id "PF3D7_0214100.1"; exon_number "773";
Pf3D7_02_v3	DEFAULT	exon	568699	569048	.	-	.	gene_id "PF3D7_0214100"; transcript_id "PF3D7_0214100.1"; exon_number "774";
Pf3D7_02_v3	DEFAULT	exon	569171	569259	.	-	.	gene_id "PF3D7_0214100"; transcript_id "PF3D7_0214100.1"; exon_number "775";
Pf3D7_02_v3	DEFAULT	exon	569376	573315	.	-	.	gene_id "PF3D7_0214100"; transcript_id "PF3D7_0214100.1"; exon_number "776";
Pf3D7_02_v3	DEFAULT	transcript	575155	576054	.	-	.	gene_id "PF3D7_0214200"; transcript_id "PF3D7_0214200.1";
Pf3D7_02_v3	DEFAULT	exon	575155	575704	.	-	.	gene_id "PF3D7_0214200"; transcript_id "PF3D7_0214200.1"; exon_number "777";
Pf3D7_02_v3	DEFAULT	exon	575966	576054	.	-	.	gene_id "PF3D7_0214200"; transcript_id "PF3D7_0214200.1"; exon_number "778";
Pf3D7_02_v3	DEFAULT	transcript	578662	586164	.	+	.	gene_id "PF3D7_0214300"; transcript_id "PF3D7_0214300.1";
Pf3D7_02_v3	DEFAULT	exon	578662	586164	.	+	.	gene_id "PF3D7_0214300"; transcript_id "PF3D7_0214300.1"; exon_number "779";
Pf3D7_02_v3	DEFAULT	transcript	586765	589051	.	-	.	gene_id "PF3D7_0214400"; transcript_id "PF3D7_0214400.1";
Pf3D7_02_v3	DEFAULT	exon	586765	586839	.	-	.	gene_id "PF3D7_0214400"; transcript_id "PF3D7_0214400.1"; exon_number "780";
Pf3D7_02_v3	DEFAULT	exon	587119	587238	.	-	.	gene_id "PF3D7_0214400"; transcript_id "PF3D7_0214400.1"; exon_number "781";
Pf3D7_02_v3	DEFAULT	exon	587387	589051	.	-	.	gene_id "PF3D7_0214400"; transcript_id "PF3D7_0214400.1"; exon_number "782";
Pf3D7_02_v3	DEFAULT	transcript	590501	591421	.	+	.	gene_id "PF3D7_0214500"; transcript_id "PF3D7_0214500.1";
Pf3D7_02_v3	DEFAULT	exon	590501	591421	.	+	.	gene_id "PF3D7_0214500"; transcript_id "PF3D7_0214500.1"; exon_number "783";
Pf3D7_02_v3	DEFAULT	transcript	594196	599340	.	+	.	gene_id "PF3D7_0214600"; transcript_id "PF3D7_0214600.1";
Pf3D7_02_v3	DEFAULT	exon	594196	599340	.	+	.	gene_id "PF3D7_0214600"; transcript_id "PF3D7_0214600.1"; exon_number "784";
Pf3D7_02_v3	DEFAULT	transcript	599829	601712	.	-	.	gene_id "PF3D7_0214700"; transcript_id "PF3D7_0214700.1";
Pf3D7_02_v3	DEFAULT	exon	599829	599882	.	-	.	gene_id "PF3D7_0214700"; transcript_id "PF3D7_0214700.1"; exon_number "785";
Pf3D7_02_v3	DEFAULT	exon	599997	600049	.	-	.	gene_id "PF3D7_0214700"; transcript_id "PF3D7_0214700.1"; exon_number "786";
Pf3D7_02_v3	DEFAULT	exon	600187	600253	.	-	.	gene_id "PF3D7_0214700"; transcript_id "PF3D7_0214700.1"; exon_number "787";
Pf3D7_02_v3	DEFAULT	exon	600357	600452	.	-	.	gene_id "PF3D7_0214700"; transcript_id "PF3D7_0214700.1"; exon_number "788";
Pf3D7_02_v3	DEFAULT	exon	600562	600675	.	-	.	gene_id "PF3D7_0214700"; transcript_id "PF3D7_0214700.1"; exon_number "789";
Pf3D7_02_v3	DEFAULT	exon	600804	600867	.	-	.	gene_id "PF3D7_0214700"; transcript_id "PF3D7_0214700.1"; exon_number "790";
Pf3D7_02_v3	DEFAULT	exon	600961	601046	.	-	.	gene_id "PF3D7_0214700"; transcript_id "PF3D7_0214700.1"; exon_number "791";
Pf3D7_02_v3	DEFAULT	exon	601134	601279	.	-	.	gene_id "PF3D7_0214700"; transcript_id "PF3D7_0214700.1"; exon_number "792";
Pf3D7_02_v3	DEFAULT	exon	601487	601712	.	-	.	gene_id "PF3D7_0214700"; transcript_id "PF3D7_0214700.1"; exon_number "793";
Pf3D7_02_v3	DEFAULT	transcript	605045	609325	.	+	.	gene_id "PF3D7_0214800"; transcript_id "PF3D7_0214800.1";
Pf3D7_02_v3	DEFAULT	exon	605045	605237	.	+	.	gene_id "PF3D7_0214800"; transcript_id "PF3D7_0214800.1"; exon_number "794";
Pf3D7_02_v3	DEFAULT	exon	605403	609325	.	+	.	gene_id "PF3D7_0214800"; transcript_id "PF3D7_0214800.1"; exon_number "795";
Pf3D7_02_v3	DEFAULT	transcript	610625	615372	.	+	.	gene_id "PF3D7_0214900"; transcript_id "PF3D7_0214900.1";
Pf3D7_02_v3	DEFAULT	exon	610625	610685	.	+	.	gene_id "PF3D7_0214900"; transcript_id "PF3D7_0214900.1"; exon_number "796";
Pf3D7_02_v3	DEFAULT	exon	610872	612646	.	+	.	gene_id "PF3D7_0214900"; transcript_id "PF3D7_0214900.1"; exon_number "797";
Pf3D7_02_v3	DEFAULT	exon	612764	612889	.	+	.	gene_id "PF3D7_0214900"; transcript_id "PF3D7_0214900.1"; exon_number "798";
Pf3D7_02_v3	DEFAULT	exon	613019	613126	.	+	.	gene_id "PF3D7_0214900"; transcript_id "PF3D7_0214900.1"; exon_number "799";
Pf3D7_02_v3	DEFAULT	exon	613250	613319	.	+	.	gene_id "PF3D7_0214900"; transcript_id "PF3D7_0214900.1"; exon_number "800";
Pf3D7_02_v3	DEFAULT	exon	613453	613493	.	+	.	gene_id "PF3D7_0214900"; transcript_id "PF3D7_0214900.1"; exon_number "801";
Pf3D7_02_v3	DEFAULT	exon	613649	613688	.	+	.	gene_id "PF3D7_0214900"; transcript_id "PF3D7_0214900.1"; exon_number "802";
Pf3D7_02_v3	DEFAULT	exon	613831	613872	.	+	.	gene_id "PF3D7_0214900"; transcript_id "PF3D7_0214900.1"; exon_number "803";
Pf3D7_02_v3	DEFAULT	exon	613980	614032	.	+	.	gene_id "PF3D7_0214900"; transcript_id "PF3D7_0214900.1"; exon_number "804";
Pf3D7_02_v3	DEFAULT	exon	614114	614191	.	+	.	gene_id "PF3D7_0214900"; transcript_id "PF3D7_0214900.1"; exon_number "805";
Pf3D7_02_v3	DEFAULT	exon	614326	614388	.	+	.	gene_id "PF3D7_0214900"; transcript_id "PF3D7_0214900.1"; exon_number "806";
Pf3D7_02_v3	DEFAULT	exon	614534	614575	.	+	.	gene_id "PF3D7_0214900"; transcript_id "PF3D7_0214900.1"; exon_number "807";
Pf3D7_02_v3	DEFAULT	exon	614697	614755	.	+	.	gene_id "PF3D7_0214900"; transcript_id "PF3D7_0214900.1"; exon_number "808";
Pf3D7_02_v3	DEFAULT	exon	614868	614970	.	+	.	gene_id "PF3D7_0214900"; transcript_id "PF3D7_0214900.1"; exon_number "809";
Pf3D7_02_v3	DEFAULT	exon	615181	615372	.	+	.	gene_id "PF3D7_0214900"; transcript_id "PF3D7_0214900.1"; exon_number "810";
Pf3D7_02_v3	DEFAULT	transcript	616772	619429	.	-	.	gene_id "PF3D7_0215000"; transcript_id "PF3D7_0215000.1";
Pf3D7_02_v3	DEFAULT	exon	616772	619429	.	-	.	gene_id "PF3D7_0215000"; transcript_id "PF3D7_0215000.1"; exon_number "811";
Pf3D7_02_v3	DEFAULT	transcript	622524	624306	.	-	.	gene_id "PF3D7_0215100"; transcript_id "PF3D7_0215100.1";
Pf3D7_02_v3	DEFAULT	exon	622524	622582	.	-	.	gene_id "PF3D7_0215100"; transcript_id "PF3D7_0215100.1"; exon_number "812";
Pf3D7_02_v3	DEFAULT	exon	622789	622840	.	-	.	gene_id "PF3D7_0215100"; transcript_id "PF3D7_0215100.1"; exon_number "813";
Pf3D7_02_v3	DEFAULT	exon	622939	623014	.	-	.	gene_id "PF3D7_0215100"; transcript_id "PF3D7_0215100.1"; exon_number "814";
Pf3D7_02_v3	DEFAULT	exon	623143	623529	.	-	.	gene_id "PF3D7_0215100"; transcript_id "PF3D7_0215100.1"; exon_number "815";
Pf3D7_02_v3	DEFAULT	exon	623715	623944	.	-	.	gene_id "PF3D7_0215100"; transcript_id "PF3D7_0215100.1"; exon_number "816";
Pf3D7_02_v3	DEFAULT	exon	624073	624108	.	-	.	gene_id "PF3D7_0215100"; transcript_id "PF3D7_0215100.1"; exon_number "817";
Pf3D7_02_v3	DEFAULT	exon	624250	624306	.	-	.	gene_id "PF3D7_0215100"; transcript_id "PF3D7_0215100.1"; exon_number "818";
Pf3D7_02_v3	DEFAULT	transcript	626976	627710	.	+	.	gene_id "PF3D7_0215200"; transcript_id "PF3D7_0215200.1";
Pf3D7_02_v3	DEFAULT	exon	626976	627710	.	+	.	gene_id "PF3D7_0215200"; transcript_id "PF3D7_0215200.1"; exon_number "819";
Pf3D7_02_v3	DEFAULT	transcript	628642	631308	.	-	.	gene_id "PF3D7_0215300"; transcript_id "PF3D7_0215300.1";
Pf3D7_02_v3	DEFAULT	exon	628642	631308	.	-	.	gene_id "PF3D7_0215300"; transcript_id "PF3D7_0215300.1"; exon_number "820";
Pf3D7_02_v3	DEFAULT	transcript	634589	637507	.	-	.	gene_id "PF3D7_0215400"; transcript_id "PF3D7_0215400.1";
Pf3D7_02_v3	DEFAULT	exon	634589	637507	.	-	.	gene_id "PF3D7_0215400"; transcript_id "PF3D7_0215400.1"; exon_number "821";
Pf3D7_02_v3	DEFAULT	transcript	640400	642694	.	+	.	gene_id "PF3D7_0215500"; transcript_id "PF3D7_0215500.1";
Pf3D7_02_v3	DEFAULT	exon	640400	642694	.	+	.	gene_id "PF3D7_0215500"; transcript_id "PF3D7_0215500.1"; exon_number "822";
Pf3D7_02_v3	DEFAULT	transcript	643106	644317	.	-	.	gene_id "PF3D7_0215600"; transcript_id "PF3D7_0215600.1";
Pf3D7_02_v3	DEFAULT	exon	643106	644317	.	-	.	gene_id "PF3D7_0215600"; transcript_id "PF3D7_0215600.1"; exon_number "823";
Pf3D7_02_v3	DEFAULT	transcript	645929	650085	.	+	.	gene_id "PF3D7_0215700"; transcript_id "PF3D7_0215700.1";
Pf3D7_02_v3	DEFAULT	exon	645929	645980	.	+	.	gene_id "PF3D7_0215700"; transcript_id "PF3D7_0215700.1"; exon_number "824";
Pf3D7_02_v3	DEFAULT	exon	646115	650085	.	+	.	gene_id "PF3D7_0215700"; transcript_id "PF3D7_0215700.1"; exon_number "825";
Pf3D7_02_v3	DEFAULT	transcript	650663	653362	.	-	.	gene_id "PF3D7_0215800"; transcript_id "PF3D7_0215800.1";
Pf3D7_02_v3	DEFAULT	exon	650663	653362	.	-	.	gene_id "PF3D7_0215800"; transcript_id "PF3D7_0215800.1"; exon_number "826";
Pf3D7_02_v3	DEFAULT	transcript	654918	656840	.	-	.	gene_id "PF3D7_0215900"; transcript_id "PF3D7_0215900.1";
Pf3D7_02_v3	DEFAULT	exon	654918	654966	.	-	.	gene_id "PF3D7_0215900"; transcript_id "PF3D7_0215900.1"; exon_number "827";
Pf3D7_02_v3	DEFAULT	exon	655082	655172	.	-	.	gene_id "PF3D7_0215900"; transcript_id "PF3D7_0215900.1"; exon_number "828";
Pf3D7_02_v3	DEFAULT	exon	655282	655369	.	-	.	gene_id "PF3D7_0215900"; transcript_id "PF3D7_0215900.1"; exon_number "829";
Pf3D7_02_v3	DEFAULT	exon	655548	655583	.	-	.	gene_id "PF3D7_0215900"; transcript_id "PF3D7_0215900.1"; exon_number "830";
Pf3D7_02_v3	DEFAULT	exon	655658	655750	.	-	.	gene_id "PF3D7_0215900"; transcript_id "PF3D7_0215900.1"; exon_number "831";
Pf3D7_02_v3	DEFAULT	exon	655860	655921	.	-	.	gene_id "PF3D7_0215900"; transcript_id "PF3D7_0215900.1"; exon_number "832";
Pf3D7_02_v3	DEFAULT	exon	656056	656190	.	-	.	gene_id "PF3D7_0215900"; transcript_id "PF3D7_0215900.1"; exon_number "833";
Pf3D7_02_v3	DEFAULT	exon	656377	656486	.	-	.	gene_id "PF3D7_0215900"; transcript_id "PF3D7_0215900.1"; exon_number "834";
Pf3D7_02_v3	DEFAULT	exon	656634	656692	.	-	.	gene_id "PF3D7_0215900"; transcript_id "PF3D7_0215900.1"; exon_number "835";
Pf3D7_02_v3	DEFAULT	exon	656781	656840	.	-	.	gene_id "PF3D7_0215900"; transcript_id "PF3D7_0215900.1"; exon_number "836";
Pf3D7_02_v3	DEFAULT	transcript	658636	664629	.	+	.	gene_id "PF3D7_0216000"; transcript_id "PF3D7_0216000.1";
Pf3D7_02_v3	DEFAULT	exon	658636	664629	.	+	.	gene_id "PF3D7_0216000"; transcript_id "PF3D7_0216000.1"; exon_number "837";
Pf3D7_02_v3	DEFAULT	transcript	664984	668532	.	-	.	gene_id "PF3D7_0216100"; transcript_id "PF3D7_0216100.1";
Pf3D7_02_v3	DEFAULT	exon	664984	668532	.	-	.	gene_id "PF3D7_0216100"; transcript_id "PF3D7_0216100.1"; exon_number "838";
Pf3D7_02_v3	DEFAULT	transcript	668985	669841	.	-	.	gene_id "PF3D7_0216200"; transcript_id "PF3D7_0216200.1";
Pf3D7_02_v3	DEFAULT	exon	668985	669047	.	-	.	gene_id "PF3D7_0216200"; transcript_id "PF3D7_0216200.1"; exon_number "839";
Pf3D7_02_v3	DEFAULT	exon	669221	669841	.	-	.	gene_id "PF3D7_0216200"; transcript_id "PF3D7_0216200.1"; exon_number "840";
Pf3D7_02_v3	DEFAULT	transcript	670413	674558	.	+	.	gene_id "PF3D7_0216300"; transcript_id "PF3D7_0216300.1";
Pf3D7_02_v3	DEFAULT	exon	670413	674558	.	+	.	gene_id "PF3D7_0216300"; transcript_id "PF3D7_0216300.1"; exon_number "841";
Pf3D7_02_v3	DEFAULT	transcript	675431	677599	.	+	.	gene_id "PF3D7_0216400"; transcript_id "PF3D7_0216400.1";
Pf3D7_02_v3	DEFAULT	exon	675431	677599	.	+	.	gene_id "PF3D7_0216400"; transcript_id "PF3D7_0216400.1"; exon_number "842";
Pf3D7_02_v3	DEFAULT	transcript	678487	683703	.	+	.	gene_id "PF3D7_0216500"; transcript_id "PF3D7_0216500.1";
Pf3D7_02_v3	DEFAULT	exon	678487	678756	.	+	.	gene_id "PF3D7_0216500"; transcript_id "PF3D7_0216500.1"; exon_number "843";
Pf3D7_02_v3	DEFAULT	exon	679042	683703	.	+	.	gene_id "PF3D7_0216500"; transcript_id "PF3D7_0216500.1"; exon_number "844";
Pf3D7_02_v3	DEFAULT	transcript	686485	688545	.	+	.	gene_id "PF3D7_0216600"; transcript_id "PF3D7_0216600.1";
Pf3D7_02_v3	DEFAULT	exon	686485	688545	.	+	.	gene_id "PF3D7_0216600"; transcript_id "PF3D7_0216600.1"; exon_number "845";
Pf3D7_02_v3	DEFAULT	transcript	690311	695783	.	+	.	gene_id "PF3D7_0216700.1"; transcript_id "PF3D7_0216700.1.1";
Pf3D7_02_v3	DEFAULT	exon	690311	690346	.	+	.	gene_id "PF3D7_0216700.1"; transcript_id "PF3D7_0216700.1.1"; exon_number "846";
Pf3D7_02_v3	DEFAULT	exon	690474	690513	.	+	.	gene_id "PF3D7_0216700.1"; transcript_id "PF3D7_0216700.1.1"; exon_number "847";
Pf3D7_02_v3	DEFAULT	exon	690716	690837	.	+	.	gene_id "PF3D7_0216700.1"; transcript_id "PF3D7_0216700.1.1"; exon_number "848";
Pf3D7_02_v3	DEFAULT	exon	690961	691020	.	+	.	gene_id "PF3D7_0216700.1"; transcript_id "PF3D7_0216700.1.1"; exon_number "849";
Pf3D7_02_v3	DEFAULT	exon	691295	691489	.	+	.	gene_id "PF3D7_0216700.1"; transcript_id "PF3D7_0216700.1.1"; exon_number "850";
Pf3D7_02_v3	DEFAULT	exon	691682	692401	.	+	.	gene_id "PF3D7_0216700.1"; transcript_id "PF3D7_0216700.1.1"; exon_number "851";
Pf3D7_02_v3	DEFAULT	exon	692805	695783	.	+	.	gene_id "PF3D7_0216700.1"; transcript_id "PF3D7_0216700.1.1"; exon_number "852";
Pf3D7_02_v3	DEFAULT	transcript	696193	699561	.	-	.	gene_id "PF3D7_0216800"; transcript_id "PF3D7_0216800.1";
Pf3D7_02_v3	DEFAULT	exon	696193	699561	.	-	.	gene_id "PF3D7_0216800"; transcript_id "PF3D7_0216800.1"; exon_number "860";
Pf3D7_02_v3	DEFAULT	transcript	701245	702894	.	+	.	gene_id "PF3D7_0216900"; transcript_id "PF3D7_0216900.1";
Pf3D7_02_v3	DEFAULT	exon	701245	702894	.	+	.	gene_id "PF3D7_0216900"; transcript_id "PF3D7_0216900.1"; exon_number "861";
Pf3D7_02_v3	DEFAULT	transcript	703090	706587	.	-	.	gene_id "PF3D7_0217000"; transcript_id "PF3D7_0217000.1";
Pf3D7_02_v3	DEFAULT	exon	703090	703202	.	-	.	gene_id "PF3D7_0217000"; transcript_id "PF3D7_0217000.1"; exon_number "862";
Pf3D7_02_v3	DEFAULT	exon	703291	703795	.	-	.	gene_id "PF3D7_0217000"; transcript_id "PF3D7_0217000.1"; exon_number "863";
Pf3D7_02_v3	DEFAULT	exon	704045	704964	.	-	.	gene_id "PF3D7_0217000"; transcript_id "PF3D7_0217000.1"; exon_number "864";
Pf3D7_02_v3	DEFAULT	exon	705195	706587	.	-	.	gene_id "PF3D7_0217000"; transcript_id "PF3D7_0217000.1"; exon_number "865";
Pf3D7_02_v3	DEFAULT	transcript	707738	709393	.	+	.	gene_id "PF3D7_0217100"; transcript_id "PF3D7_0217100.1";
Pf3D7_02_v3	DEFAULT	exon	707738	709393	.	+	.	gene_id "PF3D7_0217100"; transcript_id "PF3D7_0217100.1"; exon_number "866";
Pf3D7_02_v3	DEFAULT	transcript	709799	715252	.	-	.	gene_id "PF3D7_0217200"; transcript_id "PF3D7_0217200.1";
Pf3D7_02_v3	DEFAULT	exon	709799	715252	.	-	.	gene_id "PF3D7_0217200"; transcript_id "PF3D7_0217200.1"; exon_number "867";
Pf3D7_02_v3	DEFAULT	transcript	715798	716549	.	-	.	gene_id "PF3D7_0217300"; transcript_id "PF3D7_0217300.1";
Pf3D7_02_v3	DEFAULT	exon	715798	716033	.	-	.	gene_id "PF3D7_0217300"; transcript_id "PF3D7_0217300.1"; exon_number "868";
Pf3D7_02_v3	DEFAULT	exon	716160	716293	.	-	.	gene_id "PF3D7_0217300"; transcript_id "PF3D7_0217300.1"; exon_number "869";
Pf3D7_02_v3	DEFAULT	exon	716494	716549	.	-	.	gene_id "PF3D7_0217300"; transcript_id "PF3D7_0217300.1"; exon_number "870";
Pf3D7_02_v3	DEFAULT	transcript	717692	718281	.	+	.	gene_id "PF3D7_0217400"; transcript_id "PF3D7_0217400.1";
Pf3D7_02_v3	DEFAULT	exon	717692	717784	.	+	.	gene_id "PF3D7_0217400"; transcript_id "PF3D7_0217400.1"; exon_number "871";
Pf3D7_02_v3	DEFAULT	exon	717928	718281	.	+	.	gene_id "PF3D7_0217400"; transcript_id "PF3D7_0217400.1"; exon_number "872";
Pf3D7_02_v3	DEFAULT	transcript	720437	722661	.	+	.	gene_id "PF3D7_0217500"; transcript_id "PF3D7_0217500.1";
Pf3D7_02_v3	DEFAULT	exon	720437	721654	.	+	.	gene_id "PF3D7_0217500"; transcript_id "PF3D7_0217500.1"; exon_number "873";
Pf3D7_02_v3	DEFAULT	exon	721895	721994	.	+	.	gene_id "PF3D7_0217500"; transcript_id "PF3D7_0217500.1"; exon_number "874";
Pf3D7_02_v3	DEFAULT	exon	722144	722262	.	+	.	gene_id "PF3D7_0217500"; transcript_id "PF3D7_0217500.1"; exon_number "875";
Pf3D7_02_v3	DEFAULT	exon	722395	722472	.	+	.	gene_id "PF3D7_0217500"; transcript_id "PF3D7_0217500.1"; exon_number "876";
Pf3D7_02_v3	DEFAULT	exon	722602	722661	.	+	.	gene_id "PF3D7_0217500"; transcript_id "PF3D7_0217500.1"; exon_number "877";
Pf3D7_02_v3	DEFAULT	transcript	723747	729932	.	-	.	gene_id "PF3D7_0217600"; transcript_id "PF3D7_0217600.1";
Pf3D7_02_v3	DEFAULT	exon	723747	724604	.	-	.	gene_id "PF3D7_0217600"; transcript_id "PF3D7_0217600.1"; exon_number "878";
Pf3D7_02_v3	DEFAULT	exon	724873	728449	.	-	.	gene_id "PF3D7_0217600"; transcript_id "PF3D7_0217600.1"; exon_number "879";
Pf3D7_02_v3	DEFAULT	exon	728594	728721	.	-	.	gene_id "PF3D7_0217600"; transcript_id "PF3D7_0217600.1"; exon_number "880";
Pf3D7_02_v3	DEFAULT	exon	728930	728995	.	-	.	gene_id "PF3D7_0217600"; transcript_id "PF3D7_0217600.1"; exon_number "881";
Pf3D7_02_v3	DEFAULT	exon	729149	729259	.	-	.	gene_id "PF3D7_0217600"; transcript_id "PF3D7_0217600.1"; exon_number "882";
Pf3D7_02_v3	DEFAULT	exon	729359	729562	.	-	.	gene_id "PF3D7_0217600"; transcript_id "PF3D7_0217600.1"; exon_number "883";
Pf3D7_02_v3	DEFAULT	exon	729744	729932	.	-	.	gene_id "PF3D7_0217600"; transcript_id "PF3D7_0217600.1"; exon_number "884";
Pf3D7_02_v3	DEFAULT	transcript	731120	732312	.	-	.	gene_id "PF3D7_0217700"; transcript_id "PF3D7_0217700.1";
Pf3D7_02_v3	DEFAULT	exon	731120	731387	.	-	.	gene_id "PF3D7_0217700"; transcript_id "PF3D7_0217700.1"; exon_number "885";
Pf3D7_02_v3	DEFAULT	exon	731548	731623	.	-	.	gene_id "PF3D7_0217700"; transcript_id "PF3D7_0217700.1"; exon_number "886";
Pf3D7_02_v3	DEFAULT	exon	731754	731972	.	-	.	gene_id "PF3D7_0217700"; transcript_id "PF3D7_0217700.1"; exon_number "887";
Pf3D7_02_v3	DEFAULT	exon	732171	732312	.	-	.	gene_id "PF3D7_0217700"; transcript_id "PF3D7_0217700.1"; exon_number "888";
Pf3D7_02_v3	DEFAULT	transcript	734272	734595	.	+	.	gene_id "PF3D7_0217800"; transcript_id "PF3D7_0217800.1";
Pf3D7_02_v3	DEFAULT	exon	734272	734595	.	+	.	gene_id "PF3D7_0217800"; transcript_id "PF3D7_0217800.1"; exon_number "889";
Pf3D7_02_v3	DEFAULT	transcript	735438	736997	.	-	.	gene_id "PF3D7_0217900"; transcript_id "PF3D7_0217900.1";
Pf3D7_02_v3	DEFAULT	exon	735438	736997	.	-	.	gene_id "PF3D7_0217900"; transcript_id "PF3D7_0217900.1"; exon_number "890";
Pf3D7_02_v3	DEFAULT	transcript	738860	739852	.	+	.	gene_id "PF3D7_0218000"; transcript_id "PF3D7_0218000.1";
Pf3D7_02_v3	DEFAULT	exon	738860	739852	.	+	.	gene_id "PF3D7_0218000"; transcript_id "PF3D7_0218000.1"; exon_number "891";
Pf3D7_02_v3	DEFAULT	transcript	741014	742459	.	+	.	gene_id "PF3D7_0218100"; transcript_id "PF3D7_0218100.1";
Pf3D7_02_v3	DEFAULT	exon	741014	741831	.	+	.	gene_id "PF3D7_0218100"; transcript_id "PF3D7_0218100.1"; exon_number "892";
Pf3D7_02_v3	DEFAULT	exon	741954	742018	.	+	.	gene_id "PF3D7_0218100"; transcript_id "PF3D7_0218100.1"; exon_number "893";
Pf3D7_02_v3	DEFAULT	exon	742153	742218	.	+	.	gene_id "PF3D7_0218100"; transcript_id "PF3D7_0218100.1"; exon_number "894";
Pf3D7_02_v3	DEFAULT	exon	742341	742459	.	+	.	gene_id "PF3D7_0218100"; transcript_id "PF3D7_0218100.1"; exon_number "895";
Pf3D7_02_v3	DEFAULT	transcript	743289	745712	.	-	.	gene_id "PF3D7_0218200"; transcript_id "PF3D7_0218200.1";
Pf3D7_02_v3	DEFAULT	exon	743289	745712	.	-	.	gene_id "PF3D7_0218200"; transcript_id "PF3D7_0218200.1"; exon_number "896";
Pf3D7_02_v3	DEFAULT	transcript	747566	749365	.	-	.	gene_id "PF3D7_0218300"; transcript_id "PF3D7_0218300.1";
Pf3D7_02_v3	DEFAULT	exon	747566	747816	.	-	.	gene_id "PF3D7_0218300"; transcript_id "PF3D7_0218300.1"; exon_number "897";
Pf3D7_02_v3	DEFAULT	exon	747980	748031	.	-	.	gene_id "PF3D7_0218300"; transcript_id "PF3D7_0218300.1"; exon_number "898";
Pf3D7_02_v3	DEFAULT	exon	748306	748743	.	-	.	gene_id "PF3D7_0218300"; transcript_id "PF3D7_0218300.1"; exon_number "899";
Pf3D7_02_v3	DEFAULT	exon	749042	749365	.	-	.	gene_id "PF3D7_0218300"; transcript_id "PF3D7_0218300.1"; exon_number "900";
Pf3D7_02_v3	DEFAULT	transcript	750049	751737	.	-	.	gene_id "PF3D7_0218400"; transcript_id "PF3D7_0218400.1";
Pf3D7_02_v3	DEFAULT	exon	750049	751737	.	-	.	gene_id "PF3D7_0218400"; transcript_id "PF3D7_0218400.1"; exon_number "901";
Pf3D7_02_v3	DEFAULT	transcript	752966	753439	.	+	.	gene_id "PF3D7_0218500"; transcript_id "PF3D7_0218500.1";
Pf3D7_02_v3	DEFAULT	exon	752966	753100	.	+	.	gene_id "PF3D7_0218500"; transcript_id "PF3D7_0218500.1"; exon_number "902";
Pf3D7_02_v3	DEFAULT	exon	753269	753439	.	+	.	gene_id "PF3D7_0218500"; transcript_id "PF3D7_0218500.1"; exon_number "903";
Pf3D7_02_v3	DEFAULT	transcript	755418	762560	.	+	.	gene_id "PF3D7_0218600"; transcript_id "PF3D7_0218600.1";
Pf3D7_02_v3	DEFAULT	exon	755418	762560	.	+	.	gene_id "PF3D7_0218600"; transcript_id "PF3D7_0218600.1"; exon_number "904";
Pf3D7_02_v3	DEFAULT	transcript	763491	765191	.	-	.	gene_id "PF3D7_0218700"; transcript_id "PF3D7_0218700.1";
Pf3D7_02_v3	DEFAULT	exon	763491	764922	.	-	.	gene_id "PF3D7_0218700"; transcript_id "PF3D7_0218700.1"; exon_number "905";
Pf3D7_02_v3	DEFAULT	exon	765175	765191	.	-	.	gene_id "PF3D7_0218700"; transcript_id "PF3D7_0218700.1"; exon_number "906";
Pf3D7_02_v3	DEFAULT	transcript	769761	771041	.	+	.	gene_id "PF3D7_0219100"; transcript_id "PF3D7_0219100.1";
Pf3D7_02_v3	DEFAULT	exon	769761	771041	.	+	.	gene_id "PF3D7_0219100"; transcript_id "PF3D7_0219100.1"; exon_number "907";
Pf3D7_02_v3	DEFAULT	transcript	772316	772690	.	+	.	gene_id "PF3D7_0219200"; transcript_id "PF3D7_0219200.1";
Pf3D7_02_v3	DEFAULT	exon	772316	772319	.	+	.	gene_id "PF3D7_0219200"; transcript_id "PF3D7_0219200.1"; exon_number "908";
Pf3D7_02_v3	DEFAULT	exon	772518	772690	.	+	.	gene_id "PF3D7_0219200"; transcript_id "PF3D7_0219200.1"; exon_number "909";
Pf3D7_02_v3	DEFAULT	transcript	773335	773754	.	-	.	gene_id "PF3D7_0219300"; transcript_id "PF3D7_0219300.1";
Pf3D7_02_v3	DEFAULT	exon	773335	773754	.	-	.	gene_id "PF3D7_0219300"; transcript_id "PF3D7_0219300.1"; exon_number "910";
Pf3D7_02_v3	DEFAULT	transcript	774815	776036	.	+	.	gene_id "PF3D7_0219400.1"; transcript_id "PF3D7_0219400.1.1";
Pf3D7_02_v3	DEFAULT	exon	774815	774916	.	+	.	gene_id "PF3D7_0219400.1"; transcript_id "PF3D7_0219400.1.1"; exon_number "911";
Pf3D7_02_v3	DEFAULT	exon	775639	775795	.	+	.	gene_id "PF3D7_0219400.1"; transcript_id "PF3D7_0219400.1.1"; exon_number "912";
Pf3D7_02_v3	DEFAULT	exon	775990	776036	.	+	.	gene_id "PF3D7_0219400.1"; transcript_id "PF3D7_0219400.1.1"; exon_number "913";
Pf3D7_02_v3	DEFAULT	transcript	776828	778065	.	-	.	gene_id "PF3D7_0219500"; transcript_id "PF3D7_0219500.1";
Pf3D7_02_v3	DEFAULT	exon	776828	777369	.	-	.	gene_id "PF3D7_0219500"; transcript_id "PF3D7_0219500.1"; exon_number "916";
Pf3D7_02_v3	DEFAULT	exon	777591	778065	.	-	.	gene_id "PF3D7_0219500"; transcript_id "PF3D7_0219500.1"; exon_number "917";
Pf3D7_02_v3	DEFAULT	transcript	779418	782132	.	-	.	gene_id "PF3D7_0219600"; transcript_id "PF3D7_0219600.1";
Pf3D7_02_v3	DEFAULT	exon	779418	782132	.	-	.	gene_id "PF3D7_0219600"; transcript_id "PF3D7_0219600.1"; exon_number "918";
Pf3D7_02_v3	DEFAULT	transcript	783723	784828	.	-	.	gene_id "PF3D7_0219700"; transcript_id "PF3D7_0219700.1";
Pf3D7_02_v3	DEFAULT	exon	783723	784469	.	-	.	gene_id "PF3D7_0219700"; transcript_id "PF3D7_0219700.1"; exon_number "919";
Pf3D7_02_v3	DEFAULT	exon	784688	784828	.	-	.	gene_id "PF3D7_0219700"; transcript_id "PF3D7_0219700.1"; exon_number "920";
Pf3D7_02_v3	DEFAULT	transcript	786870	787940	.	-	.	gene_id "PF3D7_0219800"; transcript_id "PF3D7_0219800.1";
Pf3D7_02_v3	DEFAULT	exon	786870	787736	.	-	.	gene_id "PF3D7_0219800"; transcript_id "PF3D7_0219800.1"; exon_number "921";
Pf3D7_02_v3	DEFAULT	exon	787848	787940	.	-	.	gene_id "PF3D7_0219800"; transcript_id "PF3D7_0219800.1"; exon_number "922";
Pf3D7_02_v3	DEFAULT	transcript	791464	792381	.	+	.	gene_id "PF3D7_0219900"; transcript_id "PF3D7_0219900.1";
Pf3D7_02_v3	DEFAULT	exon	791464	791673	.	+	.	gene_id "PF3D7_0219900"; transcript_id "PF3D7_0219900.1"; exon_number "923";
Pf3D7_02_v3	DEFAULT	exon	791899	792381	.	+	.	gene_id "PF3D7_0219900"; transcript_id "PF3D7_0219900.1"; exon_number "924";
Pf3D7_02_v3	DEFAULT	transcript	796752	801586	.	+	.	gene_id "PF3D7_0220000"; transcript_id "PF3D7_0220000.1";
Pf3D7_02_v3	DEFAULT	exon	796752	796949	.	+	.	gene_id "PF3D7_0220000"; transcript_id "PF3D7_0220000.1"; exon_number "925";
Pf3D7_02_v3	DEFAULT	exon	797108	797917	.	+	.	gene_id "PF3D7_0220000"; transcript_id "PF3D7_0220000.1"; exon_number "926";
Pf3D7_02_v3	DEFAULT	exon	798601	801586	.	+	.	gene_id "PF3D7_0220000"; transcript_id "PF3D7_0220000.1"; exon_number "926";
Pf3D7_02_v3	DEFAULT	transcript	804520	807741	.	+	.	gene_id "PF3D7_0220100"; transcript_id "PF3D7_0220100.1";
Pf3D7_02_v3	DEFAULT	exon	804520	804714	.	+	.	gene_id "PF3D7_0220100"; transcript_id "PF3D7_0220100.1"; exon_number "927";
Pf3D7_02_v3	DEFAULT	exon	804943	807741	.	+	.	gene_id "PF3D7_0220100"; transcript_id "PF3D7_0220100.1"; exon_number "928";
Pf3D7_02_v3	DEFAULT	transcript	809511	810298	.	-	.	gene_id "PF3D7_0220200"; transcript_id "PF3D7_0220200.1";
Pf3D7_02_v3	DEFAULT	exon	809511	809984	.	-	.	gene_id "PF3D7_0220200"; transcript_id "PF3D7_0220200.1"; exon_number "929";
Pf3D7_02_v3	DEFAULT	exon	810230	810298	.	-	.	gene_id "PF3D7_0220200"; transcript_id "PF3D7_0220200.1"; exon_number "930";
Pf3D7_02_v3	DEFAULT	transcript	813827	814654	.	-	.	gene_id "PF3D7_0220300"; transcript_id "PF3D7_0220300.1";
Pf3D7_02_v3	DEFAULT	exon	813827	814390	.	-	.	gene_id "PF3D7_0220300"; transcript_id "PF3D7_0220300.1"; exon_number "931";
Pf3D7_02_v3	DEFAULT	exon	814580	814654	.	-	.	gene_id "PF3D7_0220300"; transcript_id "PF3D7_0220300.1"; exon_number "932";
Pf3D7_02_v3	DEFAULT	transcript	820429	822541	.	+	.	gene_id "PF3D7_0220400"; transcript_id "PF3D7_0220400.1";
Pf3D7_02_v3	DEFAULT	exon	820429	820467	.	+	.	gene_id "PF3D7_0220400"; transcript_id "PF3D7_0220400.1"; exon_number "933";
Pf3D7_02_v3	DEFAULT	exon	820569	821126	.	+	.	gene_id "PF3D7_0220400"; transcript_id "PF3D7_0220400.1"; exon_number "934";
Pf3D7_02_v3	DEFAULT	exon	821129	822541	.	+	.	gene_id "PF3D7_0220400"; transcript_id "PF3D7_0220400.1"; exon_number "935";
Pf3D7_02_v3	DEFAULT	transcript	823825	824864	.	-	.	gene_id "PF3D7_0220500"; transcript_id "PF3D7_0220500.1";
Pf3D7_02_v3	DEFAULT	exon	823825	824571	.	-	.	gene_id "PF3D7_0220500"; transcript_id "PF3D7_0220500.1"; exon_number "936";
Pf3D7_02_v3	DEFAULT	exon	824796	824864	.	-	.	gene_id "PF3D7_0220500"; transcript_id "PF3D7_0220500.1"; exon_number "937";
Pf3D7_02_v3	DEFAULT	transcript	831189	832005	.	+	.	gene_id "PF3D7_0220600"; transcript_id "PF3D7_0220600.1";
Pf3D7_02_v3	DEFAULT	exon	831189	831284	.	+	.	gene_id "PF3D7_0220600"; transcript_id "PF3D7_0220600.1"; exon_number "938";
Pf3D7_02_v3	DEFAULT	exon	831424	832005	.	+	.	gene_id "PF3D7_0220600"; transcript_id "PF3D7_0220600.1"; exon_number "939";
Pf3D7_02_v3	DEFAULT	transcript	833805	834688	.	+	.	gene_id "PF3D7_0220700"; transcript_id "PF3D7_0220700.1";
Pf3D7_02_v3	DEFAULT	exon	833805	833996	.	+	.	gene_id "PF3D7_0220700"; transcript_id "PF3D7_0220700.1"; exon_number "940";
Pf3D7_02_v3	DEFAULT	exon	834122	834688	.	+	.	gene_id "PF3D7_0220700"; transcript_id "PF3D7_0220700.1"; exon_number "941";
Pf3D7_02_v3	DEFAULT	transcript	838843	844116	.	+	.	gene_id "PF3D7_0220800"; transcript_id "PF3D7_0220800.1";
Pf3D7_02_v3	DEFAULT	exon	838843	839764	.	+	.	gene_id "PF3D7_0220800"; transcript_id "PF3D7_0220800.1"; exon_number "942";
Pf3D7_02_v3	DEFAULT	exon	839924	840493	.	+	.	gene_id "PF3D7_0220800"; transcript_id "PF3D7_0220800.1"; exon_number "943";
Pf3D7_02_v3	DEFAULT	exon	840606	840659	.	+	.	gene_id "PF3D7_0220800"; transcript_id "PF3D7_0220800.1"; exon_number "944";
Pf3D7_02_v3	DEFAULT	exon	840757	840819	.	+	.	gene_id "PF3D7_0220800"; transcript_id "PF3D7_0220800.1"; exon_number "945";
Pf3D7_02_v3	DEFAULT	exon	840965	841096	.	+	.	gene_id "PF3D7_0220800"; transcript_id "PF3D7_0220800.1"; exon_number "946";
Pf3D7_02_v3	DEFAULT	exon	841202	841387	.	+	.	gene_id "PF3D7_0220800"; transcript_id "PF3D7_0220800.1"; exon_number "947";
Pf3D7_02_v3	DEFAULT	exon	841500	841658	.	+	.	gene_id "PF3D7_0220800"; transcript_id "PF3D7_0220800.1"; exon_number "948";
Pf3D7_02_v3	DEFAULT	exon	841746	842512	.	+	.	gene_id "PF3D7_0220800"; transcript_id "PF3D7_0220800.1"; exon_number "949";
Pf3D7_02_v3	DEFAULT	exon	842647	844116	.	+	.	gene_id "PF3D7_0220800"; transcript_id "PF3D7_0220800.1"; exon_number "950";
Pf3D7_02_v3	DEFAULT	transcript	845600	846375	.	-	.	gene_id "PF3D7_0220900"; transcript_id "PF3D7_0220900.1";
Pf3D7_02_v3	DEFAULT	exon	845600	846018	.	-	.	gene_id "PF3D7_0220900"; transcript_id "PF3D7_0220900.1"; exon_number "951";
Pf3D7_02_v3	DEFAULT	exon	846020	846131	.	-	.	gene_id "PF3D7_0220900"; transcript_id "PF3D7_0220900.1"; exon_number "952";
Pf3D7_02_v3	DEFAULT	exon	846298	846375	.	-	.	gene_id "PF3D7_0220900"; transcript_id "PF3D7_0220900.1"; exon_number "953";
Pf3D7_02_v3	DEFAULT	transcript	848092	849119	.	+	.	gene_id "PF3D7_0221000"; transcript_id "PF3D7_0221000.1";
Pf3D7_02_v3	DEFAULT	exon	848092	848157	.	+	.	gene_id "PF3D7_0221000"; transcript_id "PF3D7_0221000.1"; exon_number "954";
Pf3D7_02_v3	DEFAULT	exon	848277	849119	.	+	.	gene_id "PF3D7_0221000"; transcript_id "PF3D7_0221000.1"; exon_number "955";
Pf3D7_02_v3	DEFAULT	transcript	851052	851962	.	+	.	gene_id "PF3D7_0221100"; transcript_id "PF3D7_0221100.1";
Pf3D7_02_v3	DEFAULT	exon	851052	851164	.	+	.	gene_id "PF3D7_0221100"; transcript_id "PF3D7_0221100.1"; exon_number "956";
Pf3D7_02_v3	DEFAULT	exon	851291	851644	.	+	.	gene_id "PF3D7_0221100"; transcript_id "PF3D7_0221100.1"; exon_number "957";
Pf3D7_02_v3	DEFAULT	exon	851647	851962	.	+	.	gene_id "PF3D7_0221100"; transcript_id "PF3D7_0221100.1"; exon_number "958";
Pf3D7_02_v3	DEFAULT	transcript	854966	855738	.	+	.	gene_id "PF3D7_0221200"; transcript_id "PF3D7_0221200.1";
Pf3D7_02_v3	DEFAULT	exon	854966	855034	.	+	.	gene_id "PF3D7_0221200"; transcript_id "PF3D7_0221200.1"; exon_number "959";
Pf3D7_02_v3	DEFAULT	exon	855187	855738	.	+	.	gene_id "PF3D7_0221200"; transcript_id "PF3D7_0221200.1"; exon_number "960";
Pf3D7_02_v3	DEFAULT	transcript	857567	858675	.	-	.	gene_id "PF3D7_0221300"; transcript_id "PF3D7_0221300.1";
Pf3D7_02_v3	DEFAULT	exon	857567	857782	.	-	.	gene_id "PF3D7_0221300"; transcript_id "PF3D7_0221300.1"; exon_number "961";
Pf3D7_02_v3	DEFAULT	exon	857785	858088	.	-	.	gene_id "PF3D7_0221300"; transcript_id "PF3D7_0221300.1"; exon_number "962";
Pf3D7_02_v3	DEFAULT	exon	858090	858427	.	-	.	gene_id "PF3D7_0221300"; transcript_id "PF3D7_0221300.1"; exon_number "963";
Pf3D7_02_v3	DEFAULT	exon	858430	858675	.	-	.	gene_id "PF3D7_0221300"; transcript_id "PF3D7_0221300.1"; exon_number "964";
Pf3D7_02_v3	DEFAULT	transcript	860466	861504	.	+	.	gene_id "PF3D7_0221400"; transcript_id "PF3D7_0221400.1";
Pf3D7_02_v3	DEFAULT	exon	860466	860534	.	+	.	gene_id "PF3D7_0221400"; transcript_id "PF3D7_0221400.1"; exon_number "965";
Pf3D7_02_v3	DEFAULT	exon	860650	861504	.	+	.	gene_id "PF3D7_0221400"; transcript_id "PF3D7_0221400.1"; exon_number "966";
Pf3D7_02_v3	DEFAULT	transcript	863079	863842	.	-	.	gene_id "PF3D7_0221500"; transcript_id "PF3D7_0221500.1";
Pf3D7_02_v3	DEFAULT	exon	863079	863387	.	-	.	gene_id "PF3D7_0221500"; transcript_id "PF3D7_0221500.1"; exon_number "967";
Pf3D7_02_v3	DEFAULT	exon	863389	863688	.	-	.	gene_id "PF3D7_0221500"; transcript_id "PF3D7_0221500.1"; exon_number "968";
Pf3D7_02_v3	DEFAULT	exon	863774	863842	.	-	.	gene_id "PF3D7_0221500"; transcript_id "PF3D7_0221500.1"; exon_number "969";
Pf3D7_02_v3	DEFAULT	transcript	865916	866538	.	-	.	gene_id "PF3D7_0221600"; transcript_id "PF3D7_0221600.1";
Pf3D7_02_v3	DEFAULT	exon	865916	866402	.	-	.	gene_id "PF3D7_0221600"; transcript_id "PF3D7_0221600.1"; exon_number "970";
Pf3D7_02_v3	DEFAULT	exon	866405	866538	.	-	.	gene_id "PF3D7_0221600"; transcript_id "PF3D7_0221600.1"; exon_number "971";
Pf3D7_02_v3	DEFAULT	transcript	866843	867511	.	+	.	gene_id "PF3D7_0221650"; transcript_id "PF3D7_0221650.1";
Pf3D7_02_v3	DEFAULT	exon	866843	866867	.	+	.	gene_id "PF3D7_0221650"; transcript_id "PF3D7_0221650.1"; exon_number "972";
Pf3D7_02_v3	DEFAULT	exon	866870	867056	.	+	.	gene_id "PF3D7_0221650"; transcript_id "PF3D7_0221650.1"; exon_number "973";
Pf3D7_02_v3	DEFAULT	exon	867059	867251	.	+	.	gene_id "PF3D7_0221650"; transcript_id "PF3D7_0221650.1"; exon_number "974";
Pf3D7_02_v3	DEFAULT	exon	867254	867511	.	+	.	gene_id "PF3D7_0221650"; transcript_id "PF3D7_0221650.1"; exon_number "975";
Pf3D7_02_v3	DEFAULT	transcript	869508	871124	.	-	.	gene_id "PF3D7_0221700"; transcript_id "PF3D7_0221700.1";
Pf3D7_02_v3	DEFAULT	exon	869508	870950	.	-	.	gene_id "PF3D7_0221700"; transcript_id "PF3D7_0221700.1"; exon_number "976";
Pf3D7_02_v3	DEFAULT	exon	871086	871124	.	-	.	gene_id "PF3D7_0221700"; transcript_id "PF3D7_0221700.1"; exon_number "977";
Pf3D7_02_v3	DEFAULT	transcript	873131	873319	.	+	.	gene_id "PF3D7_0221800"; transcript_id "PF3D7_0221800.1";
Pf3D7_02_v3	DEFAULT	exon	873131	873319	.	+	.	gene_id "PF3D7_0221800"; transcript_id "PF3D7_0221800.1"; exon_number "978";
Pf3D7_02_v3	DEFAULT	transcript	873917	875178	.	-	.	gene_id "PF3D7_0221900"; transcript_id "PF3D7_0221900.1";
Pf3D7_02_v3	DEFAULT	exon	873917	874117	.	-	.	gene_id "PF3D7_0221900"; transcript_id "PF3D7_0221900.1"; exon_number "979";
Pf3D7_02_v3	DEFAULT	exon	874119	874325	.	-	.	gene_id "PF3D7_0221900"; transcript_id "PF3D7_0221900.1"; exon_number "980";
Pf3D7_02_v3	DEFAULT	exon	874328	874543	.	-	.	gene_id "PF3D7_0221900"; transcript_id "PF3D7_0221900.1"; exon_number "981";
Pf3D7_02_v3	DEFAULT	exon	874545	874847	.	-	.	gene_id "PF3D7_0221900"; transcript_id "PF3D7_0221900.1"; exon_number "982";
Pf3D7_02_v3	DEFAULT	exon	874849	875178	.	-	.	gene_id "PF3D7_0221900"; transcript_id "PF3D7_0221900.1"; exon_number "983";
Pf3D7_02_v3	DEFAULT	transcript	876984	877832	.	+	.	gene_id "PF3D7_0222000"; transcript_id "PF3D7_0222000.1";
Pf3D7_02_v3	DEFAULT	exon	876984	877832	.	+	.	gene_id "PF3D7_0222000"; transcript_id "PF3D7_0222000.1"; exon_number "984";
Pf3D7_02_v3	DEFAULT	transcript	878468	879251	.	-	.	gene_id "PF3D7_0222100"; transcript_id "PF3D7_0222100.1";
Pf3D7_02_v3	DEFAULT	exon	878468	879088	.	-	.	gene_id "PF3D7_0222100"; transcript_id "PF3D7_0222100.1"; exon_number "985";
Pf3D7_02_v3	DEFAULT	exon	879183	879251	.	-	.	gene_id "PF3D7_0222100"; transcript_id "PF3D7_0222100.1"; exon_number "986";
Pf3D7_02_v3	DEFAULT	transcript	881469	882267	.	-	.	gene_id "PF3D7_0222200"; transcript_id "PF3D7_0222200.1";
Pf3D7_02_v3	DEFAULT	exon	881469	882092	.	-	.	gene_id "PF3D7_0222200"; transcript_id "PF3D7_0222200.1"; exon_number "987";
Pf3D7_02_v3	DEFAULT	exon	882199	882267	.	-	.	gene_id "PF3D7_0222200"; transcript_id "PF3D7_0222200.1"; exon_number "988";
Pf3D7_02_v3	DEFAULT	transcript	883452	884312	.	+	.	gene_id "PF3D7_0222300"; transcript_id "PF3D7_0222300.1";
Pf3D7_02_v3	DEFAULT	exon	883452	884312	.	+	.	gene_id "PF3D7_0222300"; transcript_id "PF3D7_0222300.1"; exon_number "989";
Pf3D7_02_v3	DEFAULT	transcript	886625	887802	.	+	.	gene_id "PF3D7_0222400"; transcript_id "PF3D7_0222400.1";
Pf3D7_02_v3	DEFAULT	exon	886625	886696	.	+	.	gene_id "PF3D7_0222400"; transcript_id "PF3D7_0222400.1"; exon_number "990";
Pf3D7_02_v3	DEFAULT	exon	886795	887802	.	+	.	gene_id "PF3D7_0222400"; transcript_id "PF3D7_0222400.1"; exon_number "991";
Pf3D7_02_v3	DEFAULT	transcript	889660	890745	.	+	.	gene_id "PF3D7_0222500"; transcript_id "PF3D7_0222500.1";
Pf3D7_02_v3	DEFAULT	exon	889660	889728	.	+	.	gene_id "PF3D7_0222500"; transcript_id "PF3D7_0222500.1"; exon_number "992";
Pf3D7_02_v3	DEFAULT	exon	889864	890745	.	+	.	gene_id "PF3D7_0222500"; transcript_id "PF3D7_0222500.1"; exon_number "993";
Pf3D7_02_v3	DEFAULT	transcript	892856	894206	.	+	.	gene_id "PF3D7_0222600"; transcript_id "PF3D7_0222600.1";
Pf3D7_02_v3	DEFAULT	exon	892856	892909	.	+	.	gene_id "PF3D7_0222600"; transcript_id "PF3D7_0222600.1"; exon_number "994";
Pf3D7_02_v3	DEFAULT	exon	893154	894206	.	+	.	gene_id "PF3D7_0222600"; transcript_id "PF3D7_0222600.1"; exon_number "995";
Pf3D7_02_v3	DEFAULT	transcript	896226	897420	.	+	.	gene_id "PF3D7_0222700"; transcript_id "PF3D7_0222700.1";
Pf3D7_02_v3	DEFAULT	exon	896226	896294	.	+	.	gene_id "PF3D7_0222700"; transcript_id "PF3D7_0222700.1"; exon_number "996";
Pf3D7_02_v3	DEFAULT	exon	896443	897420	.	+	.	gene_id "PF3D7_0222700"; transcript_id "PF3D7_0222700.1"; exon_number "997";
Pf3D7_02_v3	DEFAULT	transcript	899430	900445	.	+	.	gene_id "PF3D7_0222800"; transcript_id "PF3D7_0222800.1";
Pf3D7_02_v3	DEFAULT	exon	899430	899498	.	+	.	gene_id "PF3D7_0222800"; transcript_id "PF3D7_0222800.1"; exon_number "998";
Pf3D7_02_v3	DEFAULT	exon	899600	900445	.	+	.	gene_id "PF3D7_0222800"; transcript_id "PF3D7_0222800.1"; exon_number "999";
Pf3D7_02_v3	DEFAULT	transcript	901494	902853	.	+	.	gene_id "PF3D7_0222900"; transcript_id "PF3D7_0222900.1";
Pf3D7_02_v3	DEFAULT	exon	901494	901874	.	+	.	gene_id "PF3D7_0222900"; transcript_id "PF3D7_0222900.1"; exon_number "1000";
Pf3D7_02_v3	DEFAULT	exon	901877	902203	.	+	.	gene_id "PF3D7_0222900"; transcript_id "PF3D7_0222900.1"; exon_number "1001";
Pf3D7_02_v3	DEFAULT	exon	902206	902853	.	+	.	gene_id "PF3D7_0222900"; transcript_id "PF3D7_0222900.1"; exon_number "1002";
Pf3D7_02_v3	DEFAULT	transcript	904551	905775	.	+	.	gene_id "PF3D7_0223100"; transcript_id "PF3D7_0223100.1";
Pf3D7_02_v3	DEFAULT	exon	904551	904604	.	+	.	gene_id "PF3D7_0223100"; transcript_id "PF3D7_0223100.1"; exon_number "1003";
Pf3D7_02_v3	DEFAULT	exon	904837	905775	.	+	.	gene_id "PF3D7_0223100"; transcript_id "PF3D7_0223100.1"; exon_number "1004";
Pf3D7_02_v3	DEFAULT	transcript	907678	908861	.	+	.	gene_id "PF3D7_0223200"; transcript_id "PF3D7_0223200.1";
Pf3D7_02_v3	DEFAULT	exon	907678	907746	.	+	.	gene_id "PF3D7_0223200"; transcript_id "PF3D7_0223200.1"; exon_number "1005";
Pf3D7_02_v3	DEFAULT	exon	907893	908861	.	+	.	gene_id "PF3D7_0223200"; transcript_id "PF3D7_0223200.1"; exon_number "1006";
Pf3D7_02_v3	DEFAULT	transcript	909350	911054	.	+	.	gene_id "PF3D7_0223300"; transcript_id "PF3D7_0223300.1";
Pf3D7_02_v3	DEFAULT	exon	909350	909421	.	+	.	gene_id "PF3D7_0223300"; transcript_id "PF3D7_0223300.1"; exon_number "1007";
Pf3D7_02_v3	DEFAULT	exon	909831	911054	.	+	.	gene_id "PF3D7_0223300"; transcript_id "PF3D7_0223300.1"; exon_number "1008";
Pf3D7_02_v3	DEFAULT	transcript	913244	914457	.	+	.	gene_id "PF3D7_0223400"; transcript_id "PF3D7_0223400.1";
Pf3D7_02_v3	DEFAULT	exon	913244	913297	.	+	.	gene_id "PF3D7_0223400"; transcript_id "PF3D7_0223400.1"; exon_number "1009";
Pf3D7_02_v3	DEFAULT	exon	913528	914457	.	+	.	gene_id "PF3D7_0223400"; transcript_id "PF3D7_0223400.1"; exon_number "1010";
Pf3D7_02_v3	DEFAULT	transcript	916352	923648	.	-	.	gene_id "PF3D7_0223500"; transcript_id "PF3D7_0223500.1";
Pf3D7_02_v3	DEFAULT	exon	916352	917581	.	-	.	gene_id "PF3D7_0223500"; transcript_id "PF3D7_0223500.1"; exon_number "1011";
Pf3D7_02_v3	DEFAULT	exon	918345	923648	.	-	.	gene_id "PF3D7_0223500"; transcript_id "PF3D7_0223500.1"; exon_number "1012";
Pf3D7_03_v3	DEFAULT	transcript	36965	44482	.	+	.	gene_id "PF3D7_0300100"; transcript_id "PF3D7_0300100.1";
Pf3D7_03_v3	DEFAULT	exon	36965	42283	.	+	.	gene_id "PF3D7_0300100"; transcript_id "PF3D7_0300100.1"; exon_number "1013";
Pf3D7_03_v3	DEFAULT	exon	43172	44482	.	+	.	gene_id "PF3D7_0300100"; transcript_id "PF3D7_0300100.1"; exon_number "1014";
Pf3D7_03_v3	DEFAULT	transcript	46369	47579	.	-	.	gene_id "PF3D7_0300200"; transcript_id "PF3D7_0300200.1";
Pf3D7_03_v3	DEFAULT	exon	46369	47295	.	-	.	gene_id "PF3D7_0300200"; transcript_id "PF3D7_0300200.1"; exon_number "1015";
Pf3D7_03_v3	DEFAULT	exon	47526	47579	.	-	.	gene_id "PF3D7_0300200"; transcript_id "PF3D7_0300200.1"; exon_number "1016";
Pf3D7_03_v3	DEFAULT	transcript	49772	51152	.	-	.	gene_id "PF3D7_0300300"; transcript_id "PF3D7_0300300.1";
Pf3D7_03_v3	DEFAULT	exon	49772	50410	.	-	.	gene_id "PF3D7_0300300"; transcript_id "PF3D7_0300300.1"; exon_number "1017";
Pf3D7_03_v3	DEFAULT	exon	50413	50896	.	-	.	gene_id "PF3D7_0300300"; transcript_id "PF3D7_0300300.1"; exon_number "1018";
Pf3D7_03_v3	DEFAULT	exon	50899	51152	.	-	.	gene_id "PF3D7_0300300"; transcript_id "PF3D7_0300300.1"; exon_number "1019";
Pf3D7_03_v3	DEFAULT	transcript	52280	53273	.	-	.	gene_id "PF3D7_0300400"; transcript_id "PF3D7_0300400.1";
Pf3D7_03_v3	DEFAULT	exon	52280	53101	.	-	.	gene_id "PF3D7_0300400"; transcript_id "PF3D7_0300400.1"; exon_number "1020";
Pf3D7_03_v3	DEFAULT	exon	53205	53273	.	-	.	gene_id "PF3D7_0300400"; transcript_id "PF3D7_0300400.1"; exon_number "1021";
Pf3D7_03_v3	DEFAULT	transcript	55390	56584	.	-	.	gene_id "PF3D7_0300500"; transcript_id "PF3D7_0300500.1";
Pf3D7_03_v3	DEFAULT	exon	55390	56400	.	-	.	gene_id "PF3D7_0300500"; transcript_id "PF3D7_0300500.1"; exon_number "1022";
Pf3D7_03_v3	DEFAULT	exon	56516	56584	.	-	.	gene_id "PF3D7_0300500"; transcript_id "PF3D7_0300500.1"; exon_number "1023";
Pf3D7_03_v3	DEFAULT	transcript	58307	58519	.	-	.	gene_id "PF3D7_0300600"; transcript_id "PF3D7_0300600.1";
Pf3D7_03_v3	DEFAULT	exon	58307	58519	.	-	.	gene_id "PF3D7_0300600"; transcript_id "PF3D7_0300600.1"; exon_number "1024";
Pf3D7_03_v3	DEFAULT	transcript	61445	62714	.	+	.	gene_id "PF3D7_0300700"; transcript_id "PF3D7_0300700.1";
Pf3D7_03_v3	DEFAULT	exon	61445	61498	.	+	.	gene_id "PF3D7_0300700"; transcript_id "PF3D7_0300700.1"; exon_number "1025";
Pf3D7_03_v3	DEFAULT	exon	61662	62714	.	+	.	gene_id "PF3D7_0300700"; transcript_id "PF3D7_0300700.1"; exon_number "1026";
Pf3D7_03_v3	DEFAULT	transcript	64572	65783	.	+	.	gene_id "PF3D7_0300800"; transcript_id "PF3D7_0300800.1";
Pf3D7_03_v3	DEFAULT	exon	64572	64625	.	+	.	gene_id "PF3D7_0300800"; transcript_id "PF3D7_0300800.1"; exon_number "1027";
Pf3D7_03_v3	DEFAULT	exon	64872	65783	.	+	.	gene_id "PF3D7_0300800"; transcript_id "PF3D7_0300800.1"; exon_number "1028";
Pf3D7_03_v3	DEFAULT	transcript	67928	68682	.	+	.	gene_id "PF3D7_0300900"; transcript_id "PF3D7_0300900.1";
Pf3D7_03_v3	DEFAULT	exon	67928	67996	.	+	.	gene_id "PF3D7_0300900"; transcript_id "PF3D7_0300900.1"; exon_number "1029";
Pf3D7_03_v3	DEFAULT	exon	68101	68682	.	+	.	gene_id "PF3D7_0300900"; transcript_id "PF3D7_0300900.1"; exon_number "1030";
Pf3D7_03_v3	DEFAULT	transcript	69460	71919	.	-	.	gene_id "PF3D7_0301000"; transcript_id "PF3D7_0301000.1";
Pf3D7_03_v3	DEFAULT	exon	69460	71919	.	-	.	gene_id "PF3D7_0301000"; transcript_id "PF3D7_0301000.1"; exon_number "1031";
Pf3D7_03_v3	DEFAULT	transcript	76494	77474	.	+	.	gene_id "PF3D7_0301100"; transcript_id "PF3D7_0301100.1";
Pf3D7_03_v3	DEFAULT	exon	76494	76562	.	+	.	gene_id "PF3D7_0301100"; transcript_id "PF3D7_0301100.1"; exon_number "1032";
Pf3D7_03_v3	DEFAULT	exon	76773	77474	.	+	.	gene_id "PF3D7_0301100"; transcript_id "PF3D7_0301100.1"; exon_number "1033";
Pf3D7_03_v3	DEFAULT	transcript	78195	80393	.	-	.	gene_id "PF3D7_0301200"; transcript_id "PF3D7_0301200.1";
Pf3D7_03_v3	DEFAULT	exon	78195	78275	.	-	.	gene_id "PF3D7_0301200"; transcript_id "PF3D7_0301200.1"; exon_number "1034";
Pf3D7_03_v3	DEFAULT	exon	78503	80056	.	-	.	gene_id "PF3D7_0301200"; transcript_id "PF3D7_0301200.1"; exon_number "1035";
Pf3D7_03_v3	DEFAULT	exon	80196	80393	.	-	.	gene_id "PF3D7_0301200"; transcript_id "PF3D7_0301200.1"; exon_number "1036";
Pf3D7_03_v3	DEFAULT	transcript	82011	83515	.	-	.	gene_id "PF3D7_0301300"; transcript_id "PF3D7_0301300.1";
Pf3D7_03_v3	DEFAULT	exon	82011	83228	.	-	.	gene_id "PF3D7_0301300"; transcript_id "PF3D7_0301300.1"; exon_number "1037";
Pf3D7_03_v3	DEFAULT	exon	83420	83515	.	-	.	gene_id "PF3D7_0301300"; transcript_id "PF3D7_0301300.1"; exon_number "1038";
Pf3D7_03_v3	DEFAULT	transcript	85305	86131	.	-	.	gene_id "PF3D7_0301400"; transcript_id "PF3D7_0301400.1";
Pf3D7_03_v3	DEFAULT	exon	85305	85946	.	-	.	gene_id "PF3D7_0301400"; transcript_id "PF3D7_0301400.1"; exon_number "1039";
Pf3D7_03_v3	DEFAULT	exon	86042	86131	.	-	.	gene_id "PF3D7_0301400"; transcript_id "PF3D7_0301400.1"; exon_number "1040";
Pf3D7_03_v3	DEFAULT	transcript	88250	89231	.	-	.	gene_id "PF3D7_0301500"; transcript_id "PF3D7_0301500.1";
Pf3D7_03_v3	DEFAULT	exon	88250	88969	.	-	.	gene_id "PF3D7_0301500"; transcript_id "PF3D7_0301500.1"; exon_number "1041";
Pf3D7_03_v3	DEFAULT	exon	89097	89231	.	-	.	gene_id "PF3D7_0301500"; transcript_id "PF3D7_0301500.1"; exon_number "1042";
Pf3D7_03_v3	DEFAULT	transcript	91115	93463	.	-	.	gene_id "PF3D7_0301600"; transcript_id "PF3D7_0301600.1";
Pf3D7_03_v3	DEFAULT	exon	91115	93112	.	-	.	gene_id "PF3D7_0301600"; transcript_id "PF3D7_0301600.1"; exon_number "1043";
Pf3D7_03_v3	DEFAULT	exon	93263	93463	.	-	.	gene_id "PF3D7_0301600"; transcript_id "PF3D7_0301600.1"; exon_number "1044";
Pf3D7_03_v3	DEFAULT	transcript	96568	97907	.	-	.	gene_id "PF3D7_0301700"; transcript_id "PF3D7_0301700.1";
Pf3D7_03_v3	DEFAULT	exon	96568	97338	.	-	.	gene_id "PF3D7_0301700"; transcript_id "PF3D7_0301700.1"; exon_number "1045";
Pf3D7_03_v3	DEFAULT	exon	97725	97907	.	-	.	gene_id "PF3D7_0301700"; transcript_id "PF3D7_0301700.1"; exon_number "1046";
Pf3D7_03_v3	DEFAULT	transcript	104325	105281	.	+	.	gene_id "PF3D7_0301800"; transcript_id "PF3D7_0301800.1";
Pf3D7_03_v3	DEFAULT	exon	104325	104524	.	+	.	gene_id "PF3D7_0301800"; transcript_id "PF3D7_0301800.1"; exon_number "1047";
Pf3D7_03_v3	DEFAULT	exon	104708	105281	.	+	.	gene_id "PF3D7_0301800"; transcript_id "PF3D7_0301800.1"; exon_number "1048";
Pf3D7_03_v3	DEFAULT	transcript	105913	107109	.	-	.	gene_id "PF3D7_0301900"; transcript_id "PF3D7_0301900.1";
Pf3D7_03_v3	DEFAULT	exon	105913	107109	.	-	.	gene_id "PF3D7_0301900"; transcript_id "PF3D7_0301900.1"; exon_number "1049";
Pf3D7_03_v3	DEFAULT	transcript	107961	109880	.	-	.	gene_id "PF3D7_0302000"; transcript_id "PF3D7_0302000.1";
Pf3D7_03_v3	DEFAULT	exon	107961	108038	.	-	.	gene_id "PF3D7_0302000"; transcript_id "PF3D7_0302000.1"; exon_number "1050";
Pf3D7_03_v3	DEFAULT	exon	108156	109880	.	-	.	gene_id "PF3D7_0302000"; transcript_id "PF3D7_0302000.1"; exon_number "1051";
Pf3D7_03_v3	DEFAULT	transcript	114070	118086	.	+	.	gene_id "PF3D7_0302100"; transcript_id "PF3D7_0302100.1";
Pf3D7_03_v3	DEFAULT	exon	114070	118086	.	+	.	gene_id "PF3D7_0302100"; transcript_id "PF3D7_0302100.1"; exon_number "1052";
Pf3D7_03_v3	DEFAULT	transcript	119458	124735	.	+	.	gene_id "PF3D7_0302200"; transcript_id "PF3D7_0302200.1";
Pf3D7_03_v3	DEFAULT	exon	119458	120319	.	+	.	gene_id "PF3D7_0302200"; transcript_id "PF3D7_0302200.1"; exon_number "1053";
Pf3D7_03_v3	DEFAULT	exon	120974	120986	.	+	.	gene_id "PF3D7_0302200"; transcript_id "PF3D7_0302200.1"; exon_number "1054";
Pf3D7_03_v3	DEFAULT	exon	121098	121151	.	+	.	gene_id "PF3D7_0302200"; transcript_id "PF3D7_0302200.1"; exon_number "1055";
Pf3D7_03_v3	DEFAULT	exon	121261	121323	.	+	.	gene_id "PF3D7_0302200"; transcript_id "PF3D7_0302200.1"; exon_number "1056";
Pf3D7_03_v3	DEFAULT	exon	121462	121572	.	+	.	gene_id "PF3D7_0302200"; transcript_id "PF3D7_0302200.1"; exon_number "1057";
Pf3D7_03_v3	DEFAULT	exon	121702	121887	.	+	.	gene_id "PF3D7_0302200"; transcript_id "PF3D7_0302200.1"; exon_number "1058";
Pf3D7_03_v3	DEFAULT	exon	121986	122144	.	+	.	gene_id "PF3D7_0302200"; transcript_id "PF3D7_0302200.1"; exon_number "1059";
Pf3D7_03_v3	DEFAULT	exon	122290	122291	.	+	.	gene_id "PF3D7_0302200"; transcript_id "PF3D7_0302200.1"; exon_number "1060";
Pf3D7_03_v3	DEFAULT	exon	123263	123267	.	+	.	gene_id "PF3D7_0302200"; transcript_id "PF3D7_0302200.1"; exon_number "1061";
Pf3D7_03_v3	DEFAULT	exon	124497	124735	.	+	.	gene_id "PF3D7_0302200"; transcript_id "PF3D7_0302200.1"; exon_number "1061";
Pf3D7_03_v3	DEFAULT	transcript	125992	130235	.	-	.	gene_id "PF3D7_0302300"; transcript_id "PF3D7_0302300.1";
Pf3D7_03_v3	DEFAULT	exon	125992	130235	.	-	.	gene_id "PF3D7_0302300"; transcript_id "PF3D7_0302300.1"; exon_number "1062";
Pf3D7_03_v3	DEFAULT	transcript	135418	140660	.	+	.	gene_id "PF3D7_0302500"; transcript_id "PF3D7_0302500.1";
Pf3D7_03_v3	DEFAULT	exon	135418	136273	.	+	.	gene_id "PF3D7_0302500"; transcript_id "PF3D7_0302500.1"; exon_number "1063";
Pf3D7_03_v3	DEFAULT	exon	136370	136807	.	+	.	gene_id "PF3D7_0302500"; transcript_id "PF3D7_0302500.1"; exon_number "1064";
Pf3D7_03_v3	DEFAULT	exon	137062	137115	.	+	.	gene_id "PF3D7_0302500"; transcript_id "PF3D7_0302500.1"; exon_number "1065";
Pf3D7_03_v3	DEFAULT	exon	137187	137249	.	+	.	gene_id "PF3D7_0302500"; transcript_id "PF3D7_0302500.1"; exon_number "1066";
Pf3D7_03_v3	DEFAULT	exon	137394	137504	.	+	.	gene_id "PF3D7_0302500"; transcript_id "PF3D7_0302500.1"; exon_number "1067";
Pf3D7_03_v3	DEFAULT	exon	137634	137819	.	+	.	gene_id "PF3D7_0302500"; transcript_id "PF3D7_0302500.1"; exon_number "1068";
Pf3D7_03_v3	DEFAULT	exon	137900	138058	.	+	.	gene_id "PF3D7_0302500"; transcript_id "PF3D7_0302500.1"; exon_number "1069";
Pf3D7_03_v3	DEFAULT	exon	138206	138274	.	+	.	gene_id "PF3D7_0302500"; transcript_id "PF3D7_0302500.1"; exon_number "1070";
Pf3D7_03_v3	DEFAULT	exon	138427	138972	.	+	.	gene_id "PF3D7_0302500"; transcript_id "PF3D7_0302500.1"; exon_number "1070";
Pf3D7_03_v3	DEFAULT	exon	140608	140660	.	+	.	gene_id "PF3D7_0302500"; transcript_id "PF3D7_0302500.1"; exon_number "1071";
Pf3D7_03_v3	DEFAULT	transcript	141556	145653	.	+	.	gene_id "PF3D7_0302600"; transcript_id "PF3D7_0302600.1";
Pf3D7_03_v3	DEFAULT	exon	141556	145653	.	+	.	gene_id "PF3D7_0302600"; transcript_id "PF3D7_0302600.1"; exon_number "1072";
Pf3D7_03_v3	DEFAULT	transcript	146372	147056	.	-	.	gene_id "PF3D7_0302700"; transcript_id "PF3D7_0302700.1";
Pf3D7_03_v3	DEFAULT	exon	146372	146659	.	-	.	gene_id "PF3D7_0302700"; transcript_id "PF3D7_0302700.1"; exon_number "1073";
Pf3D7_03_v3	DEFAULT	exon	146770	146871	.	-	.	gene_id "PF3D7_0302700"; transcript_id "PF3D7_0302700.1"; exon_number "1074";
Pf3D7_03_v3	DEFAULT	exon	146988	147056	.	-	.	gene_id "PF3D7_0302700"; transcript_id "PF3D7_0302700.1"; exon_number "1075";
Pf3D7_03_v3	DEFAULT	transcript	148046	149305	.	-	.	gene_id "PF3D7_0302800"; transcript_id "PF3D7_0302800.1";
Pf3D7_03_v3	DEFAULT	exon	148046	149305	.	-	.	gene_id "PF3D7_0302800"; transcript_id "PF3D7_0302800.1"; exon_number "1076";
Pf3D7_03_v3	DEFAULT	transcript	152168	156146	.	-	.	gene_id "PF3D7_0302900"; transcript_id "PF3D7_0302900.1";
Pf3D7_03_v3	DEFAULT	exon	152168	152245	.	-	.	gene_id "PF3D7_0302900"; transcript_id "PF3D7_0302900.1"; exon_number "1077";
Pf3D7_03_v3	DEFAULT	exon	152362	152454	.	-	.	gene_id "PF3D7_0302900"; transcript_id "PF3D7_0302900.1"; exon_number "1078";
Pf3D7_03_v3	DEFAULT	exon	152553	156146	.	-	.	gene_id "PF3D7_0302900"; transcript_id "PF3D7_0302900.1"; exon_number "1079";
Pf3D7_03_v3	DEFAULT	transcript	159353	161704	.	-	.	gene_id "PF3D7_0303000"; transcript_id "PF3D7_0303000.1";
Pf3D7_03_v3	DEFAULT	exon	159353	161704	.	-	.	gene_id "PF3D7_0303000"; transcript_id "PF3D7_0303000.1"; exon_number "1080";
Pf3D7_03_v3	DEFAULT	transcript	162778	167103	.	-	.	gene_id "PF3D7_0303100"; transcript_id "PF3D7_0303100.1";
Pf3D7_03_v3	DEFAULT	exon	162778	167103	.	-	.	gene_id "PF3D7_0303100"; transcript_id "PF3D7_0303100.1"; exon_number "1081";
Pf3D7_03_v3	DEFAULT	transcript	169571	174300	.	+	.	gene_id "PF3D7_0303200"; transcript_id "PF3D7_0303200.1";
Pf3D7_03_v3	DEFAULT	exon	169571	169572	.	+	.	gene_id "PF3D7_0303200"; transcript_id "PF3D7_0303200.1"; exon_number "1082";
Pf3D7_03_v3	DEFAULT	exon	169789	173017	.	+	.	gene_id "PF3D7_0303200"; transcript_id "PF3D7_0303200.1"; exon_number "1083";
Pf3D7_03_v3	DEFAULT	exon	173131	173231	.	+	.	gene_id "PF3D7_0303200"; transcript_id "PF3D7_0303200.1"; exon_number "1084";
Pf3D7_03_v3	DEFAULT	exon	173417	173495	.	+	.	gene_id "PF3D7_0303200"; transcript_id "PF3D7_0303200.1"; exon_number "1085";
Pf3D7_03_v3	DEFAULT	exon	174223	174300	.	+	.	gene_id "PF3D7_0303200"; transcript_id "PF3D7_0303200.1"; exon_number "1086";
Pf3D7_03_v3	DEFAULT	transcript	175022	175799	.	-	.	gene_id "PF3D7_0303300"; transcript_id "PF3D7_0303300.1";
Pf3D7_03_v3	DEFAULT	exon	175022	175482	.	-	.	gene_id "PF3D7_0303300"; transcript_id "PF3D7_0303300.1"; exon_number "1087";
Pf3D7_03_v3	DEFAULT	exon	175022	175482	.	-	.	gene_id "PF3D7_0303300"; transcript_id "PF3D7_0303300.1"; exon_number "1088";
Pf3D7_03_v3	DEFAULT	transcript	178420	181127	.	+	.	gene_id "PF3D7_0303400"; transcript_id "PF3D7_0303400.1";
Pf3D7_03_v3	DEFAULT	exon	178420	179727	.	+	.	gene_id "PF3D7_0303400"; transcript_id "PF3D7_0303400.1"; exon_number "1089";
Pf3D7_03_v3	DEFAULT	exon	179819	179892	.	+	.	gene_id "PF3D7_0303400"; transcript_id "PF3D7_0303400.1"; exon_number "1090";
Pf3D7_03_v3	DEFAULT	exon	180035	180075	.	+	.	gene_id "PF3D7_0303400"; transcript_id "PF3D7_0303400.1"; exon_number "1091";
Pf3D7_03_v3	DEFAULT	exon	180216	180331	.	+	.	gene_id "PF3D7_0303400"; transcript_id "PF3D7_0303400.1"; exon_number "1092";
Pf3D7_03_v3	DEFAULT	exon	180436	180563	.	+	.	gene_id "PF3D7_0303400"; transcript_id "PF3D7_0303400.1"; exon_number "1093";
Pf3D7_03_v3	DEFAULT	exon	180698	180778	.	+	.	gene_id "PF3D7_0303400"; transcript_id "PF3D7_0303400.1"; exon_number "1094";
Pf3D7_03_v3	DEFAULT	exon	180898	180961	.	+	.	gene_id "PF3D7_0303400"; transcript_id "PF3D7_0303400.1"; exon_number "1095";
Pf3D7_03_v3	DEFAULT	exon	181089	181127	.	+	.	gene_id "PF3D7_0303400"; transcript_id "PF3D7_0303400.1"; exon_number "1096";
Pf3D7_03_v3	DEFAULT	transcript	182731	189411	.	+	.	gene_id "PF3D7_0303500"; transcript_id "PF3D7_0303500.1";
Pf3D7_03_v3	DEFAULT	exon	182731	189411	.	+	.	gene_id "PF3D7_0303500"; transcript_id "PF3D7_0303500.1"; exon_number "1097";
Pf3D7_03_v3	DEFAULT	transcript	190180	190719	.	+	.	gene_id "PF3D7_0303600"; transcript_id "PF3D7_0303600.1";
Pf3D7_03_v3	DEFAULT	exon	190180	190719	.	+	.	gene_id "PF3D7_0303600"; transcript_id "PF3D7_0303600.1"; exon_number "1098";
Pf3D7_03_v3	DEFAULT	transcript	191245	192591	.	-	.	gene_id "PF3D7_0303700"; transcript_id "PF3D7_0303700.1";
Pf3D7_03_v3	DEFAULT	exon	191245	192591	.	-	.	gene_id "PF3D7_0303700"; transcript_id "PF3D7_0303700.1"; exon_number "1099";
Pf3D7_03_v3	DEFAULT	transcript	194430	196211	.	+	.	gene_id "PF3D7_0303800"; transcript_id "PF3D7_0303800.1";
Pf3D7_03_v3	DEFAULT	exon	194430	196211	.	+	.	gene_id "PF3D7_0303800"; transcript_id "PF3D7_0303800.1"; exon_number "1100";
Pf3D7_03_v3	DEFAULT	transcript	196570	197438	.	-	.	gene_id "PF3D7_0303900"; transcript_id "PF3D7_0303900.1";
Pf3D7_03_v3	DEFAULT	exon	196570	196715	.	-	.	gene_id "PF3D7_0303900"; transcript_id "PF3D7_0303900.1"; exon_number "1101";
Pf3D7_03_v3	DEFAULT	exon	196826	197185	.	-	.	gene_id "PF3D7_0303900"; transcript_id "PF3D7_0303900.1"; exon_number "1102";
Pf3D7_03_v3	DEFAULT	exon	197351	197438	.	-	.	gene_id "PF3D7_0303900"; transcript_id "PF3D7_0303900.1"; exon_number "1103";
Pf3D7_03_v3	DEFAULT	transcript	198542	201584	.	-	.	gene_id "PF3D7_0304000"; transcript_id "PF3D7_0304000.1";
Pf3D7_03_v3	DEFAULT	exon	198542	199725	.	-	.	gene_id "PF3D7_0304000"; transcript_id "PF3D7_0304000.1"; exon_number "1104";
Pf3D7_03_v3	DEFAULT	exon	199825	200663	.	-	.	gene_id "PF3D7_0304000"; transcript_id "PF3D7_0304000.1"; exon_number "1105";
Pf3D7_03_v3	DEFAULT	exon	200780	200994	.	-	.	gene_id "PF3D7_0304000"; transcript_id "PF3D7_0304000.1"; exon_number "1106";
Pf3D7_03_v3	DEFAULT	exon	201103	201252	.	-	.	gene_id "PF3D7_0304000"; transcript_id "PF3D7_0304000.1"; exon_number "1107";
Pf3D7_03_v3	DEFAULT	exon	201387	201584	.	-	.	gene_id "PF3D7_0304000"; transcript_id "PF3D7_0304000.1"; exon_number "1108";
Pf3D7_03_v3	DEFAULT	transcript	204542	206119	.	+	.	gene_id "PF3D7_0304100"; transcript_id "PF3D7_0304100.1";
Pf3D7_03_v3	DEFAULT	exon	204542	206119	.	+	.	gene_id "PF3D7_0304100"; transcript_id "PF3D7_0304100.1"; exon_number "1109";
Pf3D7_03_v3	DEFAULT	transcript	207342	208919	.	-	.	gene_id "PF3D7_0304200"; transcript_id "PF3D7_0304200.1";
Pf3D7_03_v3	DEFAULT	exon	207342	208919	.	-	.	gene_id "PF3D7_0304200"; transcript_id "PF3D7_0304200.1"; exon_number "1110";
Pf3D7_03_v3	DEFAULT	transcript	212283	216572	.	+	.	gene_id "PF3D7_0304300"; transcript_id "PF3D7_0304300.1";
Pf3D7_03_v3	DEFAULT	exon	212283	216572	.	+	.	gene_id "PF3D7_0304300"; transcript_id "PF3D7_0304300.1"; exon_number "1111";
Pf3D7_03_v3	DEFAULT	transcript	217941	218489	.	+	.	gene_id "PF3D7_0304400.1"; transcript_id "PF3D7_0304400.1.1";
Pf3D7_03_v3	DEFAULT	exon	217941	218153	.	+	.	gene_id "PF3D7_0304400.1"; transcript_id "PF3D7_0304400.1.1"; exon_number "1112";
Pf3D7_03_v3	DEFAULT	exon	218388	218489	.	+	.	gene_id "PF3D7_0304400.1"; transcript_id "PF3D7_0304400.1.1"; exon_number "1113";
Pf3D7_03_v3	DEFAULT	transcript	219117	219872	.	-	.	gene_id "PF3D7_0304500"; transcript_id "PF3D7_0304500.1";
Pf3D7_03_v3	DEFAULT	exon	219117	219320	.	-	.	gene_id "PF3D7_0304500"; transcript_id "PF3D7_0304500.1"; exon_number "1114";
Pf3D7_03_v3	DEFAULT	exon	219431	219529	.	-	.	gene_id "PF3D7_0304500"; transcript_id "PF3D7_0304500.1"; exon_number "1115";
Pf3D7_03_v3	DEFAULT	exon	219660	219872	.	-	.	gene_id "PF3D7_0304500"; transcript_id "PF3D7_0304500.1"; exon_number "1116";
Pf3D7_03_v3	DEFAULT	transcript	221323	222516	.	-	.	gene_id "PF3D7_0304600"; transcript_id "PF3D7_0304600.1";
Pf3D7_03_v3	DEFAULT	exon	221323	222516	.	-	.	gene_id "PF3D7_0304600"; transcript_id "PF3D7_0304600.1"; exon_number "1117";
Pf3D7_03_v3	DEFAULT	transcript	224160	225793	.	-	.	gene_id "PF3D7_0304700"; transcript_id "PF3D7_0304700.1";
Pf3D7_03_v3	DEFAULT	exon	224160	225460	.	-	.	gene_id "PF3D7_0304700"; transcript_id "PF3D7_0304700.1"; exon_number "1118";
Pf3D7_03_v3	DEFAULT	exon	225588	225644	.	-	.	gene_id "PF3D7_0304700"; transcript_id "PF3D7_0304700.1"; exon_number "1119";
Pf3D7_03_v3	DEFAULT	exon	225733	225793	.	-	.	gene_id "PF3D7_0304700"; transcript_id "PF3D7_0304700.1"; exon_number "1120";
Pf3D7_03_v3	DEFAULT	transcript	227057	231397	.	+	.	gene_id "PF3D7_0304800"; transcript_id "PF3D7_0304800.1";
Pf3D7_03_v3	DEFAULT	exon	227057	231397	.	+	.	gene_id "PF3D7_0304800"; transcript_id "PF3D7_0304800.1"; exon_number "1121";
Pf3D7_03_v3	DEFAULT	transcript	231793	232305	.	-	.	gene_id "PF3D7_0304900"; transcript_id "PF3D7_0304900.1";
Pf3D7_03_v3	DEFAULT	exon	231793	232305	.	-	.	gene_id "PF3D7_0304900"; transcript_id "PF3D7_0304900.1"; exon_number "1122";
Pf3D7_03_v3	DEFAULT	transcript	234058	235334	.	-	.	gene_id "PF3D7_0305000"; transcript_id "PF3D7_0305000.1";
Pf3D7_03_v3	DEFAULT	exon	234058	234192	.	-	.	gene_id "PF3D7_0305000"; transcript_id "PF3D7_0305000.1"; exon_number "1123";
Pf3D7_03_v3	DEFAULT	exon	234297	235334	.	-	.	gene_id "PF3D7_0305000"; transcript_id "PF3D7_0305000.1"; exon_number "1124";
Pf3D7_03_v3	DEFAULT	transcript	236334	248270	.	-	.	gene_id "PF3D7_0305100"; transcript_id "PF3D7_0305100.1";
Pf3D7_03_v3	DEFAULT	exon	236334	248270	.	-	.	gene_id "PF3D7_0305100"; transcript_id "PF3D7_0305100.1"; exon_number "1125";
Pf3D7_03_v3	DEFAULT	transcript	251242	254661	.	+	.	gene_id "PF3D7_0305200"; transcript_id "PF3D7_0305200.1";
Pf3D7_03_v3	DEFAULT	exon	251242	254661	.	+	.	gene_id "PF3D7_0305200"; transcript_id "PF3D7_0305200.1"; exon_number "1126";
Pf3D7_03_v3	DEFAULT	transcript	255276	258416	.	-	.	gene_id "PF3D7_0305300"; transcript_id "PF3D7_0305300.1";
Pf3D7_03_v3	DEFAULT	exon	255276	255513	.	-	.	gene_id "PF3D7_0305300"; transcript_id "PF3D7_0305300.1"; exon_number "1127";
Pf3D7_03_v3	DEFAULT	exon	255663	255806	.	-	.	gene_id "PF3D7_0305300"; transcript_id "PF3D7_0305300.1"; exon_number "1128";
Pf3D7_03_v3	DEFAULT	exon	255928	258416	.	-	.	gene_id "PF3D7_0305300"; transcript_id "PF3D7_0305300.1"; exon_number "1129";
Pf3D7_03_v3	DEFAULT	transcript	260332	261085	.	+	.	gene_id "PF3D7_0305400"; transcript_id "PF3D7_0305400.1";
Pf3D7_03_v3	DEFAULT	exon	260332	260500	.	+	.	gene_id "PF3D7_0305400"; transcript_id "PF3D7_0305400.1"; exon_number "1130";
Pf3D7_03_v3	DEFAULT	exon	260647	260718	.	+	.	gene_id "PF3D7_0305400"; transcript_id "PF3D7_0305400.1"; exon_number "1131";
Pf3D7_03_v3	DEFAULT	exon	260889	261085	.	+	.	gene_id "PF3D7_0305400"; transcript_id "PF3D7_0305400.1"; exon_number "1132";
Pf3D7_03_v3	DEFAULT	transcript	261485	273286	.	-	.	gene_id "PF3D7_0305500"; transcript_id "PF3D7_0305500.1";
Pf3D7_03_v3	DEFAULT	exon	261485	273286	.	-	.	gene_id "PF3D7_0305500"; transcript_id "PF3D7_0305500.1"; exon_number "1133";
Pf3D7_03_v3	DEFAULT	transcript	275864	277717	.	-	.	gene_id "PF3D7_0305600"; transcript_id "PF3D7_0305600.1";
Pf3D7_03_v3	DEFAULT	exon	275864	277717	.	-	.	gene_id "PF3D7_0305600"; transcript_id "PF3D7_0305600.1"; exon_number "1134";
Pf3D7_03_v3	DEFAULT	transcript	278956	279828	.	-	.	gene_id "PF3D7_0305700"; transcript_id "PF3D7_0305700.1";
Pf3D7_03_v3	DEFAULT	exon	278956	279105	.	-	.	gene_id "PF3D7_0305700"; transcript_id "PF3D7_0305700.1"; exon_number "1135";
Pf3D7_03_v3	DEFAULT	exon	279288	279557	.	-	.	gene_id "PF3D7_0305700"; transcript_id "PF3D7_0305700.1"; exon_number "1136";
Pf3D7_03_v3	DEFAULT	exon	279820	279828	.	-	.	gene_id "PF3D7_0305700"; transcript_id "PF3D7_0305700.1"; exon_number "1137";
Pf3D7_03_v3	DEFAULT	transcript	281916	285260	.	+	.	gene_id "PF3D7_0305800"; transcript_id "PF3D7_0305800.1";
Pf3D7_03_v3	DEFAULT	exon	281916	285260	.	+	.	gene_id "PF3D7_0305800"; transcript_id "PF3D7_0305800.1"; exon_number "1138";
Pf3D7_03_v3	DEFAULT	transcript	285579	286112	.	-	.	gene_id "PF3D7_0305900"; transcript_id "PF3D7_0305900.1";
Pf3D7_03_v3	DEFAULT	exon	285579	286112	.	-	.	gene_id "PF3D7_0305900"; transcript_id "PF3D7_0305900.1"; exon_number "1139";
Pf3D7_03_v3	DEFAULT	transcript	286906	287319	.	-	.	gene_id "PF3D7_0306000"; transcript_id "PF3D7_0306000.1";
Pf3D7_03_v3	DEFAULT	exon	286906	287319	.	-	.	gene_id "PF3D7_0306000"; transcript_id "PF3D7_0306000.1"; exon_number "1140";
Pf3D7_03_v3	DEFAULT	transcript	288637	290747	.	-	.	gene_id "PF3D7_0306100"; transcript_id "PF3D7_0306100.1";
Pf3D7_03_v3	DEFAULT	exon	288637	288723	.	-	.	gene_id "PF3D7_0306100"; transcript_id "PF3D7_0306100.1"; exon_number "1141";
Pf3D7_03_v3	DEFAULT	exon	288948	290747	.	-	.	gene_id "PF3D7_0306100"; transcript_id "PF3D7_0306100.1"; exon_number "1142";
Pf3D7_03_v3	DEFAULT	transcript	292943	294548	.	+	.	gene_id "PF3D7_0306200"; transcript_id "PF3D7_0306200.1";
Pf3D7_03_v3	DEFAULT	exon	292943	292980	.	+	.	gene_id "PF3D7_0306200"; transcript_id "PF3D7_0306200.1"; exon_number "1143";
Pf3D7_03_v3	DEFAULT	exon	293090	293207	.	+	.	gene_id "PF3D7_0306200"; transcript_id "PF3D7_0306200.1"; exon_number "1144";
Pf3D7_03_v3	DEFAULT	exon	293322	293468	.	+	.	gene_id "PF3D7_0306200"; transcript_id "PF3D7_0306200.1"; exon_number "1145";
Pf3D7_03_v3	DEFAULT	exon	293597	293750	.	+	.	gene_id "PF3D7_0306200"; transcript_id "PF3D7_0306200.1"; exon_number "1146";
Pf3D7_03_v3	DEFAULT	exon	293956	294548	.	+	.	gene_id "PF3D7_0306200"; transcript_id "PF3D7_0306200.1"; exon_number "1147";
Pf3D7_03_v3	DEFAULT	transcript	295107	296094	.	-	.	gene_id "PF3D7_0306300"; transcript_id "PF3D7_0306300.1";
Pf3D7_03_v3	DEFAULT	exon	295107	295169	.	-	.	gene_id "PF3D7_0306300"; transcript_id "PF3D7_0306300.1"; exon_number "1148";
Pf3D7_03_v3	DEFAULT	exon	295381	295442	.	-	.	gene_id "PF3D7_0306300"; transcript_id "PF3D7_0306300.1"; exon_number "1149";
Pf3D7_03_v3	DEFAULT	exon	295565	295631	.	-	.	gene_id "PF3D7_0306300"; transcript_id "PF3D7_0306300.1"; exon_number "1150";
Pf3D7_03_v3	DEFAULT	exon	295769	295832	.	-	.	gene_id "PF3D7_0306300"; transcript_id "PF3D7_0306300.1"; exon_number "1151";
Pf3D7_03_v3	DEFAULT	exon	296015	296094	.	-	.	gene_id "PF3D7_0306300"; transcript_id "PF3D7_0306300.1"; exon_number "1152";
Pf3D7_03_v3	DEFAULT	transcript	298517	300478	.	+	.	gene_id "PF3D7_0306400"; transcript_id "PF3D7_0306400.1";
Pf3D7_03_v3	DEFAULT	exon	298517	300478	.	+	.	gene_id "PF3D7_0306400"; transcript_id "PF3D7_0306400.1"; exon_number "1153";
Pf3D7_03_v3	DEFAULT	transcript	301007	301906	.	-	.	gene_id "PF3D7_0306500"; transcript_id "PF3D7_0306500.1";
Pf3D7_03_v3	DEFAULT	exon	301007	301906	.	-	.	gene_id "PF3D7_0306500"; transcript_id "PF3D7_0306500.1"; exon_number "1154";
Pf3D7_03_v3	DEFAULT	transcript	302826	303083	.	+	.	gene_id "PF3D7_0306600"; transcript_id "PF3D7_0306600.1";
Pf3D7_03_v3	DEFAULT	exon	302826	303083	.	+	.	gene_id "PF3D7_0306600"; transcript_id "PF3D7_0306600.1"; exon_number "1155";
Pf3D7_03_v3	DEFAULT	transcript	304317	304999	.	+	.	gene_id "PF3D7_0306700"; transcript_id "PF3D7_0306700.1";
Pf3D7_03_v3	DEFAULT	exon	304317	304395	.	+	.	gene_id "PF3D7_0306700"; transcript_id "PF3D7_0306700.1"; exon_number "1156";
Pf3D7_03_v3	DEFAULT	exon	304490	304548	.	+	.	gene_id "PF3D7_0306700"; transcript_id "PF3D7_0306700.1"; exon_number "1157";
Pf3D7_03_v3	DEFAULT	exon	304668	304777	.	+	.	gene_id "PF3D7_0306700"; transcript_id "PF3D7_0306700.1"; exon_number "1158";
Pf3D7_03_v3	DEFAULT	exon	304897	304999	.	+	.	gene_id "PF3D7_0306700"; transcript_id "PF3D7_0306700.1"; exon_number "1159";
Pf3D7_03_v3	DEFAULT	transcript	306108	307984	.	-	.	gene_id "PF3D7_0306800"; transcript_id "PF3D7_0306800.1";
Pf3D7_03_v3	DEFAULT	exon	306108	307706	.	-	.	gene_id "PF3D7_0306800"; transcript_id "PF3D7_0306800.1"; exon_number "1160";
Pf3D7_03_v3	DEFAULT	exon	307982	307984	.	-	.	gene_id "PF3D7_0306800"; transcript_id "PF3D7_0306800.1"; exon_number "1161";
Pf3D7_03_v3	DEFAULT	transcript	310652	311805	.	+	.	gene_id "PF3D7_0306900"; transcript_id "PF3D7_0306900.1";
Pf3D7_03_v3	DEFAULT	exon	310652	310661	.	+	.	gene_id "PF3D7_0306900"; transcript_id "PF3D7_0306900.1"; exon_number "1162";
Pf3D7_03_v3	DEFAULT	exon	310865	311043	.	+	.	gene_id "PF3D7_0306900"; transcript_id "PF3D7_0306900.1"; exon_number "1163";
Pf3D7_03_v3	DEFAULT	exon	311557	311805	.	+	.	gene_id "PF3D7_0306900"; transcript_id "PF3D7_0306900.1"; exon_number "1164";
Pf3D7_03_v3	DEFAULT	transcript	312693	313342	.	-	.	gene_id "PF3D7_0307100"; transcript_id "PF3D7_0307100.1";
Pf3D7_03_v3	DEFAULT	exon	312693	313037	.	-	.	gene_id "PF3D7_0307100"; transcript_id "PF3D7_0307100.1"; exon_number "1165";
Pf3D7_03_v3	DEFAULT	exon	313262	313342	.	-	.	gene_id "PF3D7_0307100"; transcript_id "PF3D7_0307100.1"; exon_number "1166";
Pf3D7_03_v3	DEFAULT	transcript	314976	316236	.	-	.	gene_id "PF3D7_0307200"; transcript_id "PF3D7_0307200.1";
Pf3D7_03_v3	DEFAULT	exon	314976	315617	.	-	.	gene_id "PF3D7_0307200"; transcript_id "PF3D7_0307200.1"; exon_number "1167";
Pf3D7_03_v3	DEFAULT	exon	315863	315988	.	-	.	gene_id "PF3D7_0307200"; transcript_id "PF3D7_0307200.1"; exon_number "1168";
Pf3D7_03_v3	DEFAULT	exon	316231	316236	.	-	.	gene_id "PF3D7_0307200"; transcript_id "PF3D7_0307200.1"; exon_number "1169";
Pf3D7_03_v3	DEFAULT	transcript	318804	320336	.	+	.	gene_id "PF3D7_0307300"; transcript_id "PF3D7_0307300.1";
Pf3D7_03_v3	DEFAULT	exon	318804	320336	.	+	.	gene_id "PF3D7_0307300"; transcript_id "PF3D7_0307300.1"; exon_number "1170";
Pf3D7_03_v3	DEFAULT	transcript	321050	322162	.	-	.	gene_id "PF3D7_0307400"; transcript_id "PF3D7_0307400.1";
Pf3D7_03_v3	DEFAULT	exon	321050	322162	.	-	.	gene_id "PF3D7_0307400"; transcript_id "PF3D7_0307400.1"; exon_number "1171";
Pf3D7_03_v3	DEFAULT	transcript	322933	324836	.	-	.	gene_id "PF3D7_0307500"; transcript_id "PF3D7_0307500.1";
Pf3D7_03_v3	DEFAULT	exon	322933	323011	.	-	.	gene_id "PF3D7_0307500"; transcript_id "PF3D7_0307500.1"; exon_number "1172";
Pf3D7_03_v3	DEFAULT	exon	323205	323259	.	-	.	gene_id "PF3D7_0307500"; transcript_id "PF3D7_0307500.1"; exon_number "1173";
Pf3D7_03_v3	DEFAULT	exon	323406	323467	.	-	.	gene_id "PF3D7_0307500"; transcript_id "PF3D7_0307500.1"; exon_number "1174";
Pf3D7_03_v3	DEFAULT	exon	323633	324573	.	-	.	gene_id "PF3D7_0307500"; transcript_id "PF3D7_0307500.1"; exon_number "1175";
Pf3D7_03_v3	DEFAULT	exon	324804	324836	.	-	.	gene_id "PF3D7_0307500"; transcript_id "PF3D7_0307500.1"; exon_number "1176";
Pf3D7_03_v3	DEFAULT	transcript	325922	328383	.	+	.	gene_id "PF3D7_0307600"; transcript_id "PF3D7_0307600.1";
Pf3D7_03_v3	DEFAULT	exon	325922	326030	.	+	.	gene_id "PF3D7_0307600"; transcript_id "PF3D7_0307600.1"; exon_number "1177";
Pf3D7_03_v3	DEFAULT	exon	326129	326172	.	+	.	gene_id "PF3D7_0307600"; transcript_id "PF3D7_0307600.1"; exon_number "1178";
Pf3D7_03_v3	DEFAULT	exon	326296	328383	.	+	.	gene_id "PF3D7_0307600"; transcript_id "PF3D7_0307600.1"; exon_number "1179";
Pf3D7_03_v3	DEFAULT	transcript	328787	335269	.	-	.	gene_id "PF3D7_0307700"; transcript_id "PF3D7_0307700.1";
Pf3D7_03_v3	DEFAULT	exon	328787	328832	.	-	.	gene_id "PF3D7_0307700"; transcript_id "PF3D7_0307700.1"; exon_number "1180";
Pf3D7_03_v3	DEFAULT	exon	328992	329116	.	-	.	gene_id "PF3D7_0307700"; transcript_id "PF3D7_0307700.1"; exon_number "1181";
Pf3D7_03_v3	DEFAULT	exon	329252	329350	.	-	.	gene_id "PF3D7_0307700"; transcript_id "PF3D7_0307700.1"; exon_number "1182";
Pf3D7_03_v3	DEFAULT	exon	329512	329564	.	-	.	gene_id "PF3D7_0307700"; transcript_id "PF3D7_0307700.1"; exon_number "1183";
Pf3D7_03_v3	DEFAULT	exon	329679	331025	.	-	.	gene_id "PF3D7_0307700"; transcript_id "PF3D7_0307700.1"; exon_number "1184";
Pf3D7_03_v3	DEFAULT	exon	331130	334741	.	-	.	gene_id "PF3D7_0307700"; transcript_id "PF3D7_0307700.1"; exon_number "1184";
Pf3D7_03_v3	DEFAULT	exon	334959	335026	.	-	.	gene_id "PF3D7_0307700"; transcript_id "PF3D7_0307700.1"; exon_number "1185";
Pf3D7_03_v3	DEFAULT	exon	335243	335269	.	-	.	gene_id "PF3D7_0307700"; transcript_id "PF3D7_0307700.1"; exon_number "1186";
Pf3D7_03_v3	DEFAULT	transcript	337179	339278	.	+	.	gene_id "PF3D7_0307800"; transcript_id "PF3D7_0307800.1";
Pf3D7_03_v3	DEFAULT	exon	337179	339278	.	+	.	gene_id "PF3D7_0307800"; transcript_id "PF3D7_0307800.1"; exon_number "1187";
Pf3D7_03_v3	DEFAULT	transcript	340028	351652	.	-	.	gene_id "PF3D7_0307900"; transcript_id "PF3D7_0307900.1";
Pf3D7_03_v3	DEFAULT	exon	340028	346568	.	-	.	gene_id "PF3D7_0307900"; transcript_id "PF3D7_0307900.1"; exon_number "1188";
Pf3D7_03_v3	DEFAULT	exon	346766	350480	.	-	.	gene_id "PF3D7_0307900"; transcript_id "PF3D7_0307900.1"; exon_number "1189";
Pf3D7_03_v3	DEFAULT	exon	350734	351652	.	-	.	gene_id "PF3D7_0307900"; transcript_id "PF3D7_0307900.1"; exon_number "1190";
Pf3D7_03_v3	DEFAULT	transcript	353549	355045	.	+	.	gene_id "PF3D7_0308000"; transcript_id "PF3D7_0308000.1";
Pf3D7_03_v3	DEFAULT	exon	353549	355045	.	+	.	gene_id "PF3D7_0308000"; transcript_id "PF3D7_0308000.1"; exon_number "1191";
Pf3D7_03_v3	DEFAULT	transcript	356319	361454	.	+	.	gene_id "PF3D7_0308100"; transcript_id "PF3D7_0308100.1";
Pf3D7_03_v3	DEFAULT	exon	356319	361454	.	+	.	gene_id "PF3D7_0308100"; transcript_id "PF3D7_0308100.1"; exon_number "1192";
Pf3D7_03_v3	DEFAULT	transcript	362342	364233	.	-	.	gene_id "PF3D7_0308200"; transcript_id "PF3D7_0308200.1";
Pf3D7_03_v3	DEFAULT	exon	362342	363946	.	-	.	gene_id "PF3D7_0308200"; transcript_id "PF3D7_0308200.1"; exon_number "1193";
Pf3D7_03_v3	DEFAULT	exon	364219	364233	.	-	.	gene_id "PF3D7_0308200"; transcript_id "PF3D7_0308200.1"; exon_number "1194";
Pf3D7_03_v3	DEFAULT	transcript	365659	366672	.	-	.	gene_id "PF3D7_0308300"; transcript_id "PF3D7_0308300.1";
Pf3D7_03_v3	DEFAULT	exon	365659	366672	.	-	.	gene_id "PF3D7_0308300"; transcript_id "PF3D7_0308300.1"; exon_number "1195";
Pf3D7_03_v3	DEFAULT	transcript	369925	370789	.	+	.	gene_id "PF3D7_0308500"; transcript_id "PF3D7_0308500.1";
Pf3D7_03_v3	DEFAULT	exon	369925	370035	.	+	.	gene_id "PF3D7_0308500"; transcript_id "PF3D7_0308500.1"; exon_number "1196";
Pf3D7_03_v3	DEFAULT	exon	370270	370492	.	+	.	gene_id "PF3D7_0308500"; transcript_id "PF3D7_0308500.1"; exon_number "1197";
Pf3D7_03_v3	DEFAULT	exon	370701	370789	.	+	.	gene_id "PF3D7_0308500"; transcript_id "PF3D7_0308500.1"; exon_number "1198";
Pf3D7_03_v3	DEFAULT	transcript	372632	374230	.	+	.	gene_id "PF3D7_0308600"; transcript_id "PF3D7_0308600.1";
Pf3D7_03_v3	DEFAULT	exon	372632	374230	.	+	.	gene_id "PF3D7_0308600"; transcript_id "PF3D7_0308600.1"; exon_number "1199";
Pf3D7_03_v3	DEFAULT	transcript	375806	377437	.	+	.	gene_id "PF3D7_0308700"; transcript_id "PF3D7_0308700.1";
Pf3D7_03_v3	DEFAULT	exon	375806	377089	.	+	.	gene_id "PF3D7_0308700"; transcript_id "PF3D7_0308700.1"; exon_number "1200";
Pf3D7_03_v3	DEFAULT	exon	377243	377437	.	+	.	gene_id "PF3D7_0308700"; transcript_id "PF3D7_0308700.1"; exon_number "1201";
Pf3D7_03_v3	DEFAULT	transcript	378045	378517	.	+	.	gene_id "PF3D7_0308800"; transcript_id "PF3D7_0308800.1";
Pf3D7_03_v3	DEFAULT	exon	378045	378233	.	+	.	gene_id "PF3D7_0308800"; transcript_id "PF3D7_0308800.1"; exon_number "1202";
Pf3D7_03_v3	DEFAULT	exon	378380	378517	.	+	.	gene_id "PF3D7_0308800"; transcript_id "PF3D7_0308800.1"; exon_number "1203";
Pf3D7_03_v3	DEFAULT	transcript	379130	383290	.	-	.	gene_id "PF3D7_0308900"; transcript_id "PF3D7_0308900.1";
Pf3D7_03_v3	DEFAULT	exon	379130	383290	.	-	.	gene_id "PF3D7_0308900"; transcript_id "PF3D7_0308900.1"; exon_number "1204";
Pf3D7_03_v3	DEFAULT	transcript	384375	386879	.	+	.	gene_id "PF3D7_0309000"; transcript_id "PF3D7_0309000.1";
Pf3D7_03_v3	DEFAULT	exon	384375	385685	.	+	.	gene_id "PF3D7_0309000"; transcript_id "PF3D7_0309000.1"; exon_number "1205";
Pf3D7_03_v3	DEFAULT	exon	385926	386044	.	+	.	gene_id "PF3D7_0309000"; transcript_id "PF3D7_0309000.1"; exon_number "1206";
Pf3D7_03_v3	DEFAULT	exon	386164	386239	.	+	.	gene_id "PF3D7_0309000"; transcript_id "PF3D7_0309000.1"; exon_number "1207";
Pf3D7_03_v3	DEFAULT	exon	386323	386418	.	+	.	gene_id "PF3D7_0309000"; transcript_id "PF3D7_0309000.1"; exon_number "1208";
Pf3D7_03_v3	DEFAULT	exon	386579	386656	.	+	.	gene_id "PF3D7_0309000"; transcript_id "PF3D7_0309000.1"; exon_number "1209";
Pf3D7_03_v3	DEFAULT	exon	386832	386879	.	+	.	gene_id "PF3D7_0309000"; transcript_id "PF3D7_0309000.1"; exon_number "1210";
Pf3D7_03_v3	DEFAULT	transcript	387219	388473	.	-	.	gene_id "PF3D7_0309100"; transcript_id "PF3D7_0309100.1";
Pf3D7_03_v3	DEFAULT	exon	387219	387283	.	-	.	gene_id "PF3D7_0309100"; transcript_id "PF3D7_0309100.1"; exon_number "1211";
Pf3D7_03_v3	DEFAULT	exon	387455	387538	.	-	.	gene_id "PF3D7_0309100"; transcript_id "PF3D7_0309100.1"; exon_number "1212";
Pf3D7_03_v3	DEFAULT	exon	387734	387866	.	-	.	gene_id "PF3D7_0309100"; transcript_id "PF3D7_0309100.1"; exon_number "1213";
Pf3D7_03_v3	DEFAULT	exon	388079	388158	.	-	.	gene_id "PF3D7_0309100"; transcript_id "PF3D7_0309100.1"; exon_number "1214";
Pf3D7_03_v3	DEFAULT	exon	388299	388473	.	-	.	gene_id "PF3D7_0309100"; transcript_id "PF3D7_0309100.1"; exon_number "1215";
Pf3D7_03_v3	DEFAULT	transcript	389137	394604	.	-	.	gene_id "PF3D7_0309200"; transcript_id "PF3D7_0309200.1";
Pf3D7_03_v3	DEFAULT	exon	389137	389214	.	-	.	gene_id "PF3D7_0309200"; transcript_id "PF3D7_0309200.1"; exon_number "1216";
Pf3D7_03_v3	DEFAULT	exon	389340	389423	.	-	.	gene_id "PF3D7_0309200"; transcript_id "PF3D7_0309200.1"; exon_number "1217";
Pf3D7_03_v3	DEFAULT	exon	389814	394604	.	-	.	gene_id "PF3D7_0309200"; transcript_id "PF3D7_0309200.1"; exon_number "1218";
Pf3D7_03_v3	DEFAULT	transcript	397649	400516	.	+	.	gene_id "PF3D7_0309300"; transcript_id "PF3D7_0309300.1";
Pf3D7_03_v3	DEFAULT	exon	397649	400516	.	+	.	gene_id "PF3D7_0309300"; transcript_id "PF3D7_0309300.1"; exon_number "1219";
Pf3D7_03_v3	DEFAULT	transcript	402933	405440	.	+	.	gene_id "PF3D7_0309500"; transcript_id "PF3D7_0309500.1";
Pf3D7_03_v3	DEFAULT	exon	402933	403012	.	+	.	gene_id "PF3D7_0309500"; transcript_id "PF3D7_0309500.1"; exon_number "1220";
Pf3D7_03_v3	DEFAULT	exon	403688	405440	.	+	.	gene_id "PF3D7_0309500"; transcript_id "PF3D7_0309500.1"; exon_number "1221";
Pf3D7_03_v3	DEFAULT	transcript	407980	408318	.	+	.	gene_id "PF3D7_0309600"; transcript_id "PF3D7_0309600.1";
Pf3D7_03_v3	DEFAULT	exon	407980	408318	.	+	.	gene_id "PF3D7_0309600"; transcript_id "PF3D7_0309600.1"; exon_number "1222";
Pf3D7_03_v3	DEFAULT	transcript	409102	410928	.	-	.	gene_id "PF3D7_0309700"; transcript_id "PF3D7_0309700.1";
Pf3D7_03_v3	DEFAULT	exon	409102	410928	.	-	.	gene_id "PF3D7_0309700"; transcript_id "PF3D7_0309700.1"; exon_number "1223";
Pf3D7_03_v3	DEFAULT	transcript	412089	413762	.	+	.	gene_id "PF3D7_0309800"; transcript_id "PF3D7_0309800.1";
Pf3D7_03_v3	DEFAULT	exon	412089	412143	.	+	.	gene_id "PF3D7_0309800"; transcript_id "PF3D7_0309800.1"; exon_number "1224";
Pf3D7_03_v3	DEFAULT	exon	412270	412397	.	+	.	gene_id "PF3D7_0309800"; transcript_id "PF3D7_0309800.1"; exon_number "1225";
Pf3D7_03_v3	DEFAULT	exon	412490	412566	.	+	.	gene_id "PF3D7_0309800"; transcript_id "PF3D7_0309800.1"; exon_number "1226";
Pf3D7_03_v3	DEFAULT	exon	412715	412804	.	+	.	gene_id "PF3D7_0309800"; transcript_id "PF3D7_0309800.1"; exon_number "1227";
Pf3D7_03_v3	DEFAULT	exon	412958	413042	.	+	.	gene_id "PF3D7_0309800"; transcript_id "PF3D7_0309800.1"; exon_number "1228";
Pf3D7_03_v3	DEFAULT	exon	413241	413317	.	+	.	gene_id "PF3D7_0309800"; transcript_id "PF3D7_0309800.1"; exon_number "1229";
Pf3D7_03_v3	DEFAULT	exon	413432	413762	.	+	.	gene_id "PF3D7_0309800"; transcript_id "PF3D7_0309800.1"; exon_number "1230";
Pf3D7_03_v3	DEFAULT	transcript	414234	419673	.	-	.	gene_id "PF3D7_0309900"; transcript_id "PF3D7_0309900.1";
Pf3D7_03_v3	DEFAULT	exon	414234	418924	.	-	.	gene_id "PF3D7_0309900"; transcript_id "PF3D7_0309900.1"; exon_number "1231";
Pf3D7_03_v3	DEFAULT	exon	419193	419499	.	-	.	gene_id "PF3D7_0309900"; transcript_id "PF3D7_0309900.1"; exon_number "1232";
Pf3D7_03_v3	DEFAULT	exon	419650	419673	.	-	.	gene_id "PF3D7_0309900"; transcript_id "PF3D7_0309900.1"; exon_number "1233";
Pf3D7_03_v3	DEFAULT	transcript	420697	421515	.	+	.	gene_id "PF3D7_0310000"; transcript_id "PF3D7_0310000.1";
Pf3D7_03_v3	DEFAULT	exon	420697	420886	.	+	.	gene_id "PF3D7_0310000"; transcript_id "PF3D7_0310000.1"; exon_number "1234";
Pf3D7_03_v3	DEFAULT	exon	421001	421245	.	+	.	gene_id "PF3D7_0310000"; transcript_id "PF3D7_0310000.1"; exon_number "1235";
Pf3D7_03_v3	DEFAULT	exon	421357	421515	.	+	.	gene_id "PF3D7_0310000"; transcript_id "PF3D7_0310000.1"; exon_number "1236";
Pf3D7_03_v3	DEFAULT	transcript	422379	424680	.	+	.	gene_id "PF3D7_0310100"; transcript_id "PF3D7_0310100.1";
Pf3D7_03_v3	DEFAULT	exon	422379	423356	.	+	.	gene_id "PF3D7_0310100"; transcript_id "PF3D7_0310100.1"; exon_number "1237";
Pf3D7_03_v3	DEFAULT	exon	423575	424066	.	+	.	gene_id "PF3D7_0310100"; transcript_id "PF3D7_0310100.1"; exon_number "1238";
Pf3D7_03_v3	DEFAULT	exon	424242	424316	.	+	.	gene_id "PF3D7_0310100"; transcript_id "PF3D7_0310100.1"; exon_number "1239";
Pf3D7_03_v3	DEFAULT	exon	424436	424534	.	+	.	gene_id "PF3D7_0310100"; transcript_id "PF3D7_0310100.1"; exon_number "1240";
Pf3D7_03_v3	DEFAULT	exon	424636	424680	.	+	.	gene_id "PF3D7_0310100"; transcript_id "PF3D7_0310100.1"; exon_number "1241";
Pf3D7_03_v3	DEFAULT	transcript	427290	440942	.	+	.	gene_id "PF3D7_0310200"; transcript_id "PF3D7_0310200.1";
Pf3D7_03_v3	DEFAULT	exon	427290	429678	.	+	.	gene_id "PF3D7_0310200"; transcript_id "PF3D7_0310200.1"; exon_number "1242";
Pf3D7_03_v3	DEFAULT	exon	429801	430561	.	+	.	gene_id "PF3D7_0310200"; transcript_id "PF3D7_0310200.1"; exon_number "1242";
Pf3D7_03_v3	DEFAULT	exon	430708	434885	.	+	.	gene_id "PF3D7_0310200"; transcript_id "PF3D7_0310200.1"; exon_number "1242";
Pf3D7_03_v3	DEFAULT	exon	435112	438562	.	+	.	gene_id "PF3D7_0310200"; transcript_id "PF3D7_0310200.1"; exon_number "1242";
Pf3D7_03_v3	DEFAULT	exon	439180	439211	.	+	.	gene_id "PF3D7_0310200"; transcript_id "PF3D7_0310200.1"; exon_number "1242";
Pf3D7_03_v3	DEFAULT	exon	439391	440942	.	+	.	gene_id "PF3D7_0310200"; transcript_id "PF3D7_0310200.1"; exon_number "1242";
Pf3D7_03_v3	DEFAULT	transcript	442720	446457	.	+	.	gene_id "PF3D7_0310300"; transcript_id "PF3D7_0310300.1";
Pf3D7_03_v3	DEFAULT	exon	442720	446113	.	+	.	gene_id "PF3D7_0310300"; transcript_id "PF3D7_0310300.1"; exon_number "1243";
Pf3D7_03_v3	DEFAULT	exon	446354	446457	.	+	.	gene_id "PF3D7_0310300"; transcript_id "PF3D7_0310300.1"; exon_number "1244";
Pf3D7_03_v3	DEFAULT	transcript	447500	451384	.	+	.	gene_id "PF3D7_0310400"; transcript_id "PF3D7_0310400.1";
Pf3D7_03_v3	DEFAULT	exon	447500	451384	.	+	.	gene_id "PF3D7_0310400"; transcript_id "PF3D7_0310400.1"; exon_number "1245";
Pf3D7_03_v3	DEFAULT	transcript	452297	459106	.	-	.	gene_id "PF3D7_0310500"; transcript_id "PF3D7_0310500.1";
Pf3D7_03_v3	DEFAULT	exon	452297	459106	.	-	.	gene_id "PF3D7_0310500"; transcript_id "PF3D7_0310500.1"; exon_number "1246";
Pf3D7_03_v3	DEFAULT	transcript	461175	462027	.	-	.	gene_id "PF3D7_0310600.1"; transcript_id "PF3D7_0310600.1.1";
Pf3D7_03_v3	DEFAULT	exon	461175	461803	.	-	.	gene_id "PF3D7_0310600.1"; transcript_id "PF3D7_0310600.1.1"; exon_number "1249";
Pf3D7_03_v3	DEFAULT	exon	461949	462027	.	-	.	gene_id "PF3D7_0310600.1"; transcript_id "PF3D7_0310600.1.1"; exon_number "1250";
Pf3D7_03_v3	DEFAULT	transcript	463326	464274	.	+	.	gene_id "PF3D7_0310700"; transcript_id "PF3D7_0310700.1";
Pf3D7_03_v3	DEFAULT	exon	463326	463376	.	+	.	gene_id "PF3D7_0310700"; transcript_id "PF3D7_0310700.1"; exon_number "1251";
Pf3D7_03_v3	DEFAULT	exon	463888	464274	.	+	.	gene_id "PF3D7_0310700"; transcript_id "PF3D7_0310700.1"; exon_number "1252";
Pf3D7_03_v3	DEFAULT	transcript	464662	464991	.	+	.	gene_id "PF3D7_0310800"; transcript_id "PF3D7_0310800.1";
Pf3D7_03_v3	DEFAULT	exon	464662	464991	.	+	.	gene_id "PF3D7_0310800"; transcript_id "PF3D7_0310800.1"; exon_number "1253";
Pf3D7_03_v3	DEFAULT	transcript	466085	468445	.	+	.	gene_id "PF3D7_0310900"; transcript_id "PF3D7_0310900.1";
Pf3D7_03_v3	DEFAULT	exon	466085	468445	.	+	.	gene_id "PF3D7_0310900"; transcript_id "PF3D7_0310900.1"; exon_number "1254";
Pf3D7_03_v3	DEFAULT	transcript	469287	470118	.	+	.	gene_id "PF3D7_0311000"; transcript_id "PF3D7_0311000.1";
Pf3D7_03_v3	DEFAULT	exon	469287	469537	.	+	.	gene_id "PF3D7_0311000"; transcript_id "PF3D7_0311000.1"; exon_number "1255";
Pf3D7_03_v3	DEFAULT	exon	469752	470118	.	+	.	gene_id "PF3D7_0311000"; transcript_id "PF3D7_0311000.1"; exon_number "1256";
Pf3D7_03_v3	DEFAULT	transcript	470860	473161	.	-	.	gene_id "PF3D7_0311100"; transcript_id "PF3D7_0311100.1";
Pf3D7_03_v3	DEFAULT	exon	470860	470992	.	-	.	gene_id "PF3D7_0311100"; transcript_id "PF3D7_0311100.1"; exon_number "1257";
Pf3D7_03_v3	DEFAULT	exon	471132	472326	.	-	.	gene_id "PF3D7_0311100"; transcript_id "PF3D7_0311100.1"; exon_number "1258";
Pf3D7_03_v3	DEFAULT	exon	472489	472713	.	-	.	gene_id "PF3D7_0311100"; transcript_id "PF3D7_0311100.1"; exon_number "1259";
Pf3D7_03_v3	DEFAULT	exon	472912	473161	.	-	.	gene_id "PF3D7_0311100"; transcript_id "PF3D7_0311100.1"; exon_number "1260";
Pf3D7_03_v3	DEFAULT	transcript	474788	479086	.	+	.	gene_id "PF3D7_0311200"; transcript_id "PF3D7_0311200.1";
Pf3D7_03_v3	DEFAULT	exon	474788	475700	.	+	.	gene_id "PF3D7_0311200"; transcript_id "PF3D7_0311200.1"; exon_number "1261";
Pf3D7_03_v3	DEFAULT	exon	475896	479086	.	+	.	gene_id "PF3D7_0311200"; transcript_id "PF3D7_0311200.1"; exon_number "1262";
Pf3D7_03_v3	DEFAULT	transcript	480122	483453	.	-	.	gene_id "PF3D7_0311300"; transcript_id "PF3D7_0311300.1";
Pf3D7_03_v3	DEFAULT	exon	480122	481579	.	-	.	gene_id "PF3D7_0311300"; transcript_id "PF3D7_0311300.1"; exon_number "1263";
Pf3D7_03_v3	DEFAULT	exon	481791	482036	.	-	.	gene_id "PF3D7_0311300"; transcript_id "PF3D7_0311300.1"; exon_number "1264";
Pf3D7_03_v3	DEFAULT	exon	482159	482255	.	-	.	gene_id "PF3D7_0311300"; transcript_id "PF3D7_0311300.1"; exon_number "1265";
Pf3D7_03_v3	DEFAULT	exon	482393	483453	.	-	.	gene_id "PF3D7_0311300"; transcript_id "PF3D7_0311300.1"; exon_number "1266";
Pf3D7_03_v3	DEFAULT	transcript	488804	496510	.	+	.	gene_id "PF3D7_0311400"; transcript_id "PF3D7_0311400.1";
Pf3D7_03_v3	DEFAULT	exon	488804	489226	.	+	.	gene_id "PF3D7_0311400"; transcript_id "PF3D7_0311400.1"; exon_number "1267";
Pf3D7_03_v3	DEFAULT	exon	489386	496510	.	+	.	gene_id "PF3D7_0311400"; transcript_id "PF3D7_0311400.1"; exon_number "1268";
Pf3D7_03_v3	DEFAULT	transcript	497118	497363	.	-	.	gene_id "PF3D7_0311500"; transcript_id "PF3D7_0311500.1";
Pf3D7_03_v3	DEFAULT	exon	497118	497363	.	-	.	gene_id "PF3D7_0311500"; transcript_id "PF3D7_0311500.1"; exon_number "1269";
Pf3D7_03_v3	DEFAULT	transcript	499602	502353	.	+	.	gene_id "PF3D7_0311600"; transcript_id "PF3D7_0311600.1";
Pf3D7_03_v3	DEFAULT	exon	499602	499904	.	+	.	gene_id "PF3D7_0311600"; transcript_id "PF3D7_0311600.1"; exon_number "1270";
Pf3D7_03_v3	DEFAULT	exon	500067	501463	.	+	.	gene_id "PF3D7_0311600"; transcript_id "PF3D7_0311600.1"; exon_number "1271";
Pf3D7_03_v3	DEFAULT	exon	501630	501733	.	+	.	gene_id "PF3D7_0311600"; transcript_id "PF3D7_0311600.1"; exon_number "1272";
Pf3D7_03_v3	DEFAULT	exon	501850	502088	.	+	.	gene_id "PF3D7_0311600"; transcript_id "PF3D7_0311600.1"; exon_number "1273";
Pf3D7_03_v3	DEFAULT	exon	502288	502353	.	+	.	gene_id "PF3D7_0311600"; transcript_id "PF3D7_0311600.1"; exon_number "1274";
Pf3D7_03_v3	DEFAULT	transcript	502698	505848	.	+	.	gene_id "PF3D7_0311700"; transcript_id "PF3D7_0311700.1";
Pf3D7_03_v3	DEFAULT	exon	502698	503095	.	+	.	gene_id "PF3D7_0311700"; transcript_id "PF3D7_0311700.1"; exon_number "1275";
Pf3D7_03_v3	DEFAULT	exon	503291	503358	.	+	.	gene_id "PF3D7_0311700"; transcript_id "PF3D7_0311700.1"; exon_number "1276";
Pf3D7_03_v3	DEFAULT	exon	503434	503465	.	+	.	gene_id "PF3D7_0311700"; transcript_id "PF3D7_0311700.1"; exon_number "1277";
Pf3D7_03_v3	DEFAULT	exon	503592	503610	.	+	.	gene_id "PF3D7_0311700"; transcript_id "PF3D7_0311700.1"; exon_number "1278";
Pf3D7_03_v3	DEFAULT	exon	503710	503749	.	+	.	gene_id "PF3D7_0311700"; transcript_id "PF3D7_0311700.1"; exon_number "1279";
Pf3D7_03_v3	DEFAULT	exon	503923	503960	.	+	.	gene_id "PF3D7_0311700"; transcript_id "PF3D7_0311700.1"; exon_number "1280";
Pf3D7_03_v3	DEFAULT	exon	504099	504161	.	+	.	gene_id "PF3D7_0311700"; transcript_id "PF3D7_0311700.1"; exon_number "1281";
Pf3D7_03_v3	DEFAULT	exon	504269	504327	.	+	.	gene_id "PF3D7_0311700"; transcript_id "PF3D7_0311700.1"; exon_number "1282";
Pf3D7_03_v3	DEFAULT	exon	504407	504459	.	+	.	gene_id "PF3D7_0311700"; transcript_id "PF3D7_0311700.1"; exon_number "1283";
Pf3D7_03_v3	DEFAULT	exon	504629	504714	.	+	.	gene_id "PF3D7_0311700"; transcript_id "PF3D7_0311700.1"; exon_number "1284";
Pf3D7_03_v3	DEFAULT	exon	504828	504931	.	+	.	gene_id "PF3D7_0311700"; transcript_id "PF3D7_0311700.1"; exon_number "1285";
Pf3D7_03_v3	DEFAULT	exon	505036	505209	.	+	.	gene_id "PF3D7_0311700"; transcript_id "PF3D7_0311700.1"; exon_number "1286";
Pf3D7_03_v3	DEFAULT	exon	505375	505393	.	+	.	gene_id "PF3D7_0311700"; transcript_id "PF3D7_0311700.1"; exon_number "1287";
Pf3D7_03_v3	DEFAULT	exon	505495	505554	.	+	.	gene_id "PF3D7_0311700"; transcript_id "PF3D7_0311700.1"; exon_number "1288";
Pf3D7_03_v3	DEFAULT	exon	505763	505848	.	+	.	gene_id "PF3D7_0311700"; transcript_id "PF3D7_0311700.1"; exon_number "1289";
Pf3D7_03_v3	DEFAULT	transcript	506655	508846	.	+	.	gene_id "PF3D7_0311800"; transcript_id "PF3D7_0311800.1";
Pf3D7_03_v3	DEFAULT	exon	506655	506680	.	+	.	gene_id "PF3D7_0311800"; transcript_id "PF3D7_0311800.1"; exon_number "1290";
Pf3D7_03_v3	DEFAULT	exon	506885	507103	.	+	.	gene_id "PF3D7_0311800"; transcript_id "PF3D7_0311800.1"; exon_number "1291";
Pf3D7_03_v3	DEFAULT	exon	507262	508846	.	+	.	gene_id "PF3D7_0311800"; transcript_id "PF3D7_0311800.1"; exon_number "1292";
Pf3D7_03_v3	DEFAULT	transcript	509291	511597	.	-	.	gene_id "PF3D7_0311900"; transcript_id "PF3D7_0311900.1";
Pf3D7_03_v3	DEFAULT	exon	509291	511597	.	-	.	gene_id "PF3D7_0311900"; transcript_id "PF3D7_0311900.1"; exon_number "1293";
Pf3D7_03_v3	DEFAULT	transcript	512130	512951	.	+	.	gene_id "PF3D7_0312000"; transcript_id "PF3D7_0312000.1";
Pf3D7_03_v3	DEFAULT	exon	512130	512133	.	+	.	gene_id "PF3D7_0312000"; transcript_id "PF3D7_0312000.1"; exon_number "1294";
Pf3D7_03_v3	DEFAULT	exon	512263	512404	.	+	.	gene_id "PF3D7_0312000"; transcript_id "PF3D7_0312000.1"; exon_number "1295";
Pf3D7_03_v3	DEFAULT	exon	512541	512677	.	+	.	gene_id "PF3D7_0312000"; transcript_id "PF3D7_0312000.1"; exon_number "1296";
Pf3D7_03_v3	DEFAULT	exon	512824	512951	.	+	.	gene_id "PF3D7_0312000"; transcript_id "PF3D7_0312000.1"; exon_number "1297";
Pf3D7_03_v3	DEFAULT	transcript	513752	516262	.	+	.	gene_id "PF3D7_0312100"; transcript_id "PF3D7_0312100.1";
Pf3D7_03_v3	DEFAULT	exon	513752	516262	.	+	.	gene_id "PF3D7_0312100"; transcript_id "PF3D7_0312100.1"; exon_number "1298";
Pf3D7_03_v3	DEFAULT	transcript	516793	520503	.	-	.	gene_id "PF3D7_0312200"; transcript_id "PF3D7_0312200.1";
Pf3D7_03_v3	DEFAULT	exon	516793	520503	.	-	.	gene_id "PF3D7_0312200"; transcript_id "PF3D7_0312200.1"; exon_number "1299";
Pf3D7_03_v3	DEFAULT	transcript	521969	522883	.	+	.	gene_id "PF3D7_0312300"; transcript_id "PF3D7_0312300.1";
Pf3D7_03_v3	DEFAULT	exon	521969	522883	.	+	.	gene_id "PF3D7_0312300"; transcript_id "PF3D7_0312300.1"; exon_number "1300";
Pf3D7_03_v3	DEFAULT	transcript	524154	526439	.	-	.	gene_id "PF3D7_0312400"; transcript_id "PF3D7_0312400.1";
Pf3D7_03_v3	DEFAULT	exon	524154	524391	.	-	.	gene_id "PF3D7_0312400"; transcript_id "PF3D7_0312400.1"; exon_number "1301";
Pf3D7_03_v3	DEFAULT	exon	524547	524593	.	-	.	gene_id "PF3D7_0312400"; transcript_id "PF3D7_0312400.1"; exon_number "1302";
Pf3D7_03_v3	DEFAULT	exon	524717	524806	.	-	.	gene_id "PF3D7_0312400"; transcript_id "PF3D7_0312400.1"; exon_number "1303";
Pf3D7_03_v3	DEFAULT	exon	524922	525010	.	-	.	gene_id "PF3D7_0312400"; transcript_id "PF3D7_0312400.1"; exon_number "1304";
Pf3D7_03_v3	DEFAULT	exon	525122	525211	.	-	.	gene_id "PF3D7_0312400"; transcript_id "PF3D7_0312400.1"; exon_number "1305";
Pf3D7_03_v3	DEFAULT	exon	525336	526085	.	-	.	gene_id "PF3D7_0312400"; transcript_id "PF3D7_0312400.1"; exon_number "1306";
Pf3D7_03_v3	DEFAULT	exon	526421	526439	.	-	.	gene_id "PF3D7_0312400"; transcript_id "PF3D7_0312400.1"; exon_number "1307";
Pf3D7_03_v3	DEFAULT	transcript	529037	530776	.	+	.	gene_id "PF3D7_0312500"; transcript_id "PF3D7_0312500.1";
Pf3D7_03_v3	DEFAULT	exon	529037	530776	.	+	.	gene_id "PF3D7_0312500"; transcript_id "PF3D7_0312500.1"; exon_number "1308";
Pf3D7_03_v3	DEFAULT	transcript	534239	535238	.	+	.	gene_id "PF3D7_0312800"; transcript_id "PF3D7_0312800.1";
Pf3D7_03_v3	DEFAULT	exon	534239	534254	.	+	.	gene_id "PF3D7_0312800"; transcript_id "PF3D7_0312800.1"; exon_number "1309";
Pf3D7_03_v3	DEFAULT	exon	534665	534777	.	+	.	gene_id "PF3D7_0312800"; transcript_id "PF3D7_0312800.1"; exon_number "1310";
Pf3D7_03_v3	DEFAULT	exon	534987	535238	.	+	.	gene_id "PF3D7_0312800"; transcript_id "PF3D7_0312800.1"; exon_number "1311";
Pf3D7_03_v3	DEFAULT	transcript	536043	537274	.	+	.	gene_id "PF3D7_0312900"; transcript_id "PF3D7_0312900.1";
Pf3D7_03_v3	DEFAULT	exon	536043	536045	.	+	.	gene_id "PF3D7_0312900"; transcript_id "PF3D7_0312900.1"; exon_number "1312";
Pf3D7_03_v3	DEFAULT	exon	536200	536247	.	+	.	gene_id "PF3D7_0312900"; transcript_id "PF3D7_0312900.1"; exon_number "1313";
Pf3D7_03_v3	DEFAULT	exon	536357	536964	.	+	.	gene_id "PF3D7_0312900"; transcript_id "PF3D7_0312900.1"; exon_number "1314";
Pf3D7_03_v3	DEFAULT	exon	537112	537274	.	+	.	gene_id "PF3D7_0312900"; transcript_id "PF3D7_0312900.1"; exon_number "1315";
Pf3D7_03_v3	DEFAULT	transcript	537621	538804	.	-	.	gene_id "PF3D7_0313000"; transcript_id "PF3D7_0313000.1";
Pf3D7_03_v3	DEFAULT	exon	537621	537679	.	-	.	gene_id "PF3D7_0313000"; transcript_id "PF3D7_0313000.1"; exon_number "1316";
Pf3D7_03_v3	DEFAULT	exon	537823	538804	.	-	.	gene_id "PF3D7_0313000"; transcript_id "PF3D7_0313000.1"; exon_number "1317";
Pf3D7_03_v3	DEFAULT	transcript	539743	542810	.	+	.	gene_id "PF3D7_0313100"; transcript_id "PF3D7_0313100.1";
Pf3D7_03_v3	DEFAULT	exon	539743	541278	.	+	.	gene_id "PF3D7_0313100"; transcript_id "PF3D7_0313100.1"; exon_number "1318";
Pf3D7_03_v3	DEFAULT	exon	541655	542030	.	+	.	gene_id "PF3D7_0313100"; transcript_id "PF3D7_0313100.1"; exon_number "1319";
Pf3D7_03_v3	DEFAULT	exon	542147	542483	.	+	.	gene_id "PF3D7_0313100"; transcript_id "PF3D7_0313100.1"; exon_number "1320";
Pf3D7_03_v3	DEFAULT	exon	542636	542810	.	+	.	gene_id "PF3D7_0313100"; transcript_id "PF3D7_0313100.1"; exon_number "1321";
Pf3D7_03_v3	DEFAULT	transcript	543241	543942	.	-	.	gene_id "PF3D7_0313200"; transcript_id "PF3D7_0313200.1";
Pf3D7_03_v3	DEFAULT	exon	543241	543942	.	-	.	gene_id "PF3D7_0313200"; transcript_id "PF3D7_0313200.1"; exon_number "1322";
Pf3D7_03_v3	DEFAULT	transcript	544055	545194	.	-	.	gene_id "PF3D7_0313300"; transcript_id "PF3D7_0313300.1";
Pf3D7_03_v3	DEFAULT	exon	544055	544144	.	-	.	gene_id "PF3D7_0313300"; transcript_id "PF3D7_0313300.1"; exon_number "1323";
Pf3D7_03_v3	DEFAULT	exon	544342	544462	.	-	.	gene_id "PF3D7_0313300"; transcript_id "PF3D7_0313300.1"; exon_number "1324";
Pf3D7_03_v3	DEFAULT	exon	544604	544657	.	-	.	gene_id "PF3D7_0313300"; transcript_id "PF3D7_0313300.1"; exon_number "1325";
Pf3D7_03_v3	DEFAULT	exon	544766	544836	.	-	.	gene_id "PF3D7_0313300"; transcript_id "PF3D7_0313300.1"; exon_number "1326";
Pf3D7_03_v3	DEFAULT	exon	544967	545194	.	-	.	gene_id "PF3D7_0313300"; transcript_id "PF3D7_0313300.1"; exon_number "1327";
Pf3D7_03_v3	DEFAULT	transcript	545828	548182	.	-	.	gene_id "PF3D7_0313400"; transcript_id "PF3D7_0313400.1";
Pf3D7_03_v3	DEFAULT	exon	545828	548182	.	-	.	gene_id "PF3D7_0313400"; transcript_id "PF3D7_0313400.1"; exon_number "1328";
Pf3D7_03_v3	DEFAULT	transcript	548718	551453	.	+	.	gene_id "PF3D7_0313500"; transcript_id "PF3D7_0313500.1";
Pf3D7_03_v3	DEFAULT	exon	548718	551453	.	+	.	gene_id "PF3D7_0313500"; transcript_id "PF3D7_0313500.1"; exon_number "1329";
Pf3D7_03_v3	DEFAULT	transcript	552001	554621	.	-	.	gene_id "PF3D7_0313600"; transcript_id "PF3D7_0313600.1";
Pf3D7_03_v3	DEFAULT	exon	552001	552755	.	-	.	gene_id "PF3D7_0313600"; transcript_id "PF3D7_0313600.1"; exon_number "1330";
Pf3D7_03_v3	DEFAULT	exon	552861	553320	.	-	.	gene_id "PF3D7_0313600"; transcript_id "PF3D7_0313600.1"; exon_number "1331";
Pf3D7_03_v3	DEFAULT	exon	553571	553680	.	-	.	gene_id "PF3D7_0313600"; transcript_id "PF3D7_0313600.1"; exon_number "1332";
Pf3D7_03_v3	DEFAULT	exon	553816	553879	.	-	.	gene_id "PF3D7_0313600"; transcript_id "PF3D7_0313600.1"; exon_number "1333";
Pf3D7_03_v3	DEFAULT	exon	554012	554213	.	-	.	gene_id "PF3D7_0313600"; transcript_id "PF3D7_0313600.1"; exon_number "1334";
Pf3D7_03_v3	DEFAULT	exon	554428	554621	.	-	.	gene_id "PF3D7_0313600"; transcript_id "PF3D7_0313600.1"; exon_number "1335";
Pf3D7_03_v3	DEFAULT	transcript	555035	558684	.	-	.	gene_id "PF3D7_0313700.1"; transcript_id "PF3D7_0313700.1.1";
Pf3D7_03_v3	DEFAULT	exon	555035	555078	.	-	.	gene_id "PF3D7_0313700.1"; transcript_id "PF3D7_0313700.1.1"; exon_number "1336";
Pf3D7_03_v3	DEFAULT	exon	555204	555238	.	-	.	gene_id "PF3D7_0313700.1"; transcript_id "PF3D7_0313700.1.1"; exon_number "1337";
Pf3D7_03_v3	DEFAULT	exon	555443	555498	.	-	.	gene_id "PF3D7_0313700.1"; transcript_id "PF3D7_0313700.1.1"; exon_number "1338";
Pf3D7_03_v3	DEFAULT	exon	555684	555783	.	-	.	gene_id "PF3D7_0313700.1"; transcript_id "PF3D7_0313700.1.1"; exon_number "1339";
Pf3D7_03_v3	DEFAULT	exon	555881	556040	.	-	.	gene_id "PF3D7_0313700.1"; transcript_id "PF3D7_0313700.1.1"; exon_number "1340";
Pf3D7_03_v3	DEFAULT	exon	556179	556220	.	-	.	gene_id "PF3D7_0313700.1"; transcript_id "PF3D7_0313700.1.1"; exon_number "1341";
Pf3D7_03_v3	DEFAULT	exon	556384	556498	.	-	.	gene_id "PF3D7_0313700.1"; transcript_id "PF3D7_0313700.1.1"; exon_number "1342";
Pf3D7_03_v3	DEFAULT	exon	556610	556649	.	-	.	gene_id "PF3D7_0313700.1"; transcript_id "PF3D7_0313700.1.1"; exon_number "1343";
Pf3D7_03_v3	DEFAULT	exon	556759	556840	.	-	.	gene_id "PF3D7_0313700.1"; transcript_id "PF3D7_0313700.1.1"; exon_number "1344";
Pf3D7_03_v3	DEFAULT	exon	556951	557188	.	-	.	gene_id "PF3D7_0313700.1"; transcript_id "PF3D7_0313700.1.1"; exon_number "1345";
Pf3D7_03_v3	DEFAULT	exon	557361	557428	.	-	.	gene_id "PF3D7_0313700.1"; transcript_id "PF3D7_0313700.1.1"; exon_number "1346";
Pf3D7_03_v3	DEFAULT	exon	557526	557609	.	-	.	gene_id "PF3D7_0313700.1"; transcript_id "PF3D7_0313700.1.1"; exon_number "1347";
Pf3D7_03_v3	DEFAULT	exon	557734	557799	.	-	.	gene_id "PF3D7_0313700.1"; transcript_id "PF3D7_0313700.1.1"; exon_number "1348";
Pf3D7_03_v3	DEFAULT	exon	557915	558037	.	-	.	gene_id "PF3D7_0313700.1"; transcript_id "PF3D7_0313700.1.1"; exon_number "1349";
Pf3D7_03_v3	DEFAULT	exon	558158	558218	.	-	.	gene_id "PF3D7_0313700.1"; transcript_id "PF3D7_0313700.1.1"; exon_number "1350";
Pf3D7_03_v3	DEFAULT	exon	558294	558355	.	-	.	gene_id "PF3D7_0313700.1"; transcript_id "PF3D7_0313700.1.1"; exon_number "1351";
Pf3D7_03_v3	DEFAULT	exon	558501	558684	.	-	.	gene_id "PF3D7_0313700.1"; transcript_id "PF3D7_0313700.1.1"; exon_number "1352";
Pf3D7_03_v3	DEFAULT	transcript	559334	562253	.	+	.	gene_id "PF3D7_0313800"; transcript_id "PF3D7_0313800.1";
Pf3D7_03_v3	DEFAULT	exon	559334	559615	.	+	.	gene_id "PF3D7_0313800"; transcript_id "PF3D7_0313800.1"; exon_number "1364";
Pf3D7_03_v3	DEFAULT	exon	559838	560035	.	+	.	gene_id "PF3D7_0313800"; transcript_id "PF3D7_0313800.1"; exon_number "1365";
Pf3D7_03_v3	DEFAULT	exon	560209	560313	.	+	.	gene_id "PF3D7_0313800"; transcript_id "PF3D7_0313800.1"; exon_number "1366";
Pf3D7_03_v3	DEFAULT	exon	560470	560545	.	+	.	gene_id "PF3D7_0313800"; transcript_id "PF3D7_0313800.1"; exon_number "1367";
Pf3D7_03_v3	DEFAULT	exon	560708	561919	.	+	.	gene_id "PF3D7_0313800"; transcript_id "PF3D7_0313800.1"; exon_number "1368";
Pf3D7_03_v3	DEFAULT	exon	562046	562099	.	+	.	gene_id "PF3D7_0313800"; transcript_id "PF3D7_0313800.1"; exon_number "1369";
Pf3D7_03_v3	DEFAULT	exon	562195	562253	.	+	.	gene_id "PF3D7_0313800"; transcript_id "PF3D7_0313800.1"; exon_number "1370";
Pf3D7_03_v3	DEFAULT	transcript	562366	565656	.	-	.	gene_id "PF3D7_0313900"; transcript_id "PF3D7_0313900.1";
Pf3D7_03_v3	DEFAULT	exon	562366	565656	.	-	.	gene_id "PF3D7_0313900"; transcript_id "PF3D7_0313900.1"; exon_number "1371";
Pf3D7_03_v3	DEFAULT	transcript	567247	568850	.	+	.	gene_id "PF3D7_0314000"; transcript_id "PF3D7_0314000.1";
Pf3D7_03_v3	DEFAULT	exon	567247	567380	.	+	.	gene_id "PF3D7_0314000"; transcript_id "PF3D7_0314000.1"; exon_number "1372";
Pf3D7_03_v3	DEFAULT	exon	567580	567653	.	+	.	gene_id "PF3D7_0314000"; transcript_id "PF3D7_0314000.1"; exon_number "1373";
Pf3D7_03_v3	DEFAULT	exon	567725	567824	.	+	.	gene_id "PF3D7_0314000"; transcript_id "PF3D7_0314000.1"; exon_number "1374";
Pf3D7_03_v3	DEFAULT	exon	567936	568018	.	+	.	gene_id "PF3D7_0314000"; transcript_id "PF3D7_0314000.1"; exon_number "1375";
Pf3D7_03_v3	DEFAULT	exon	568134	568270	.	+	.	gene_id "PF3D7_0314000"; transcript_id "PF3D7_0314000.1"; exon_number "1376";
Pf3D7_03_v3	DEFAULT	exon	568381	568517	.	+	.	gene_id "PF3D7_0314000"; transcript_id "PF3D7_0314000.1"; exon_number "1377";
Pf3D7_03_v3	DEFAULT	exon	568688	568850	.	+	.	gene_id "PF3D7_0314000"; transcript_id "PF3D7_0314000.1"; exon_number "1378";
Pf3D7_03_v3	DEFAULT	transcript	569308	571051	.	-	.	gene_id "PF3D7_0314100.1"; transcript_id "PF3D7_0314100.1.1";
Pf3D7_03_v3	DEFAULT	exon	569308	569457	.	-	.	gene_id "PF3D7_0314100.1"; transcript_id "PF3D7_0314100.1.1"; exon_number "1379";
Pf3D7_03_v3	DEFAULT	exon	569625	569686	.	-	.	gene_id "PF3D7_0314100.1"; transcript_id "PF3D7_0314100.1.1"; exon_number "1380";
Pf3D7_03_v3	DEFAULT	exon	569785	569810	.	-	.	gene_id "PF3D7_0314100.1"; transcript_id "PF3D7_0314100.1.1"; exon_number "1381";
Pf3D7_03_v3	DEFAULT	exon	569941	570011	.	-	.	gene_id "PF3D7_0314100.1"; transcript_id "PF3D7_0314100.1.1"; exon_number "1382";
Pf3D7_03_v3	DEFAULT	exon	570169	570249	.	-	.	gene_id "PF3D7_0314100.1"; transcript_id "PF3D7_0314100.1.1"; exon_number "1383";
Pf3D7_03_v3	DEFAULT	exon	570465	570527	.	-	.	gene_id "PF3D7_0314100.1"; transcript_id "PF3D7_0314100.1.1"; exon_number "1384";
Pf3D7_03_v3	DEFAULT	exon	570726	570778	.	-	.	gene_id "PF3D7_0314100.1"; transcript_id "PF3D7_0314100.1.1"; exon_number "1385";
Pf3D7_03_v3	DEFAULT	exon	570961	571051	.	-	.	gene_id "PF3D7_0314100.1"; transcript_id "PF3D7_0314100.1.1"; exon_number "1386";
Pf3D7_03_v3	DEFAULT	transcript	572666	576823	.	-	.	gene_id "PF3D7_0314200"; transcript_id "PF3D7_0314200.1";
Pf3D7_03_v3	DEFAULT	exon	572666	576823	.	-	.	gene_id "PF3D7_0314200"; transcript_id "PF3D7_0314200.1"; exon_number "1391";
Pf3D7_03_v3	DEFAULT	transcript	577008	578366	.	-	.	gene_id "PF3D7_0314300"; transcript_id "PF3D7_0314300.1";
Pf3D7_03_v3	DEFAULT	exon	577008	578366	.	-	.	gene_id "PF3D7_0314300"; transcript_id "PF3D7_0314300.1"; exon_number "1392";
Pf3D7_03_v3	DEFAULT	transcript	579539	580465	.	-	.	gene_id "PF3D7_0314400"; transcript_id "PF3D7_0314400.1";
Pf3D7_03_v3	DEFAULT	exon	579539	580465	.	-	.	gene_id "PF3D7_0314400"; transcript_id "PF3D7_0314400.1"; exon_number "1393";
Pf3D7_03_v3	DEFAULT	transcript	584226	585168	.	+	.	gene_id "PF3D7_0314500"; transcript_id "PF3D7_0314500.1";
Pf3D7_03_v3	DEFAULT	exon	584226	584255	.	+	.	gene_id "PF3D7_0314500"; transcript_id "PF3D7_0314500.1"; exon_number "1394";
Pf3D7_03_v3	DEFAULT	exon	584449	585168	.	+	.	gene_id "PF3D7_0314500"; transcript_id "PF3D7_0314500.1"; exon_number "1395";
Pf3D7_03_v3	DEFAULT	transcript	586555	587331	.	+	.	gene_id "PF3D7_0314600"; transcript_id "PF3D7_0314600.1";
Pf3D7_03_v3	DEFAULT	exon	586555	587331	.	+	.	gene_id "PF3D7_0314600"; transcript_id "PF3D7_0314600.1"; exon_number "1396";
Pf3D7_03_v3	DEFAULT	transcript	589002	592547	.	-	.	gene_id "PF3D7_0314700"; transcript_id "PF3D7_0314700.1";
Pf3D7_03_v3	DEFAULT	exon	589002	592547	.	-	.	gene_id "PF3D7_0314700"; transcript_id "PF3D7_0314700.1"; exon_number "1397";
Pf3D7_03_v3	DEFAULT	transcript	604595	607931	.	+	.	gene_id "PF3D7_0314800"; transcript_id "PF3D7_0314800.1";
Pf3D7_03_v3	DEFAULT	exon	604595	605680	.	+	.	gene_id "PF3D7_0314800"; transcript_id "PF3D7_0314800.1"; exon_number "1398";
Pf3D7_03_v3	DEFAULT	exon	605895	607931	.	+	.	gene_id "PF3D7_0314800"; transcript_id "PF3D7_0314800.1"; exon_number "1399";
Pf3D7_03_v3	DEFAULT	transcript	608883	610718	.	+	.	gene_id "PF3D7_0314900"; transcript_id "PF3D7_0314900.1";
Pf3D7_03_v3	DEFAULT	exon	608883	610718	.	+	.	gene_id "PF3D7_0314900"; transcript_id "PF3D7_0314900.1"; exon_number "1400";
Pf3D7_03_v3	DEFAULT	transcript	611334	612014	.	+	.	gene_id "PF3D7_0315000"; transcript_id "PF3D7_0315000.1";
Pf3D7_03_v3	DEFAULT	exon	611334	611403	.	+	.	gene_id "PF3D7_0315000"; transcript_id "PF3D7_0315000.1"; exon_number "1401";
Pf3D7_03_v3	DEFAULT	exon	611515	612014	.	+	.	gene_id "PF3D7_0315000"; transcript_id "PF3D7_0315000.1"; exon_number "1402";
Pf3D7_03_v3	DEFAULT	transcript	612739	613422	.	-	.	gene_id "PF3D7_0315100"; transcript_id "PF3D7_0315100.1";
Pf3D7_03_v3	DEFAULT	exon	612739	613422	.	-	.	gene_id "PF3D7_0315100"; transcript_id "PF3D7_0315100.1"; exon_number "1403";
Pf3D7_03_v3	DEFAULT	transcript	616472	622816	.	+	.	gene_id "PF3D7_0315200"; transcript_id "PF3D7_0315200.1";
Pf3D7_03_v3	DEFAULT	exon	616472	622816	.	+	.	gene_id "PF3D7_0315200"; transcript_id "PF3D7_0315200.1"; exon_number "1404";
Pf3D7_03_v3	DEFAULT	transcript	623446	630360	.	+	.	gene_id "PF3D7_0315300"; transcript_id "PF3D7_0315300.1";
Pf3D7_03_v3	DEFAULT	exon	623446	623658	.	+	.	gene_id "PF3D7_0315300"; transcript_id "PF3D7_0315300.1"; exon_number "1405";
Pf3D7_03_v3	DEFAULT	exon	623758	623825	.	+	.	gene_id "PF3D7_0315300"; transcript_id "PF3D7_0315300.1"; exon_number "1406";
Pf3D7_03_v3	DEFAULT	exon	623905	623959	.	+	.	gene_id "PF3D7_0315300"; transcript_id "PF3D7_0315300.1"; exon_number "1407";
Pf3D7_03_v3	DEFAULT	exon	624102	624154	.	+	.	gene_id "PF3D7_0315300"; transcript_id "PF3D7_0315300.1"; exon_number "1408";
Pf3D7_03_v3	DEFAULT	exon	624251	624326	.	+	.	gene_id "PF3D7_0315300"; transcript_id "PF3D7_0315300.1"; exon_number "1409";
Pf3D7_03_v3	DEFAULT	exon	624451	624844	.	+	.	gene_id "PF3D7_0315300"; transcript_id "PF3D7_0315300.1"; exon_number "1410";
Pf3D7_03_v3	DEFAULT	exon	624944	625134	.	+	.	gene_id "PF3D7_0315300"; transcript_id "PF3D7_0315300.1"; exon_number "1411";
Pf3D7_03_v3	DEFAULT	exon	625224	625269	.	+	.	gene_id "PF3D7_0315300"; transcript_id "PF3D7_0315300.1"; exon_number "1412";
Pf3D7_03_v3	DEFAULT	exon	625410	625464	.	+	.	gene_id "PF3D7_0315300"; transcript_id "PF3D7_0315300.1"; exon_number "1413";
Pf3D7_03_v3	DEFAULT	exon	625586	625659	.	+	.	gene_id "PF3D7_0315300"; transcript_id "PF3D7_0315300.1"; exon_number "1414";
Pf3D7_03_v3	DEFAULT	exon	625768	625884	.	+	.	gene_id "PF3D7_0315300"; transcript_id "PF3D7_0315300.1"; exon_number "1415";
Pf3D7_03_v3	DEFAULT	exon	626066	629157	.	+	.	gene_id "PF3D7_0315300"; transcript_id "PF3D7_0315300.1"; exon_number "1416";
Pf3D7_03_v3	DEFAULT	exon	629336	630148	.	+	.	gene_id "PF3D7_0315300"; transcript_id "PF3D7_0315300.1"; exon_number "1417";
Pf3D7_03_v3	DEFAULT	exon	630304	630360	.	+	.	gene_id "PF3D7_0315300"; transcript_id "PF3D7_0315300.1"; exon_number "1418";
Pf3D7_03_v3	DEFAULT	transcript	630611	631381	.	-	.	gene_id "PF3D7_0315400"; transcript_id "PF3D7_0315400.1";
Pf3D7_03_v3	DEFAULT	exon	630611	631381	.	-	.	gene_id "PF3D7_0315400"; transcript_id "PF3D7_0315400.1"; exon_number "1419";
Pf3D7_03_v3	DEFAULT	transcript	632846	633544	.	-	.	gene_id "PF3D7_0315500"; transcript_id "PF3D7_0315500.1";
Pf3D7_03_v3	DEFAULT	exon	632846	633544	.	-	.	gene_id "PF3D7_0315500"; transcript_id "PF3D7_0315500.1"; exon_number "1420";
Pf3D7_03_v3	DEFAULT	transcript	635586	637462	.	+	.	gene_id "PF3D7_0315600"; transcript_id "PF3D7_0315600.1";
Pf3D7_03_v3	DEFAULT	exon	635586	636060	.	+	.	gene_id "PF3D7_0315600"; transcript_id "PF3D7_0315600.1"; exon_number "1421";
Pf3D7_03_v3	DEFAULT	exon	636373	636549	.	+	.	gene_id "PF3D7_0315600"; transcript_id "PF3D7_0315600.1"; exon_number "1422";
Pf3D7_03_v3	DEFAULT	exon	636657	637462	.	+	.	gene_id "PF3D7_0315600"; transcript_id "PF3D7_0315600.1"; exon_number "1423";
Pf3D7_03_v3	DEFAULT	transcript	638283	641306	.	+	.	gene_id "PF3D7_0315700"; transcript_id "PF3D7_0315700.1";
Pf3D7_03_v3	DEFAULT	exon	638283	641010	.	+	.	gene_id "PF3D7_0315700"; transcript_id "PF3D7_0315700.1"; exon_number "1424";
Pf3D7_03_v3	DEFAULT	exon	641224	641306	.	+	.	gene_id "PF3D7_0315700"; transcript_id "PF3D7_0315700.1"; exon_number "1425";
Pf3D7_03_v3	DEFAULT	transcript	641482	642579	.	-	.	gene_id "PF3D7_0315800"; transcript_id "PF3D7_0315800.1";
Pf3D7_03_v3	DEFAULT	exon	641482	642579	.	-	.	gene_id "PF3D7_0315800"; transcript_id "PF3D7_0315800.1"; exon_number "1426";
Pf3D7_03_v3	DEFAULT	transcript	644186	645268	.	+	.	gene_id "PF3D7_0315900"; transcript_id "PF3D7_0315900.1";
Pf3D7_03_v3	DEFAULT	exon	644186	644503	.	+	.	gene_id "PF3D7_0315900"; transcript_id "PF3D7_0315900.1"; exon_number "1427";
Pf3D7_03_v3	DEFAULT	exon	644753	645268	.	+	.	gene_id "PF3D7_0315900"; transcript_id "PF3D7_0315900.1"; exon_number "1428";
Pf3D7_03_v3	DEFAULT	transcript	645921	646844	.	-	.	gene_id "PF3D7_0316000"; transcript_id "PF3D7_0316000.1";
Pf3D7_03_v3	DEFAULT	exon	645921	646844	.	-	.	gene_id "PF3D7_0316000"; transcript_id "PF3D7_0316000.1"; exon_number "1429";
Pf3D7_03_v3	DEFAULT	transcript	648635	649531	.	+	.	gene_id "PF3D7_0316100"; transcript_id "PF3D7_0316100.1";
Pf3D7_03_v3	DEFAULT	exon	648635	649531	.	+	.	gene_id "PF3D7_0316100"; transcript_id "PF3D7_0316100.1"; exon_number "1430";
Pf3D7_03_v3	DEFAULT	transcript	649849	657247	.	-	.	gene_id "PF3D7_0316200"; transcript_id "PF3D7_0316200.1";
Pf3D7_03_v3	DEFAULT	exon	649849	652973	.	-	.	gene_id "PF3D7_0316200"; transcript_id "PF3D7_0316200.1"; exon_number "1431";
Pf3D7_03_v3	DEFAULT	exon	653101	657247	.	-	.	gene_id "PF3D7_0316200"; transcript_id "PF3D7_0316200.1"; exon_number "1432";
Pf3D7_03_v3	DEFAULT	transcript	660020	661643	.	+	.	gene_id "PF3D7_0316300.1"; transcript_id "PF3D7_0316300.1.1";
Pf3D7_03_v3	DEFAULT	exon	660020	660682	.	+	.	gene_id "PF3D7_0316300.1"; transcript_id "PF3D7_0316300.1.1"; exon_number "1438";
Pf3D7_03_v3	DEFAULT	exon	660922	660984	.	+	.	gene_id "PF3D7_0316300.1"; transcript_id "PF3D7_0316300.1.1"; exon_number "1439";
Pf3D7_03_v3	DEFAULT	exon	661227	661643	.	+	.	gene_id "PF3D7_0316300.1"; transcript_id "PF3D7_0316300.1.1"; exon_number "1440";
Pf3D7_03_v3	DEFAULT	transcript	662126	665152	.	-	.	gene_id "PF3D7_0316400"; transcript_id "PF3D7_0316400.1";
Pf3D7_03_v3	DEFAULT	exon	662126	665152	.	-	.	gene_id "PF3D7_0316400"; transcript_id "PF3D7_0316400.1"; exon_number "1441";
Pf3D7_03_v3	DEFAULT	transcript	667006	668391	.	+	.	gene_id "PF3D7_0316500"; transcript_id "PF3D7_0316500.1";
Pf3D7_03_v3	DEFAULT	exon	667006	668391	.	+	.	gene_id "PF3D7_0316500"; transcript_id "PF3D7_0316500.1"; exon_number "1442";
Pf3D7_03_v3	DEFAULT	transcript	669302	670873	.	-	.	gene_id "PF3D7_0316600"; transcript_id "PF3D7_0316600.1";
Pf3D7_03_v3	DEFAULT	exon	669302	669326	.	-	.	gene_id "PF3D7_0316600"; transcript_id "PF3D7_0316600.1"; exon_number "1443";
Pf3D7_03_v3	DEFAULT	exon	669485	669591	.	-	.	gene_id "PF3D7_0316600"; transcript_id "PF3D7_0316600.1"; exon_number "1444";
Pf3D7_03_v3	DEFAULT	exon	669811	670415	.	-	.	gene_id "PF3D7_0316600"; transcript_id "PF3D7_0316600.1"; exon_number "1445";
Pf3D7_03_v3	DEFAULT	exon	670681	670873	.	-	.	gene_id "PF3D7_0316600"; transcript_id "PF3D7_0316600.1"; exon_number "1446";
Pf3D7_03_v3	DEFAULT	transcript	674458	675636	.	+	.	gene_id "PF3D7_0316700"; transcript_id "PF3D7_0316700.1";
Pf3D7_03_v3	DEFAULT	exon	674458	674761	.	+	.	gene_id "PF3D7_0316700"; transcript_id "PF3D7_0316700.1"; exon_number "1447";
Pf3D7_03_v3	DEFAULT	exon	675275	675636	.	+	.	gene_id "PF3D7_0316700"; transcript_id "PF3D7_0316700.1"; exon_number "1448";
Pf3D7_03_v3	DEFAULT	transcript	677842	678474	.	+	.	gene_id "PF3D7_0316800"; transcript_id "PF3D7_0316800.1";
Pf3D7_03_v3	DEFAULT	exon	677842	678074	.	+	.	gene_id "PF3D7_0316800"; transcript_id "PF3D7_0316800.1"; exon_number "1449";
Pf3D7_03_v3	DEFAULT	exon	678315	678474	.	+	.	gene_id "PF3D7_0316800"; transcript_id "PF3D7_0316800.1"; exon_number "1450";
Pf3D7_03_v3	DEFAULT	transcript	679234	681277	.	-	.	gene_id "PF3D7_0316900"; transcript_id "PF3D7_0316900.1";
Pf3D7_03_v3	DEFAULT	exon	679234	680820	.	-	.	gene_id "PF3D7_0316900"; transcript_id "PF3D7_0316900.1"; exon_number "1451";
Pf3D7_03_v3	DEFAULT	exon	681062	681277	.	-	.	gene_id "PF3D7_0316900"; transcript_id "PF3D7_0316900.1"; exon_number "1452";
Pf3D7_03_v3	DEFAULT	transcript	682795	683685	.	-	.	gene_id "PF3D7_0317000"; transcript_id "PF3D7_0317000.1";
Pf3D7_03_v3	DEFAULT	exon	682795	683108	.	-	.	gene_id "PF3D7_0317000"; transcript_id "PF3D7_0317000.1"; exon_number "1453";
Pf3D7_03_v3	DEFAULT	exon	683241	683685	.	-	.	gene_id "PF3D7_0317000"; transcript_id "PF3D7_0317000.1"; exon_number "1454";
Pf3D7_03_v3	DEFAULT	transcript	686282	689482	.	+	.	gene_id "PF3D7_0317100"; transcript_id "PF3D7_0317100.1";
Pf3D7_03_v3	DEFAULT	exon	686282	687433	.	+	.	gene_id "PF3D7_0317100"; transcript_id "PF3D7_0317100.1"; exon_number "1455";
Pf3D7_03_v3	DEFAULT	exon	687725	689482	.	+	.	gene_id "PF3D7_0317100"; transcript_id "PF3D7_0317100.1"; exon_number "1456";
Pf3D7_03_v3	DEFAULT	transcript	690154	694815	.	-	.	gene_id "PF3D7_0317200"; transcript_id "PF3D7_0317200.1";
Pf3D7_03_v3	DEFAULT	exon	690154	694815	.	-	.	gene_id "PF3D7_0317200"; transcript_id "PF3D7_0317200.1"; exon_number "1457";
Pf3D7_03_v3	DEFAULT	transcript	699544	709728	.	-	.	gene_id "PF3D7_0317300"; transcript_id "PF3D7_0317300.1";
Pf3D7_03_v3	DEFAULT	exon	699544	699981	.	-	.	gene_id "PF3D7_0317300"; transcript_id "PF3D7_0317300.1"; exon_number "1458";
Pf3D7_03_v3	DEFAULT	exon	700267	709728	.	-	.	gene_id "PF3D7_0317300"; transcript_id "PF3D7_0317300.1"; exon_number "1458";
Pf3D7_03_v3	DEFAULT	transcript	712253	714082	.	-	.	gene_id "PF3D7_0317400"; transcript_id "PF3D7_0317400.1";
Pf3D7_03_v3	DEFAULT	exon	712253	712491	.	-	.	gene_id "PF3D7_0317400"; transcript_id "PF3D7_0317400.1"; exon_number "1459";
Pf3D7_03_v3	DEFAULT	exon	712765	714082	.	-	.	gene_id "PF3D7_0317400"; transcript_id "PF3D7_0317400.1"; exon_number "1460";
Pf3D7_03_v3	DEFAULT	transcript	716523	721831	.	-	.	gene_id "PF3D7_0317500"; transcript_id "PF3D7_0317500.1";
Pf3D7_03_v3	DEFAULT	exon	716523	721121	.	-	.	gene_id "PF3D7_0317500"; transcript_id "PF3D7_0317500.1"; exon_number "1461";
Pf3D7_03_v3	DEFAULT	exon	721571	721831	.	-	.	gene_id "PF3D7_0317500"; transcript_id "PF3D7_0317500.1"; exon_number "1462";
Pf3D7_03_v3	DEFAULT	transcript	725015	726130	.	+	.	gene_id "PF3D7_0317600"; transcript_id "PF3D7_0317600.1";
Pf3D7_03_v3	DEFAULT	exon	725015	725038	.	+	.	gene_id "PF3D7_0317600"; transcript_id "PF3D7_0317600.1"; exon_number "1463";
Pf3D7_03_v3	DEFAULT	exon	725487	725857	.	+	.	gene_id "PF3D7_0317600"; transcript_id "PF3D7_0317600.1"; exon_number "1464";
Pf3D7_03_v3	DEFAULT	exon	726040	726130	.	+	.	gene_id "PF3D7_0317600"; transcript_id "PF3D7_0317600.1"; exon_number "1465";
Pf3D7_03_v3	DEFAULT	transcript	728259	738076	.	+	.	gene_id "PF3D7_0317700"; transcript_id "PF3D7_0317700.1";
Pf3D7_03_v3	DEFAULT	exon	728259	734635	.	+	.	gene_id "PF3D7_0317700"; transcript_id "PF3D7_0317700.1"; exon_number "1466";
Pf3D7_03_v3	DEFAULT	exon	734819	736034	.	+	.	gene_id "PF3D7_0317700"; transcript_id "PF3D7_0317700.1"; exon_number "1466";
Pf3D7_03_v3	DEFAULT	exon	736219	736290	.	+	.	gene_id "PF3D7_0317700"; transcript_id "PF3D7_0317700.1"; exon_number "1467";
Pf3D7_03_v3	DEFAULT	exon	736367	736443	.	+	.	gene_id "PF3D7_0317700"; transcript_id "PF3D7_0317700.1"; exon_number "1468";
Pf3D7_03_v3	DEFAULT	exon	736589	736655	.	+	.	gene_id "PF3D7_0317700"; transcript_id "PF3D7_0317700.1"; exon_number "1469";
Pf3D7_03_v3	DEFAULT	exon	736813	736859	.	+	.	gene_id "PF3D7_0317700"; transcript_id "PF3D7_0317700.1"; exon_number "1470";
Pf3D7_03_v3	DEFAULT	exon	737043	737114	.	+	.	gene_id "PF3D7_0317700"; transcript_id "PF3D7_0317700.1"; exon_number "1471";
Pf3D7_03_v3	DEFAULT	exon	737236	737278	.	+	.	gene_id "PF3D7_0317700"; transcript_id "PF3D7_0317700.1"; exon_number "1472";
Pf3D7_03_v3	DEFAULT	exon	737377	737450	.	+	.	gene_id "PF3D7_0317700"; transcript_id "PF3D7_0317700.1"; exon_number "1473";
Pf3D7_03_v3	DEFAULT	exon	737567	737869	.	+	.	gene_id "PF3D7_0317700"; transcript_id "PF3D7_0317700.1"; exon_number "1474";
Pf3D7_03_v3	DEFAULT	exon	737995	738076	.	+	.	gene_id "PF3D7_0317700"; transcript_id "PF3D7_0317700.1"; exon_number "1475";
Pf3D7_03_v3	DEFAULT	transcript	738205	738882	.	-	.	gene_id "PF3D7_0317800"; transcript_id "PF3D7_0317800.1";
Pf3D7_03_v3	DEFAULT	exon	738205	738882	.	-	.	gene_id "PF3D7_0317800"; transcript_id "PF3D7_0317800.1"; exon_number "1476";
Pf3D7_03_v3	DEFAULT	transcript	739428	741733	.	+	.	gene_id "PF3D7_0317900"; transcript_id "PF3D7_0317900.1";
Pf3D7_03_v3	DEFAULT	exon	739428	739490	.	+	.	gene_id "PF3D7_0317900"; transcript_id "PF3D7_0317900.1"; exon_number "1477";
Pf3D7_03_v3	DEFAULT	exon	739727	741733	.	+	.	gene_id "PF3D7_0317900"; transcript_id "PF3D7_0317900.1"; exon_number "1478";
Pf3D7_03_v3	DEFAULT	transcript	742191	742799	.	+	.	gene_id "PF3D7_0318000"; transcript_id "PF3D7_0318000.1";
Pf3D7_03_v3	DEFAULT	exon	742191	742799	.	+	.	gene_id "PF3D7_0318000"; transcript_id "PF3D7_0318000.1"; exon_number "1479";
Pf3D7_03_v3	DEFAULT	transcript	743929	745053	.	+	.	gene_id "PF3D7_0318100"; transcript_id "PF3D7_0318100.1";
Pf3D7_03_v3	DEFAULT	exon	743929	745053	.	+	.	gene_id "PF3D7_0318100"; transcript_id "PF3D7_0318100.1"; exon_number "1480";
Pf3D7_03_v3	DEFAULT	transcript	748465	755838	.	+	.	gene_id "PF3D7_0318200"; transcript_id "PF3D7_0318200.1";
Pf3D7_03_v3	DEFAULT	exon	748465	755838	.	+	.	gene_id "PF3D7_0318200"; transcript_id "PF3D7_0318200.1"; exon_number "1481";
[truncated: 17,770 more rows]
