# Supplementary material for: Schizont transcriptome variation among clinical isolates and laboratory-adapted clones of the malaria parasite Plasmodium falciparum
Source: BMC Genomics. 2018 Dec 10;19:894. doi: 10.1186/s12864-018-5257-x (PMC6288915; doi:10.1186/s12864-018-5257-x)
Supplement: Supplementary file 10 — Sequence annotation file GTF_VarRifStev_filtered out.gtf (see Additional file 1 for explanatory details). (GTF 2102 kb) [file 12864_2018_5257_MOESM10_ESM.gtf]

Pf3D7_05_v3	DEFAULT	exon	64332	65489	.	+	.	gene_id PF3D7_0501200; transcript_id PF3D7_0501200.1; exon_number 2363
PF_apicoplast_genome_1	DEFAULT	exon	13556	13795	.	+	.	gene_id PF_apicoplast_genome_104000; transcript_id PF_apicoplast_genome_104000.1; exon_number 14627
Pf3D7_10_v3	DEFAULT	transcript	1160031	1163421	.	+	.	gene_id PF3D7_1028000; transcript_id PF3D7_1028000.1;
Pf3D7_08_v3	DEFAULT	exon	1066154	1066504	.	+	.	gene_id PF3D7_0824500; transcript_id PF3D7_0824500.1; exon_number 5425
Pf3D7_14_v3	DEFAULT	exon	148317	148415	.	+	.	gene_id PF3D7_1404200; transcript_id PF3D7_1404200.1; exon_number 12546
Pf3D7_08_v3	DEFAULT	exon	561149	564276	.	+	.	gene_id PF3D7_0811200; transcript_id PF3D7_0811200.1; exon_number 5042
Pf3D7_09_v3	DEFAULT	transcript	399202	400725	.	-	.	gene_id PF3D7_0908600; transcript_id PF3D7_0908600.1;
Pf3D7_09_v3	DEFAULT	exon	1279219	1279265	.	-	.	gene_id PF3D7_0932100; transcript_id PF3D7_0932100.1; exon_number 6535
Pf3D7_05_v3	DEFAULT	exon	637821	637951	.	+	.	gene_id PF3D7_0515400; transcript_id PF3D7_0515400.1; exon_number 2694
Pf3D7_09_v3	DEFAULT	exon	662227	662326	.	-	.	gene_id PF3D7_0915700; transcript_id PF3D7_0915700.1; exon_number 6067
Pf3D7_14_v3	DEFAULT	exon	1369718	1369796	.	-	.	gene_id PF3D7_1434200; transcript_id PF3D7_1434200.1; exon_number 13383
Pf3D7_12_v3	DEFAULT	exon	1747909	1747993	.	-	.	gene_id PF3D7_1241100; transcript_id PF3D7_1241100.1; exon_number 10246
Pf3D7_13_v3	DEFAULT	transcript	2146181	2147147	.	-	.	gene_id PF3D7_1353600; transcript_id PF3D7_1353600.1;
Pf3D7_08_v3	DEFAULT	transcript	344288	344821	.	+	.	gene_id PF3D7_0806400; transcript_id PF3D7_0806400.1;
Pf3D7_14_v3	DEFAULT	exon	258746	258752	.	+	.	gene_id PF3D7_1407100; transcript_id PF3D7_1407100.1; exon_number 12662
Pf3D7_11_v3	DEFAULT	transcript	356083	360434	.	+	.	gene_id PF3D7_1108100; transcript_id PF3D7_1108100.1;
Pf3D7_14_v3	DEFAULT	exon	71368	72690	.	+	.	gene_id PF3D7_1401800; transcript_id PF3D7_1401800.1; exon_number 12448
Pf3D7_10_v3	DEFAULT	exon	461100	461261	.	-	.	gene_id PF3D7_1011900; transcript_id PF3D7_1011900.1; exon_number 6950
Pf3D7_14_v3	DEFAULT	exon	2169070	2169540	.	+	.	gene_id PF3D7_1452700; transcript_id PF3D7_1452700.1; exon_number 13880
Pf3D7_11_v3	DEFAULT	exon	1083321	1084472	.	-	.	gene_id PF3D7_1127900; transcript_id PF3D7_1127900.1; exon_number 8612
Pf3D7_13_v3	DEFAULT	exon	2774191	2776884	.	-	.	gene_id PF3D7_1369600; transcript_id PF3D7_1369600.1; exon_number 12361
Pf3D7_08_v3	DEFAULT	exon	334633	334713	.	+	.	gene_id PF3D7_0806200; transcript_id PF3D7_0806200.1; exon_number 4913
Pf3D7_11_v3	DEFAULT	exon	1095815	1095931	.	-	.	gene_id PF3D7_1128100; transcript_id PF3D7_1128100.1; exon_number 8625
Pf3D7_12_v3	DEFAULT	transcript	641552	643519	.	+	.	gene_id PF3D7_1215900; transcript_id PF3D7_1215900.1;
Pf3D7_13_v3	DEFAULT	exon	2546477	2546483	.	-	.	gene_id PF3D7_1363400; transcript_id PF3D7_1363400.1; exon_number 12205
Pf3D7_04_v3	DEFAULT	exon	348230	348327	.	+	.	gene_id PF3D7_0406700; transcript_id PF3D7_0406700.1; exon_number 1839
Pf3D7_13_v3	DEFAULT	exon	2488523	2488715	.	-	.	gene_id PF3D7_1362100; transcript_id PF3D7_1362100.1; exon_number 12180
Pf3D7_03_v3	DEFAULT	transcript	516793	520503	.	-	.	gene_id PF3D7_0312200; transcript_id PF3D7_0312200.1;
Pf3D7_13_v3	DEFAULT	exon	2718043	2718150	.	+	.	gene_id PF3D7_1368300; transcript_id PF3D7_1368300.1; exon_number 12330
Pf3D7_03_v3	DEFAULT	exon	152553	156146	.	-	.	gene_id PF3D7_0302900; transcript_id PF3D7_0302900.1; exon_number 1079
Pf3D7_13_v3	DEFAULT	exon	1021509	1021562	.	+	.	gene_id PF3D7_1324400; transcript_id PF3D7_1324400.1; exon_number 11182
Pf3D7_14_v3	DEFAULT	transcript	714708	725998	.	+	.	gene_id PF3D7_1417400; transcript_id PF3D7_1417400.1;
Pf3D7_12_v3	DEFAULT	exon	376552	376814	.	+	.	gene_id PF3D7_1208200; transcript_id PF3D7_1208200.1; exon_number 9429
Pf3D7_10_v3	DEFAULT	exon	1513482	1513814	.	-	.	gene_id PF3D7_1038300; transcript_id PF3D7_1038300.1; exon_number 7748
Pf3D7_12_v3	DEFAULT	transcript	1214043	1217715	.	-	.	gene_id PF3D7_1229600; transcript_id PF3D7_1229600.1;
Pf3D7_13_v3	DEFAULT	exon	180990	181026	.	+	.	gene_id PF3D7_1303700; transcript_id PF3D7_1303700.1; exon_number 10677
Pf3D7_12_v3	DEFAULT	transcript	682837	685722	.	+	.	gene_id PF3D7_1217300; transcript_id PF3D7_1217300.1;
Pf3D7_03_v3	DEFAULT	exon	841482	841525	.	+	.	gene_id PF3D7_0320100; transcript_id PF3D7_0320100.1; exon_number 1540
Pf3D7_03_v3	DEFAULT	exon	935193	935282	.	-	.	gene_id PF3D7_0322200; transcript_id PF3D7_0322200.1; exon_number 1609
Pf3D7_05_v3	DEFAULT	exon	278919	279022	.	-	.	gene_id PF3D7_0506600; transcript_id PF3D7_0506600.1; exon_number 2490
Pf3D7_03_v3	DEFAULT	exon	503291	503358	.	+	.	gene_id PF3D7_0311700; transcript_id PF3D7_0311700.1; exon_number 1276
Pf3D7_10_v3	DEFAULT	transcript	286522	287473	.	-	.	gene_id PF3D7_1007100; transcript_id PF3D7_1007100.1;
Pf3D7_11_v3	DEFAULT	exon	1798776	1798854	.	-	.	gene_id PF3D7_1145300; transcript_id PF3D7_1145300.1; exon_number 9046
Pf3D7_05_v3	DEFAULT	transcript	257748	258831	.	-	.	gene_id PF3D7_0506100; transcript_id PF3D7_0506100.1;
Pf3D7_08_v3	DEFAULT	exon	508944	509022	.	-	.	gene_id PF3D7_0809900; transcript_id PF3D7_0809900.1; exon_number 5004
Pf3D7_12_v3	DEFAULT	exon	1489319	1489480	.	-	.	gene_id PF3D7_1235800; transcript_id PF3D7_1235800.1; exon_number 10138
Pf3D7_10_v3	DEFAULT	exon	1302594	1302660	.	-	.	gene_id PF3D7_1032400; transcript_id PF3D7_1032400.1; exon_number 7571
Pf3D7_13_v3	DEFAULT	exon	656067	656146	.	-	.	gene_id PF3D7_1315600; transcript_id PF3D7_1315600.1; exon_number 10910
Pf3D7_06_v3	DEFAULT	transcript	977183	978049	.	+	.	gene_id PF3D7_0623900; transcript_id PF3D7_0623900.1;
Pf3D7_02_v3	DEFAULT	exon	755418	762560	.	+	.	gene_id PF3D7_0218600; transcript_id PF3D7_0218600.1; exon_number 904
Pf3D7_03_v3	DEFAULT	exon	388079	388158	.	-	.	gene_id PF3D7_0309100; transcript_id PF3D7_0309100.1; exon_number 1214
Pf3D7_13_v3	DEFAULT	exon	2009477	2009495	.	-	.	gene_id PF3D7_1350200; transcript_id PF3D7_1350200.1; exon_number 11856
Pf3D7_05_v3	DEFAULT	exon	1172578	1172992	.	+	.	gene_id PF3D7_0528400; transcript_id PF3D7_0528400.1; exon_number 3021
Pf3D7_01_v3	DEFAULT	exon	197550	200661	.	+	.	gene_id PF3D7_0104300; transcript_id PF3D7_0104300.1; exon_number 107
Pf3D7_13_v3	DEFAULT	transcript	278294	279133	.	+	.	gene_id PF3D7_1305800; transcript_id PF3D7_1305800.1;
Pf3D7_11_v3	DEFAULT	exon	918228	920502	.	+	.	gene_id PF3D7_1123200; transcript_id PF3D7_1123200.1; exon_number 8460
Pf3D7_07_v3	DEFAULT	transcript	972658	974272	.	+	.	gene_id PF3D7_0723200; transcript_id PF3D7_0723200.1;
Pf3D7_13_v3	DEFAULT	exon	404990	405050	.	-	.	gene_id PF3D7_1308800; transcript_id PF3D7_1308800.1; exon_number 10783
Pf3D7_09_v3	DEFAULT	exon	1297611	1298239	.	-	.	gene_id PF3D7_0932600; transcript_id PF3D7_0932600.1; exon_number 6556
Pf3D7_13_v3	DEFAULT	exon	611332	618888	.	+	.	gene_id PF3D7_1314200; transcript_id PF3D7_1314200.1; exon_number 10872
Pf3D7_07_v3	DEFAULT	exon	842396	842515	.	+	.	gene_id PF3D7_0719200; transcript_id PF3D7_0719200.1; exon_number 4462
Pf3D7_02_v3	DEFAULT	transcript	537789	539420	.	+	.	gene_id PF3D7_0213100; transcript_id PF3D7_0213100.1;
Pf3D7_07_v3	DEFAULT	transcript	437900	438094	.	+	.	gene_id PF3D7_0709800; transcript_id PF3D7_0709800.1;
Pf3D7_14_v3	DEFAULT	exon	1562232	1563065	.	+	.	gene_id PF3D7_1438600; transcript_id PF3D7_1438600.1; exon_number 13478
Pf3D7_06_v3	DEFAULT	exon	223050	223144	.	+	.	gene_id PF3D7_0605300; transcript_id PF3D7_0605300.1; exon_number 3270
Pf3D7_09_v3	DEFAULT	exon	886360	886438	.	-	.	gene_id PF3D7_0921800; transcript_id PF3D7_0921800.1; exon_number 6221
Pf3D7_12_v3	DEFAULT	exon	2008194	2008259	.	+	.	gene_id PF3D7_1249100; transcript_id PF3D7_1249100.1; exon_number 10444
Pf3D7_08_v3	DEFAULT	exon	324509	324745	.	-	.	gene_id PF3D7_0805900; transcript_id PF3D7_0805900.1; exon_number 4899
Pf3D7_07_v3	DEFAULT	exon	454434	454578	.	-	.	gene_id PF3D7_0710000; transcript_id PF3D7_0710000.1; exon_number 4226
Pf3D7_06_v3	DEFAULT	exon	534221	534254	.	-	.	gene_id PF3D7_0613000.1; transcript_id PF3D7_0613000.1.1; exon_number 3492
Pf3D7_11_v3	DEFAULT	transcript	1616416	1621890	.	-	.	gene_id PF3D7_1140600; transcript_id PF3D7_1140600.1;
Pf3D7_13_v3	DEFAULT	exon	1787820	1788279	.	-	.	gene_id PF3D7_1344500; transcript_id PF3D7_1344500.1; exon_number 11673
Pf3D7_09_v3	DEFAULT	exon	981152	984334	.	+	.	gene_id PF3D7_0924200; transcript_id PF3D7_0924200.1; exon_number 6297
Pf3D7_14_v3	DEFAULT	exon	1514359	1514440	.	-	.	gene_id PF3D7_1437300; transcript_id PF3D7_1437300.1; exon_number 13456
Pf3D7_03_v3	DEFAULT	exon	544766	544836	.	-	.	gene_id PF3D7_0313300; transcript_id PF3D7_0313300.1; exon_number 1326
Pf3D7_13_v3	DEFAULT	exon	82948	84018	.	+	.	gene_id PF3D7_1301400; transcript_id PF3D7_1301400.1; exon_number 10616
Pf3D7_13_v3	DEFAULT	exon	1273120	1273195	.	+	.	gene_id PF3D7_1330000.1; transcript_id PF3D7_1330000.1.1; exon_number 11339
Pf3D7_04_v3	DEFAULT	transcript	394065	394580	.	-	.	gene_id PF3D7_0408000; transcript_id PF3D7_0408000.1;
Pf3D7_12_v3	DEFAULT	exon	822958	823234	.	-	.	gene_id PF3D7_1220700; transcript_id PF3D7_1220700.1; exon_number 9714
Pf3D7_14_v3	DEFAULT	exon	990591	992930	.	+	.	gene_id PF3D7_1425400; transcript_id PF3D7_1425400.1; exon_number 13137
Pf3D7_03_v3	DEFAULT	exon	175799	175799	.	-	.	gene_id PF3D7_0303300; transcript_id PF3D7_0303300.1; exon_number 1088
Pf3D7_12_v3	DEFAULT	transcript	2198926	2199846	.	+	.	gene_id PF3D7_1253900; transcript_id PF3D7_1253900.1;
Pf3D7_10_v3	DEFAULT	exon	147739	147792	.	+	.	gene_id PF3D7_1003100; transcript_id PF3D7_1003100.1; exon_number 6743
Pf3D7_13_v3	DEFAULT	transcript	668360	670745	.	-	.	gene_id PF3D7_1316000; transcript_id PF3D7_1316000.1;
Pf3D7_01_v3	DEFAULT	exon	140662	141086	.	-	.	gene_id PF3D7_0103200; transcript_id PF3D7_0103200.1; exon_number 69
Pf3D7_08_v3	DEFAULT	transcript	815150	815451	.	+	.	gene_id PF3D7_0817800; transcript_id PF3D7_0817800.1;
Pf3D7_14_v3	DEFAULT	transcript	2067739	2073656	.	-	.	gene_id PF3D7_1450500; transcript_id PF3D7_1450500.1;
Pf3D7_11_v3	DEFAULT	exon	990037	990108	.	-	.	gene_id PF3D7_1125200; transcript_id PF3D7_1125200.1; exon_number 8511
Pf3D7_14_v3	DEFAULT	exon	817146	817542	.	-	.	gene_id PF3D7_1419600; transcript_id PF3D7_1419600.1; exon_number 13003
Pf3D7_02_v3	DEFAULT	transcript	578662	586164	.	+	.	gene_id PF3D7_0214300; transcript_id PF3D7_0214300.1;
Pf3D7_02_v3	DEFAULT	exon	821129	822541	.	+	.	gene_id PF3D7_0220400; transcript_id PF3D7_0220400.1; exon_number 935
Pf3D7_14_v3	DEFAULT	exon	397760	397967	.	+	.	gene_id PF3D7_1410100; transcript_id PF3D7_1410100.1; exon_number 12726
Pf3D7_05_v3	DEFAULT	exon	943219	943320	.	+	.	gene_id PF3D7_0522700; transcript_id PF3D7_0522700.1; exon_number 2885
Pf3D7_13_v3	DEFAULT	exon	655609	655704	.	-	.	gene_id PF3D7_1315600; transcript_id PF3D7_1315600.1; exon_number 10909
Pf3D7_02_v3	DEFAULT	exon	221260	221355	.	+	.	gene_id PF3D7_0205300; transcript_id PF3D7_0205300.1; exon_number 513
Pf3D7_13_v3	DEFAULT	exon	372260	372426	.	+	.	gene_id PF3D7_1308300; transcript_id PF3D7_1308300.1; exon_number 10770
Pf3D7_14_v3	DEFAULT	exon	555546	555638	.	-	.	gene_id PF3D7_1414000; transcript_id PF3D7_1414000.1; exon_number 12869
Pf3D7_13_v3	DEFAULT	exon	1218697	1219913	.	-	.	gene_id PF3D7_1329000; transcript_id PF3D7_1329000.1; exon_number 11311
Pf3D7_13_v3	DEFAULT	exon	2759756	2759851	.	+	.	gene_id PF3D7_1369400; transcript_id PF3D7_1369400.1; exon_number 12357
Pf3D7_01_v3	DEFAULT	exon	411883	411932	.	+	.	gene_id PF3D7_0110600; transcript_id PF3D7_0110600.1; exon_number 271
Pf3D7_05_v3	DEFAULT	exon	529934	531901	.	-	.	gene_id PF3D7_0512200; transcript_id PF3D7_0512200.1; exon_number 2611
Pf3D7_02_v3	DEFAULT	exon	600961	601046	.	-	.	gene_id PF3D7_0214700; transcript_id PF3D7_0214700.1; exon_number 791
Pf3D7_11_v3	DEFAULT	exon	1533252	1533271	.	-	.	gene_id PF3D7_1138800; transcript_id PF3D7_1138800.1; exon_number 8880
Pf3D7_02_v3	DEFAULT	exon	315623	315775	.	-	.	gene_id PF3D7_0207800; transcript_id PF3D7_0207800.1; exon_number 589
Pf3D7_05_v3	DEFAULT	exon	651847	652106	.	+	.	gene_id PF3D7_0515600; transcript_id PF3D7_0515600.1; exon_number 2710
Pf3D7_07_v3	DEFAULT	exon	320248	322281	.	+	.	gene_id PF3D7_0706600; transcript_id PF3D7_0706600.1; exon_number 4159
Pf3D7_14_v3	DEFAULT	exon	1447057	1447089	.	-	.	gene_id PF3D7_1435700.1; transcript_id PF3D7_1435700.1.1; exon_number 13421
Pf3D7_14_v3	DEFAULT	transcript	1639477	1641760	.	+	.	gene_id PF3D7_1440300; transcript_id PF3D7_1440300.1;
Pf3D7_07_v3	DEFAULT	transcript	1080642	1082343	.	-	.	gene_id PF3D7_0725500; transcript_id PF3D7_0725500.1;
Pf3D7_13_v3	DEFAULT	exon	404067	404127	.	-	.	gene_id PF3D7_1308800; transcript_id PF3D7_1308800.1; exon_number 10778
Pf3D7_04_v3	DEFAULT	transcript	260454	263418	.	-	.	gene_id PF3D7_0404700; transcript_id PF3D7_0404700.1;
Pf3D7_05_v3	DEFAULT	exon	331680	333352	.	+	.	gene_id PF3D7_0508100; transcript_id PF3D7_0508100.1; exon_number 2514
Pf3D7_08_v3	DEFAULT	transcript	635537	635755	.	-	.	gene_id PF3D7_0812800; transcript_id PF3D7_0812800.1;
Pf3D7_13_v3	DEFAULT	exon	1295246	1296966	.	+	.	gene_id PF3D7_1330800; transcript_id PF3D7_1330800.1; exon_number 11379
Pf3D7_08_v3	DEFAULT	exon	899633	899657	.	-	.	gene_id PF3D7_0819900; transcript_id PF3D7_0819900.1; exon_number 5316
Pf3D7_13_v3	DEFAULT	transcript	1886344	1888476	.	+	.	gene_id PF3D7_1347100; transcript_id PF3D7_1347100.1;
Pf3D7_08_v3	DEFAULT	exon	835978	836571	.	-	.	gene_id PF3D7_0818400; transcript_id PF3D7_0818400.1; exon_number 5248
Pf3D7_12_v3	DEFAULT	exon	1496085	1497065	.	-	.	gene_id PF3D7_1235800; transcript_id PF3D7_1235800.1; exon_number 10151
Pf3D7_03_v3	DEFAULT	exon	162778	167103	.	-	.	gene_id PF3D7_0303100; transcript_id PF3D7_0303100.1; exon_number 1081
Pf3D7_01_v3	DEFAULT	exon	294250	294336	.	+	.	gene_id PF3D7_0107000.1; transcript_id PF3D7_0107000.1.1; exon_number 156
Pf3D7_11_v3	DEFAULT	transcript	678752	683281	.	+	.	gene_id PF3D7_1117900; transcript_id PF3D7_1117900.1;
Pf3D7_14_v3	DEFAULT	exon	2106649	2106712	.	+	.	gene_id PF3D7_1451300; transcript_id PF3D7_1451300.1; exon_number 13835
Pf3D7_09_v3	DEFAULT	transcript	1025493	1026353	.	+	.	gene_id PF3D7_0925500; transcript_id PF3D7_0925500.1;
Pf3D7_14_v3	DEFAULT	exon	893720	894862	.	-	.	gene_id PF3D7_1422100; transcript_id PF3D7_1422100.1; exon_number 13066
Pf3D7_12_v3	DEFAULT	exon	1925642	1925863	.	+	.	gene_id PF3D7_1246300; transcript_id PF3D7_1246300.1; exon_number 10381
Pf3D7_09_v3	DEFAULT	exon	681680	681790	.	-	.	gene_id PF3D7_0916300; transcript_id PF3D7_0916300.1; exon_number 6086
Pf3D7_14_v3	DEFAULT	exon	2745123	2745257	.	+	.	gene_id PF3D7_1467000; transcript_id PF3D7_1467000.1; exon_number 14296
Pf3D7_10_v3	DEFAULT	exon	845811	845881	.	-	.	gene_id PF3D7_1020900; transcript_id PF3D7_1020900.1; exon_number 7242
Pf3D7_14_v3	DEFAULT	transcript	2880157	2881012	.	-	.	gene_id PF3D7_1470400; transcript_id PF3D7_1470400.1;
Pf3D7_12_v3	DEFAULT	exon	733086	733205	.	-	.	gene_id PF3D7_1218600; transcript_id PF3D7_1218600.1; exon_number 9664
Pf3D7_08_v3	DEFAULT	transcript	517421	517693	.	-	.	gene_id PF3D7_0810000; transcript_id PF3D7_0810000.1;
Pf3D7_11_v3	DEFAULT	exon	1065785	1065949	.	+	.	gene_id PF3D7_1127400; transcript_id PF3D7_1127400.1; exon_number 8580
Pf3D7_07_v3	DEFAULT	exon	725296	725586	.	+	.	gene_id PF3D7_0716600; transcript_id PF3D7_0716600.1; exon_number 4356
Pf3D7_02_v3	DEFAULT	exon	139515	139582	.	+	.	gene_id PF3D7_0202900; transcript_id PF3D7_0202900.1; exon_number 452
Pf3D7_13_v3	DEFAULT	exon	2352136	2352195	.	-	.	gene_id PF3D7_1359200; transcript_id PF3D7_1359200.1; exon_number 12073
Pf3D7_12_v3	DEFAULT	exon	2045070	2054429	.	-	.	gene_id PF3D7_1250100; transcript_id PF3D7_1250100.1; exon_number 10467
Pf3D7_10_v3	DEFAULT	exon	220537	220637	.	-	.	gene_id PF3D7_1004700; transcript_id PF3D7_1004700.1; exon_number 6781
Pf3D7_12_v3	DEFAULT	exon	70768	70842	.	-	.	gene_id PF3D7_1200800; transcript_id PF3D7_1200800.1; exon_number 9192
Pf3D7_10_v3	DEFAULT	exon	492550	495144	.	+	.	gene_id PF3D7_1012800; transcript_id PF3D7_1012800.1; exon_number 6976
Pf3D7_14_v3	DEFAULT	exon	158623	158721	.	-	.	gene_id PF3D7_1404600.1; transcript_id PF3D7_1404600.1.1; exon_number 12602
Pf3D7_12_v3	DEFAULT	exon	149247	149369	.	-	.	gene_id PF3D7_1202600; transcript_id PF3D7_1202600.1; exon_number 9279
Pf3D7_03_v3	DEFAULT	transcript	529037	530776	.	+	.	gene_id PF3D7_0312500; transcript_id PF3D7_0312500.1;
Pf3D7_01_v3	DEFAULT	transcript	295300	296931	.	-	.	gene_id PF3D7_0107100; transcript_id PF3D7_0107100.1;
Pf3D7_13_v3	DEFAULT	exon	1779041	1779042	.	-	.	gene_id PF3D7_1344300; transcript_id PF3D7_1344300.1; exon_number 11671
Pf3D7_05_v3	DEFAULT	transcript	127064	128677	.	-	.	gene_id PF3D7_0503100; transcript_id PF3D7_0503100.1;
Pf3D7_11_v3	DEFAULT	exon	717364	717413	.	+	.	gene_id PF3D7_1118900; transcript_id PF3D7_1118900.1; exon_number 8328
Pf3D7_11_v3	DEFAULT	exon	1501011	1513691	.	-	.	gene_id PF3D7_1138400; transcript_id PF3D7_1138400.1; exon_number 8871
Pf3D7_06_v3	DEFAULT	exon	777588	777835	.	-	.	gene_id PF3D7_0618600; transcript_id PF3D7_0618600.1; exon_number 3641
Pf3D7_11_v3	DEFAULT	exon	1053642	1053699	.	-	.	gene_id PF3D7_1126900; transcript_id PF3D7_1126900.1; exon_number 8565
Pf3D7_08_v3	DEFAULT	exon	1375231	1375299	.	-	.	gene_id PF3D7_0831800; transcript_id PF3D7_0831800.1; exon_number 5587
Pf3D7_14_v3	DEFAULT	exon	881152	881208	.	-	.	gene_id PF3D7_1421300; transcript_id PF3D7_1421300.1; exon_number 13046
Pf3D7_04_v3	DEFAULT	exon	623410	623497	.	-	.	gene_id PF3D7_0413900; transcript_id PF3D7_0413900.1; exon_number 1993
Pf3D7_12_v3	DEFAULT	transcript	994255	996438	.	+	.	gene_id PF3D7_1224400; transcript_id PF3D7_1224400.1;
Pf3D7_14_v3	DEFAULT	exon	3159487	3160602	.	+	.	gene_id PF3D7_1476800; transcript_id PF3D7_1476800.1; exon_number 14538
Pf3D7_12_v3	DEFAULT	exon	2017364	2017405	.	-	.	gene_id PF3D7_1249500; transcript_id PF3D7_1249500.1; exon_number 10451
Pf3D7_09_v3	DEFAULT	transcript	320811	323342	.	-	.	gene_id PF3D7_0906600; transcript_id PF3D7_0906600.1;
Pf3D7_04_v3	DEFAULT	transcript	663416	664015	.	-	.	gene_id PF3D7_0414800; transcript_id PF3D7_0414800.1;
Pf3D7_06_v3	DEFAULT	exon	404251	404386	.	+	.	gene_id PF3D7_0609500; transcript_id PF3D7_0609500.1; exon_number 3411
Pf3D7_04_v3	DEFAULT	exon	131940	132000	.	-	.	gene_id PF3D7_0402200; transcript_id PF3D7_0402200.1; exon_number 1709
Pf3D7_10_v3	DEFAULT	exon	1313255	1313833	.	-	.	gene_id PF3D7_1032800; transcript_id PF3D7_1032800.1; exon_number 7583
Pf3D7_11_v3	DEFAULT	exon	1125952	1127310	.	+	.	gene_id PF3D7_1129100; transcript_id PF3D7_1129100.1; exon_number 8654
Pf3D7_12_v3	DEFAULT	exon	675456	675558	.	-	.	gene_id PF3D7_1217100.1; transcript_id PF3D7_1217100.1.1; exon_number 9617
Pf3D7_13_v3	DEFAULT	transcript	521050	524436	.	+	.	gene_id PF3D7_1312400; transcript_id PF3D7_1312400.1;
Pf3D7_04_v3	DEFAULT	exon	844803	844846	.	+	.	gene_id PF3D7_0418800; transcript_id PF3D7_0418800.1; exon_number 2161
Pf3D7_03_v3	DEFAULT	exon	625586	625659	.	+	.	gene_id PF3D7_0315300; transcript_id PF3D7_0315300.1; exon_number 1414
Pf3D7_10_v3	DEFAULT	exon	1245880	1247676	.	-	.	gene_id PF3D7_1030600; transcript_id PF3D7_1030600.1; exon_number 7518
Pf3D7_05_v3	DEFAULT	transcript	68930	70113	.	+	.	gene_id PF3D7_0501300; transcript_id PF3D7_0501300.1;
Pf3D7_03_v3	DEFAULT	exon	310652	310661	.	+	.	gene_id PF3D7_0306900; transcript_id PF3D7_0306900.1; exon_number 1162
Pf3D7_14_v3	DEFAULT	transcript	71368	72690	.	+	.	gene_id PF3D7_1401800; transcript_id PF3D7_1401800.1;
Pf3D7_01_v3	DEFAULT	exon	300200	300868	.	-	.	gene_id PF3D7_0107300; transcript_id PF3D7_0107300.1; exon_number 172
Pf3D7_11_v3	DEFAULT	exon	81356	81424	.	-	.	gene_id PF3D7_1101500; transcript_id PF3D7_1101500.1; exon_number 7834
Pf3D7_07_v3	DEFAULT	exon	1126556	1126611	.	-	.	gene_id PF3D7_0726500; transcript_id PF3D7_0726500.1; exon_number 4633
Pf3D7_04_v3	DEFAULT	exon	832369	832428	.	-	.	gene_id PF3D7_0418500; transcript_id PF3D7_0418500.1; exon_number 2152
Pf3D7_10_v3	DEFAULT	exon	1204346	1204762	.	-	.	gene_id PF3D7_1029500; transcript_id PF3D7_1029500.1; exon_number 7498
Pf3D7_14_v3	DEFAULT	transcript	2151823	2153614	.	-	.	gene_id PF3D7_1452500; transcript_id PF3D7_1452500.1;
Pf3D7_12_v3	DEFAULT	transcript	732174	734959	.	-	.	gene_id PF3D7_1218600; transcript_id PF3D7_1218600.1;
Pf3D7_10_v3	DEFAULT	transcript	233285	234473	.	-	.	gene_id PF3D7_1005300; transcript_id PF3D7_1005300.1;
Pf3D7_14_v3	DEFAULT	exon	1832537	1832607	.	+	.	gene_id PF3D7_1444400; transcript_id PF3D7_1444400.1; exon_number 13660
Pf3D7_06_v3	DEFAULT	exon	578038	578993	.	+	.	gene_id PF3D7_0613800; transcript_id PF3D7_0613800.1; exon_number 3520
Pf3D7_01_v3	DEFAULT	exon	344873	344997	.	-	.	gene_id PF3D7_0108400.1; transcript_id PF3D7_0108400.1.1; exon_number 190
Pf3D7_12_v3	DEFAULT	exon	1458233	1458269	.	+	.	gene_id PF3D7_1234900; transcript_id PF3D7_1234900.1; exon_number 10121
Pf3D7_08_v3	DEFAULT	exon	616501	616559	.	-	.	gene_id PF3D7_0812200; transcript_id PF3D7_0812200.1; exon_number 5074
Pf3D7_14_v3	DEFAULT	exon	644340	644493	.	+	.	gene_id PF3D7_1416000; transcript_id PF3D7_1416000.1; exon_number 12908
Pf3D7_05_v3	DEFAULT	exon	1148733	1148810	.	-	.	gene_id PF3D7_0527600; transcript_id PF3D7_0527600.1; exon_number 3004
Pf3D7_12_v3	DEFAULT	exon	208398	208451	.	-	.	gene_id PF3D7_1204400; transcript_id PF3D7_1204400.1; exon_number 9320
Pf3D7_13_v3	DEFAULT	transcript	1983823	1985011	.	+	.	gene_id PF3D7_1349400; transcript_id PF3D7_1349400.1;
Pf3D7_04_v3	DEFAULT	exon	332697	332772	.	+	.	gene_id PF3D7_0406400; transcript_id PF3D7_0406400.1; exon_number 1829
Pf3D7_12_v3	DEFAULT	exon	1078598	1078776	.	-	.	gene_id PF3D7_1226600; transcript_id PF3D7_1226600.1; exon_number 9858
Pf3D7_09_v3	DEFAULT	transcript	944126	946468	.	+	.	gene_id PF3D7_0923200; transcript_id PF3D7_0923200.1;
Pf3D7_13_v3	DEFAULT	exon	2081867	2081952	.	+	.	gene_id PF3D7_1352200; transcript_id PF3D7_1352200.1; exon_number 11897
Pf3D7_11_v3	DEFAULT	transcript	492091	510738	.	+	.	gene_id PF3D7_1113000; transcript_id PF3D7_1113000.1;
Pf3D7_08_v3	DEFAULT	transcript	1198858	1206057	.	+	.	gene_id PF3D7_0827800; transcript_id PF3D7_0827800.1;
Pf3D7_08_v3	DEFAULT	exon	988694	988763	.	-	.	gene_id PF3D7_0822300; transcript_id PF3D7_0822300.1; exon_number 5372
Pf3D7_14_v3	DEFAULT	exon	196327	198486	.	-	.	gene_id PF3D7_1405700; transcript_id PF3D7_1405700.1; exon_number 12634
Pf3D7_13_v3	DEFAULT	transcript	989468	990598	.	+	.	gene_id PF3D7_1323900; transcript_id PF3D7_1323900.1;
Pf3D7_02_v3	DEFAULT	exon	493252	494306	.	+	.	gene_id PF3D7_0212300; transcript_id PF3D7_0212300.1; exon_number 726
Pf3D7_13_v3	DEFAULT	transcript	1409049	1409945	.	-	.	gene_id PF3D7_1334600; transcript_id PF3D7_1334600.1;
Pf3D7_10_v3	DEFAULT	exon	70547	70819	.	-	.	gene_id PF3D7_1001200; transcript_id PF3D7_1001200.1; exon_number 6695
Pf3D7_12_v3	DEFAULT	exon	427486	427557	.	+	.	gene_id PF3D7_1209200; transcript_id PF3D7_1209200.1; exon_number 9446
Pf3D7_11_v3	DEFAULT	exon	1991359	1992867	.	-	.	gene_id PF3D7_1149500; transcript_id PF3D7_1149500.1; exon_number 9158
Pf3D7_11_v3	DEFAULT	exon	776268	783339	.	-	.	gene_id PF3D7_1120600; transcript_id PF3D7_1120600.1; exon_number 8371
Pf3D7_03_v3	DEFAULT	transcript	948374	952693	.	+	.	gene_id PF3D7_0322600; transcript_id PF3D7_0322600.1;
Pf3D7_03_v3	DEFAULT	exon	204542	206119	.	+	.	gene_id PF3D7_0304100; transcript_id PF3D7_0304100.1; exon_number 1109
Pf3D7_11_v3	DEFAULT	transcript	1390064	1396173	.	+	.	gene_id PF3D7_1135600; transcript_id PF3D7_1135600.1;
Pf3D7_05_v3	DEFAULT	exon	1051005	1051096	.	+	.	gene_id PF3D7_0525200; transcript_id PF3D7_0525200.1; exon_number 2938
Pf3D7_06_v3	DEFAULT	transcript	101385	104561	.	-	.	gene_id PF3D7_0602400; transcript_id PF3D7_0602400.1;
Pf3D7_06_v3	DEFAULT	exon	155602	156331	.	-	.	gene_id PF3D7_0603800; transcript_id PF3D7_0603800.1; exon_number 3219
Pf3D7_06_v3	DEFAULT	exon	1009814	1009852	.	-	.	gene_id PF3D7_0624700; transcript_id PF3D7_0624700.1; exon_number 3808
Pf3D7_10_v3	DEFAULT	exon	427741	427836	.	+	.	gene_id PF3D7_1010900; transcript_id PF3D7_1010900.1; exon_number 6924
Pf3D7_08_v3	DEFAULT	exon	1210904	1211032	.	+	.	gene_id PF3D7_0828000; transcript_id PF3D7_0828000.1; exon_number 5505
Pf3D7_09_v3	DEFAULT	transcript	113409	115549	.	-	.	gene_id PF3D7_0902600.1; transcript_id PF3D7_0902600.1.1;
Pf3D7_13_v3	DEFAULT	exon	2466348	2466409	.	-	.	gene_id PF3D7_1361500.1; transcript_id PF3D7_1361500.1.1; exon_number 12158
Pf3D7_11_v3	DEFAULT	exon	1069342	1069410	.	+	.	gene_id PF3D7_1127500; transcript_id PF3D7_1127500.1; exon_number 8593
Pf3D7_09_v3	DEFAULT	exon	1025949	1026015	.	+	.	gene_id PF3D7_0925500; transcript_id PF3D7_0925500.1; exon_number 6340
Pf3D7_09_v3	DEFAULT	exon	1458816	1459862	.	+	.	gene_id PF3D7_0936800; transcript_id PF3D7_0936800.1; exon_number 6647
Pf3D7_12_v3	DEFAULT	exon	1229193	1229249	.	-	.	gene_id PF3D7_1229900.1; transcript_id PF3D7_1229900.1.1; exon_number 9960
Pf3D7_04_v3	DEFAULT	exon	793827	795141	.	+	.	gene_id PF3D7_0418000; transcript_id PF3D7_0418000.1; exon_number 2131
Pf3D7_14_v3	DEFAULT	exon	2461667	2461720	.	+	.	gene_id PF3D7_1460400; transcript_id PF3D7_1460400.1; exon_number 14063
Pf3D7_13_v3	DEFAULT	exon	871174	872332	.	-	.	gene_id PF3D7_1321100; transcript_id PF3D7_1321100.1; exon_number 11055
Pf3D7_14_v3	DEFAULT	exon	1780992	1783580	.	-	.	gene_id PF3D7_1443500; transcript_id PF3D7_1443500.1; exon_number 13629
Pf3D7_11_v3	DEFAULT	transcript	736069	737735	.	+	.	gene_id PF3D7_1119500; transcript_id PF3D7_1119500.1;
Pf3D7_11_v3	DEFAULT	exon	1856507	1856559	.	+	.	gene_id PF3D7_1146900; transcript_id PF3D7_1146900.1; exon_number 9103
Pf3D7_08_v3	DEFAULT	transcript	180563	188113	.	+	.	gene_id PF3D7_0802600; transcript_id PF3D7_0802600.1;
Pf3D7_12_v3	DEFAULT	exon	1831998	1832949	.	-	.	gene_id PF3D7_1243800; transcript_id PF3D7_1243800.1; exon_number 10311
Pf3D7_13_v3	DEFAULT	transcript	215291	216331	.	+	.	gene_id PF3D7_1303900; transcript_id PF3D7_1303900.1;
Pf3D7_13_v3	DEFAULT	exon	2039867	2039882	.	+	.	gene_id PF3D7_1351000; transcript_id PF3D7_1351000.1; exon_number 11871
Pf3D7_10_v3	DEFAULT	exon	1194930	1195016	.	+	.	gene_id PF3D7_1029100.1; transcript_id PF3D7_1029100.1.1; exon_number 7494
Pf3D7_06_v3	DEFAULT	exon	300936	300992	.	+	.	gene_id PF3D7_0607100; transcript_id PF3D7_0607100.1; exon_number 3333
Pf3D7_07_v3	DEFAULT	exon	841108	841190	.	+	.	gene_id PF3D7_0719200; transcript_id PF3D7_0719200.1; exon_number 4457
Pf3D7_11_v3	DEFAULT	transcript	720992	722273	.	+	.	gene_id PF3D7_1119100; transcript_id PF3D7_1119100.1;
Pf3D7_12_v3	DEFAULT	exon	1430376	1431470	.	+	.	gene_id PF3D7_1234200; transcript_id PF3D7_1234200.1; exon_number 10102
Pf3D7_12_v3	DEFAULT	exon	256367	261997	.	+	.	gene_id PF3D7_1205800; transcript_id PF3D7_1205800.1; exon_number 9366
Pf3D7_13_v3	DEFAULT	exon	2284813	2284991	.	+	.	gene_id PF3D7_1357600; transcript_id PF3D7_1357600.1; exon_number 12019
Pf3D7_12_v3	DEFAULT	exon	1350797	1350889	.	-	.	gene_id PF3D7_1232800; transcript_id PF3D7_1232800.1; exon_number 10066
Pf3D7_07_v3	DEFAULT	exon	378822	378890	.	+	.	gene_id PF3D7_0708300; transcript_id PF3D7_0708300.1; exon_number 4183
Pf3D7_08_v3	DEFAULT	exon	867803	868137	.	-	.	gene_id PF3D7_0819000; transcript_id PF3D7_0819000.1; exon_number 5274
Pf3D7_14_v3	DEFAULT	exon	1142154	1143791	.	+	.	gene_id PF3D7_1429100; transcript_id PF3D7_1429100.1; exon_number 13235
Pf3D7_09_v3	DEFAULT	exon	1177452	1177958	.	+	.	gene_id PF3D7_0929400; transcript_id PF3D7_0929400.1; exon_number 6452
Pf3D7_01_v3	DEFAULT	exon	527107	530000	.	+	.	gene_id PF3D7_0113800; transcript_id PF3D7_0113800.1; exon_number 335
Pf3D7_01_v3	DEFAULT	exon	132281	132355	.	-	.	gene_id PF3D7_0103000; transcript_id PF3D7_0103000.1; exon_number 62
Pf3D7_13_v3	DEFAULT	transcript	279990	281701	.	-	.	gene_id PF3D7_1305900; transcript_id PF3D7_1305900.1;
Pf3D7_05_v3	DEFAULT	exon	724681	725054	.	-	.	gene_id PF3D7_0517300; transcript_id PF3D7_0517300.1; exon_number 2740
Pf3D7_07_v3	DEFAULT	exon	1102887	1102967	.	+	.	gene_id PF3D7_0726200; transcript_id PF3D7_0726200.1; exon_number 4625
Pf3D7_05_v3	DEFAULT	transcript	1171659	1173890	.	+	.	gene_id PF3D7_0528400; transcript_id PF3D7_0528400.1;
Pf3D7_13_v3	DEFAULT	exon	698880	699046	.	-	.	gene_id PF3D7_1316800; transcript_id PF3D7_1316800.1; exon_number 10960
Pf3D7_13_v3	DEFAULT	exon	1275104	1275646	.	+	.	gene_id PF3D7_1330200; transcript_id PF3D7_1330200.1; exon_number 11351
Pf3D7_10_v3	DEFAULT	exon	259361	259520	.	-	.	gene_id PF3D7_1006100; transcript_id PF3D7_1006100.1; exon_number 6807
Pf3D7_06_v3	DEFAULT	exon	893450	895780	.	-	.	gene_id PF3D7_0621900; transcript_id PF3D7_0621900.1; exon_number 3732
Pf3D7_13_v3	DEFAULT	exon	779934	781679	.	+	.	gene_id PF3D7_1318900; transcript_id PF3D7_1318900.1; exon_number 11003
Pf3D7_10_v3	DEFAULT	exon	1409281	1410555	.	+	.	gene_id PF3D7_1035600; transcript_id PF3D7_1035600.1; exon_number 7651
Pf3D7_11_v3	DEFAULT	exon	1780084	1780554	.	-	.	gene_id PF3D7_1145000; transcript_id PF3D7_1145000.1; exon_number 9038
Pf3D7_08_v3	DEFAULT	transcript	1210692	1211860	.	+	.	gene_id PF3D7_0828000; transcript_id PF3D7_0828000.1;
Pf3D7_06_v3	DEFAULT	exon	309377	309961	.	-	.	gene_id PF3D7_0607400; transcript_id PF3D7_0607400.1; exon_number 3351
Pf3D7_01_v3	DEFAULT	exon	516582	517855	.	+	.	gene_id PF3D7_0113600; transcript_id PF3D7_0113600.1; exon_number 330
Pf3D7_10_v3	DEFAULT	exon	180215	180226	.	-	.	gene_id PF3D7_1004000; transcript_id PF3D7_1004000.1; exon_number 6758
Pf3D7_02_v3	DEFAULT	transcript	228025	229932	.	+	.	gene_id PF3D7_0205600; transcript_id PF3D7_0205600.1;
Pf3D7_14_v3	DEFAULT	transcript	2336649	2339153	.	-	.	gene_id PF3D7_1457000; transcript_id PF3D7_1457000.1;
Pf3D7_06_v3	DEFAULT	exon	82609	86922	.	-	.	gene_id PF3D7_0602000; transcript_id PF3D7_0602000.1; exon_number 3183
Pf3D7_08_v3	DEFAULT	exon	730071	730182	.	-	.	gene_id PF3D7_0815600; transcript_id PF3D7_0815600.1; exon_number 5141
Pf3D7_11_v3	DEFAULT	transcript	1159366	1162188	.	-	.	gene_id PF3D7_1130000; transcript_id PF3D7_1130000.1;
Pf3D7_11_v3	DEFAULT	exon	712394	712457	.	-	.	gene_id PF3D7_1118700; transcript_id PF3D7_1118700.1; exon_number 8317
Pf3D7_11_v3	DEFAULT	exon	1067197	1067351	.	+	.	gene_id PF3D7_1127500; transcript_id PF3D7_1127500.1; exon_number 8583
Pf3D7_04_v3	DEFAULT	exon	627833	627919	.	-	.	gene_id PF3D7_0414000; transcript_id PF3D7_0414000.1; exon_number 2000
Pf3D7_14_v3	DEFAULT	exon	536796	537839	.	-	.	gene_id PF3D7_1413500; transcript_id PF3D7_1413500.1; exon_number 12841
Pf3D7_03_v3	DEFAULT	exon	174223	174300	.	+	.	gene_id PF3D7_0303200; transcript_id PF3D7_0303200.1; exon_number 1086
Pf3D7_05_v3	DEFAULT	transcript	870184	874570	.	-	.	gene_id PF3D7_0521300; transcript_id PF3D7_0521300.1;
Pf3D7_10_v3	DEFAULT	transcript	822602	824593	.	-	.	gene_id PF3D7_1020400; transcript_id PF3D7_1020400.1;
Pf3D7_05_v3	DEFAULT	exon	589187	590150	.	-	.	gene_id PF3D7_0514000; transcript_id PF3D7_0514000.1; exon_number 2663
Pf3D7_10_v3	DEFAULT	exon	1441901	1443568	.	+	.	gene_id PF3D7_1036500; transcript_id PF3D7_1036500.1; exon_number 7658
Pf3D7_04_v3	DEFAULT	exon	188398	194010	.	+	.	gene_id PF3D7_0403400; transcript_id PF3D7_0403400.1; exon_number 1746
Pf3D7_14_v3	DEFAULT	transcript	2865024	2866245	.	-	.	gene_id PF3D7_1469800; transcript_id PF3D7_1469800.1;
Pf3D7_13_v3	DEFAULT	exon	1309177	1309327	.	+	.	gene_id PF3D7_1331300; transcript_id PF3D7_1331300.1; exon_number 11393
Pf3D7_12_v3	DEFAULT	exon	361900	362095	.	+	.	gene_id PF3D7_1208100; transcript_id PF3D7_1208100.1; exon_number 9425
Pf3D7_06_v3	DEFAULT	exon	1280391	1283086	.	+	.	gene_id PF3D7_0630600; transcript_id PF3D7_0630600.1; exon_number 3971
Pf3D7_03_v3	DEFAULT	exon	682795	683108	.	-	.	gene_id PF3D7_0317000; transcript_id PF3D7_0317000.1; exon_number 1453
Pf3D7_14_v3	DEFAULT	exon	2446983	2447075	.	-	.	gene_id PF3D7_1459800; transcript_id PF3D7_1459800.1; exon_number 14051
Pf3D7_13_v3	DEFAULT	exon	1912166	1912365	.	+	.	gene_id PF3D7_1347800; transcript_id PF3D7_1347800.1; exon_number 11770
Pf3D7_03_v3	DEFAULT	transcript	674458	675636	.	+	.	gene_id PF3D7_0316700; transcript_id PF3D7_0316700.1;
Pf3D7_11_v3	DEFAULT	exon	606843	606918	.	-	.	gene_id PF3D7_1116000; transcript_id PF3D7_1116000.1; exon_number 8229
Pf3D7_12_v3	DEFAULT	exon	577529	578365	.	+	.	gene_id PF3D7_1213200; transcript_id PF3D7_1213200.1; exon_number 9536
Pf3D7_06_v3	DEFAULT	exon	335908	335974	.	-	.	gene_id PF3D7_0608000; transcript_id PF3D7_0608000.1; exon_number 3366
Pf3D7_09_v3	DEFAULT	exon	185821	185907	.	+	.	gene_id PF3D7_0903900; transcript_id PF3D7_0903900.1; exon_number 5742
Pf3D7_14_v3	DEFAULT	exon	2883055	2883200	.	+	.	gene_id PF3D7_1470500; transcript_id PF3D7_1470500.1; exon_number 14378
Pf3D7_14_v3	DEFAULT	exon	1298639	1298749	.	-	.	gene_id PF3D7_1433000; transcript_id PF3D7_1433000.1; exon_number 13352
Pf3D7_08_v3	DEFAULT	transcript	567824	573148	.	+	.	gene_id PF3D7_0811300; transcript_id PF3D7_0811300.1;
Pf3D7_12_v3	DEFAULT	transcript	1950989	1951513	.	-	.	gene_id PF3D7_1247200; transcript_id PF3D7_1247200.1;
Pf3D7_12_v3	DEFAULT	exon	2041293	2043212	.	-	.	gene_id PF3D7_1249900; transcript_id PF3D7_1249900.1; exon_number 10465
Pf3D7_14_v3	DEFAULT	exon	1572674	1572994	.	+	.	gene_id PF3D7_1438800; transcript_id PF3D7_1438800.1; exon_number 13496
Pf3D7_12_v3	DEFAULT	exon	160926	161042	.	+	.	gene_id PF3D7_1202800; transcript_id PF3D7_1202800.1; exon_number 9287
Pf3D7_14_v3	DEFAULT	exon	1819226	1821548	.	-	.	gene_id PF3D7_1444100; transcript_id PF3D7_1444100.1; exon_number 13644
Pf3D7_03_v3	DEFAULT	transcript	227057	231397	.	+	.	gene_id PF3D7_0304800; transcript_id PF3D7_0304800.1;
Pf3D7_13_v3	DEFAULT	transcript	1041157	1042107	.	+	.	gene_id PF3D7_1324900; transcript_id PF3D7_1324900.1;
Pf3D7_12_v3	DEFAULT	exon	1941365	1941828	.	+	.	gene_id PF3D7_1246800; transcript_id PF3D7_1246800.1; exon_number 10395
Pf3D7_13_v3	DEFAULT	transcript	997721	999262	.	+	.	gene_id PF3D7_1324100; transcript_id PF3D7_1324100.1;
Pf3D7_11_v3	DEFAULT	transcript	596289	597203	.	-	.	gene_id PF3D7_1115800; transcript_id PF3D7_1115800.1;
Pf3D7_12_v3	DEFAULT	exon	1874933	1875057	.	-	.	gene_id PF3D7_1244800; transcript_id PF3D7_1244800.1; exon_number 10341
Pf3D7_05_v3	DEFAULT	exon	943074	943123	.	+	.	gene_id PF3D7_0522700; transcript_id PF3D7_0522700.1; exon_number 2884
Pf3D7_03_v3	DEFAULT	exon	544055	544144	.	-	.	gene_id PF3D7_0313300; transcript_id PF3D7_0313300.1; exon_number 1323
Pf3D7_13_v3	DEFAULT	exon	316722	316784	.	-	.	gene_id PF3D7_1306600; transcript_id PF3D7_1306600.1; exon_number 10741
Pf3D7_13_v3	DEFAULT	exon	2543096	2543150	.	+	.	gene_id PF3D7_1363300; transcript_id PF3D7_1363300.1; exon_number 12203
Pf3D7_10_v3	DEFAULT	transcript	835292	839700	.	+	.	gene_id PF3D7_1020700; transcript_id PF3D7_1020700.1;
Pf3D7_05_v3	DEFAULT	transcript	801450	809127	.	-	.	gene_id PF3D7_0519500; transcript_id PF3D7_0519500.1;
Pf3D7_03_v3	DEFAULT	exon	904280	904368	.	-	.	gene_id PF3D7_0321700; transcript_id PF3D7_0321700.1; exon_number 1584
Pf3D7_09_v3	DEFAULT	exon	826080	826187	.	-	.	gene_id PF3D7_0920100; transcript_id PF3D7_0920100.1; exon_number 6167
Pf3D7_14_v3	DEFAULT	exon	2485864	2485918	.	+	.	gene_id PF3D7_1461100; transcript_id PF3D7_1461100.1; exon_number 14093
Pf3D7_01_v3	DEFAULT	transcript	260658	261809	.	-	.	gene_id PF3D7_0106100; transcript_id PF3D7_0106100.1;
Pf3D7_06_v3	DEFAULT	transcript	908017	911096	.	+	.	gene_id PF3D7_0622300; transcript_id PF3D7_0622300.1;
Pf3D7_11_v3	DEFAULT	exon	678752	681301	.	+	.	gene_id PF3D7_1117900; transcript_id PF3D7_1117900.1; exon_number 8291
Pf3D7_14_v3	DEFAULT	transcript	1290468	1291459	.	-	.	gene_id PF3D7_1432700; transcript_id PF3D7_1432700.1;
Pf3D7_09_v3	DEFAULT	exon	1043542	1043649	.	+	.	gene_id PF3D7_0926000; transcript_id PF3D7_0926000.1; exon_number 6349
Pf3D7_07_v3	DEFAULT	exon	1233140	1233205	.	-	.	gene_id PF3D7_0728900; transcript_id PF3D7_0728900.1; exon_number 4688
Pf3D7_13_v3	DEFAULT	exon	1355965	1356032	.	+	.	gene_id PF3D7_1333000; transcript_id PF3D7_1333000.1; exon_number 11423
Pf3D7_13_v3	DEFAULT	transcript	1509589	1519593	.	-	.	gene_id PF3D7_1337500; transcript_id PF3D7_1337500.1;
Pf3D7_14_v3	DEFAULT	exon	2234143	2236476	.	+	.	gene_id PF3D7_1454400; transcript_id PF3D7_1454400.1; exon_number 13923
Pf3D7_11_v3	DEFAULT	transcript	54423	55371	.	-	.	gene_id PF3D7_1100600; transcript_id PF3D7_1100600.1;
Pf3D7_13_v3	DEFAULT	exon	2093365	2093855	.	-	.	gene_id PF3D7_1352500; transcript_id PF3D7_1352500.1; exon_number 11905
Pf3D7_13_v3	DEFAULT	transcript	721961	729979	.	+	.	gene_id PF3D7_1317200; transcript_id PF3D7_1317200.1;
Pf3D7_10_v3	DEFAULT	exon	1380681	1380814	.	+	.	gene_id PF3D7_1034800; transcript_id PF3D7_1034800.1; exon_number 7635
Pf3D7_07_v3	DEFAULT	transcript	1305894	1314215	.	-	.	gene_id PF3D7_0730500; transcript_id PF3D7_0730500.1;
Pf3D7_11_v3	DEFAULT	exon	1067918	1068004	.	+	.	gene_id PF3D7_1127500; transcript_id PF3D7_1127500.1; exon_number 8586
Pf3D7_09_v3	DEFAULT	transcript	576960	579026	.	-	.	gene_id PF3D7_0913300; transcript_id PF3D7_0913300.1;
Pf3D7_03_v3	DEFAULT	transcript	509291	511597	.	-	.	gene_id PF3D7_0311900; transcript_id PF3D7_0311900.1;
Pf3D7_13_v3	DEFAULT	transcript	1371671	1373056	.	+	.	gene_id PF3D7_1333500; transcript_id PF3D7_1333500.1;
Pf3D7_02_v3	DEFAULT	exon	628642	631308	.	-	.	gene_id PF3D7_0215300; transcript_id PF3D7_0215300.1; exon_number 820
Pf3D7_04_v3	DEFAULT	transcript	541811	542809	.	-	.	gene_id PF3D7_0412200; transcript_id PF3D7_0412200.1;
Pf3D7_02_v3	DEFAULT	transcript	776828	778065	.	-	.	gene_id PF3D7_0219500; transcript_id PF3D7_0219500.1;
Pf3D7_01_v3	DEFAULT	exon	481809	482319	.	-	.	gene_id PF3D7_0112800; transcript_id PF3D7_0112800.1; exon_number 314
Pf3D7_13_v3	DEFAULT	exon	79441	79470	.	-	.	gene_id PF3D7_1301300; transcript_id PF3D7_1301300.1; exon_number 10614
Pf3D7_11_v3	DEFAULT	exon	175608	175660	.	-	.	gene_id PF3D7_1104000; transcript_id PF3D7_1104000.1; exon_number 7878
Pf3D7_05_v3	DEFAULT	transcript	1191000	1191682	.	-	.	gene_id PF3D7_0529100; transcript_id PF3D7_0529100.1;
Pf3D7_14_v3	DEFAULT	exon	2726046	2726115	.	+	.	gene_id PF3D7_1466500; transcript_id PF3D7_1466500.1; exon_number 14283
Pf3D7_08_v3	DEFAULT	exon	743505	745505	.	+	.	gene_id PF3D7_0815900; transcript_id PF3D7_0815900.1; exon_number 5153
Pf3D7_05_v3	DEFAULT	transcript	444260	445579	.	+	.	gene_id PF3D7_0510400; transcript_id PF3D7_0510400.1;
Pf3D7_12_v3	DEFAULT	exon	1036217	1038155	.	-	.	gene_id PF3D7_1225600; transcript_id PF3D7_1225600.1; exon_number 9840
Pf3D7_13_v3	DEFAULT	transcript	1269311	1271434	.	+	.	gene_id PF3D7_1329900; transcript_id PF3D7_1329900.1;
Pf3D7_13_v3	DEFAULT	exon	970278	971336	.	+	.	gene_id PF3D7_1323300; transcript_id PF3D7_1323300.1; exon_number 11162
Pf3D7_10_v3	DEFAULT	transcript	752760	754910	.	-	.	gene_id PF3D7_1018900; transcript_id PF3D7_1018900.1;
Pf3D7_12_v3	DEFAULT	exon	732174	732218	.	-	.	gene_id PF3D7_1218600; transcript_id PF3D7_1218600.1; exon_number 9660
Pf3D7_13_v3	DEFAULT	exon	1827143	1827649	.	+	.	gene_id PF3D7_1345600; transcript_id PF3D7_1345600.1; exon_number 11707
Pf3D7_13_v3	DEFAULT	exon	2285168	2285221	.	+	.	gene_id PF3D7_1357600; transcript_id PF3D7_1357600.1; exon_number 12020
Pf3D7_10_v3	DEFAULT	exon	771355	771954	.	-	.	gene_id PF3D7_1019100; transcript_id PF3D7_1019100.1; exon_number 7141
Pf3D7_13_v3	DEFAULT	transcript	1306654	1307999	.	+	.	gene_id PF3D7_1331200; transcript_id PF3D7_1331200.1;
Pf3D7_10_v3	DEFAULT	exon	1273845	1274144	.	+	.	gene_id PF3D7_1031500; transcript_id PF3D7_1031500.1; exon_number 7548
Pf3D7_08_v3	DEFAULT	exon	1091179	1091248	.	+	.	gene_id PF3D7_0825000; transcript_id PF3D7_0825000.1; exon_number 5451
Pf3D7_05_v3	DEFAULT	transcript	125116	126514	.	+	.	gene_id PF3D7_0503000; transcript_id PF3D7_0503000.1;
Pf3D7_14_v3	DEFAULT	exon	1942635	1942727	.	-	.	gene_id PF3D7_1447600; transcript_id PF3D7_1447600.1; exon_number 13739
Pf3D7_01_v3	DEFAULT	transcript	222254	223960	.	-	.	gene_id PF3D7_0105200; transcript_id PF3D7_0105200.1;
Pf3D7_11_v3	DEFAULT	exon	984360	984411	.	-	.	gene_id PF3D7_1125000; transcript_id PF3D7_1125000.1; exon_number 8503
Pf3D7_08_v3	DEFAULT	exon	986763	987166	.	+	.	gene_id PF3D7_0822200; transcript_id PF3D7_0822200.1; exon_number 5369
Pf3D7_08_v3	DEFAULT	transcript	760138	761031	.	+	.	gene_id PF3D7_0816500; transcript_id PF3D7_0816500.1;
Pf3D7_09_v3	DEFAULT	exon	1011555	1011627	.	+	.	gene_id PF3D7_0924900; transcript_id PF3D7_0924900.1; exon_number 6320
Pf3D7_05_v3	DEFAULT	exon	778110	780438	.	-	.	gene_id PF3D7_0518700; transcript_id PF3D7_0518700.1; exon_number 2772
Pf3D7_12_v3	DEFAULT	exon	612243	612392	.	+	.	gene_id PF3D7_1214500; transcript_id PF3D7_1214500.1; exon_number 9562
Pf3D7_03_v3	DEFAULT	exon	231793	232305	.	-	.	gene_id PF3D7_0304900; transcript_id PF3D7_0304900.1; exon_number 1122
Pf3D7_10_v3	DEFAULT	exon	676268	676417	.	-	.	gene_id PF3D7_1016800; transcript_id PF3D7_1016800.1; exon_number 7093
Pf3D7_11_v3	DEFAULT	transcript	1463811	1465058	.	-	.	gene_id PF3D7_1137200; transcript_id PF3D7_1137200.1;
Pf3D7_09_v3	DEFAULT	transcript	772646	774379	.	-	.	gene_id PF3D7_0918800; transcript_id PF3D7_0918800.1;
Pf3D7_01_v3	DEFAULT	exon	124726	125484	.	+	.	gene_id PF3D7_0102700; transcript_id PF3D7_0102700.1; exon_number 58
Pf3D7_12_v3	DEFAULT	exon	607379	607489	.	-	.	gene_id PF3D7_1214200; transcript_id PF3D7_1214200.1; exon_number 9555
Pf3D7_14_v3	DEFAULT	exon	2004406	2004897	.	-	.	gene_id PF3D7_1449000; transcript_id PF3D7_1449000.1; exon_number 13774
Pf3D7_09_v3	DEFAULT	exon	570086	570148	.	-	.	gene_id PF3D7_0913000; transcript_id PF3D7_0913000.1; exon_number 6018
Pf3D7_06_v3	DEFAULT	exon	156426	156599	.	-	.	gene_id PF3D7_0603800; transcript_id PF3D7_0603800.1; exon_number 3220
Pf3D7_13_v3	DEFAULT	exon	2164239	2164456	.	-	.	gene_id PF3D7_1354300; transcript_id PF3D7_1354300.1; exon_number 11952
Pf3D7_13_v3	DEFAULT	exon	2052333	2052601	.	+	.	gene_id PF3D7_1351400; transcript_id PF3D7_1351400.1; exon_number 11882
Pf3D7_09_v3	DEFAULT	transcript	369870	371554	.	-	.	gene_id PF3D7_0908000; transcript_id PF3D7_0908000.1;
Pf3D7_05_v3	DEFAULT	exon	825835	827412	.	-	.	gene_id PF3D7_0519900; transcript_id PF3D7_0519900.1; exon_number 2801
Pf3D7_06_v3	DEFAULT	exon	98624	98741	.	+	.	gene_id PF3D7_0602200; transcript_id PF3D7_0602200.1; exon_number 3187
Pf3D7_14_v3	DEFAULT	exon	2837319	2838101	.	+	.	gene_id PF3D7_1469100; transcript_id PF3D7_1469100.1; exon_number 14348
Pf3D7_13_v3	DEFAULT	exon	2334567	2334607	.	-	.	gene_id PF3D7_1358900; transcript_id PF3D7_1358900.1; exon_number 12061
Pf3D7_04_v3	DEFAULT	exon	1044389	1044448	.	+	.	gene_id PF3D7_0422800; transcript_id PF3D7_0422800.1; exon_number 2255
Pf3D7_05_v3	DEFAULT	transcript	109898	111691	.	-	.	gene_id PF3D7_0502400; transcript_id PF3D7_0502400.1;
Pf3D7_10_v3	DEFAULT	exon	139405	139435	.	+	.	gene_id PF3D7_1002900; transcript_id PF3D7_1002900.1; exon_number 6738
Pf3D7_12_v3	DEFAULT	exon	876916	878625	.	-	.	gene_id PF3D7_1222000; transcript_id PF3D7_1222000.1; exon_number 9752
Pf3D7_14_v3	DEFAULT	exon	1186940	1187042	.	+	.	gene_id PF3D7_1430100; transcript_id PF3D7_1430100.1; exon_number 13268
Pf3D7_13_v3	DEFAULT	exon	2679862	2679927	.	-	.	gene_id PF3D7_1367000; transcript_id PF3D7_1367000.1; exon_number 12300
Pf3D7_09_v3	DEFAULT	exon	1258549	1259238	.	+	.	gene_id PF3D7_0931200; transcript_id PF3D7_0931200.1; exon_number 6511
Pf3D7_11_v3	DEFAULT	exon	579083	579187	.	+	.	gene_id PF3D7_1115200; transcript_id PF3D7_1115200.1; exon_number 8202
Pf3D7_14_v3	DEFAULT	exon	1578193	1578528	.	+	.	gene_id PF3D7_1439000; transcript_id PF3D7_1439000.1; exon_number 13500
Pf3D7_09_v3	DEFAULT	exon	578432	579026	.	-	.	gene_id PF3D7_0913300; transcript_id PF3D7_0913300.1; exon_number 6023
Pf3D7_11_v3	DEFAULT	exon	320337	320391	.	-	.	gene_id PF3D7_1107500; transcript_id PF3D7_1107500.1; exon_number 8008
Pf3D7_14_v3	DEFAULT	exon	2604848	2604907	.	-	.	gene_id PF3D7_1464400; transcript_id PF3D7_1464400.1; exon_number 14198
Pf3D7_14_v3	DEFAULT	exon	2660575	2660653	.	-	.	gene_id PF3D7_1465700; transcript_id PF3D7_1465700.1; exon_number 14249
Pf3D7_13_v3	DEFAULT	exon	955957	957495	.	-	.	gene_id PF3D7_1322600; transcript_id PF3D7_1322600.1; exon_number 11138
Pf3D7_10_v3	DEFAULT	exon	544154	544472	.	+	.	gene_id PF3D7_1013800; transcript_id PF3D7_1013800.1; exon_number 7009
Pf3D7_07_v3	DEFAULT	exon	357700	360585	.	+	.	gene_id PF3D7_0707700; transcript_id PF3D7_0707700.1; exon_number 4170
Pf3D7_08_v3	DEFAULT	exon	864312	866588	.	-	.	gene_id PF3D7_0819000; transcript_id PF3D7_0819000.1; exon_number 5271
Pf3D7_10_v3	DEFAULT	transcript	692426	694218	.	+	.	gene_id PF3D7_1017200; transcript_id PF3D7_1017200.1;
Pf3D7_13_v3	DEFAULT	transcript	861442	872332	.	-	.	gene_id PF3D7_1321100; transcript_id PF3D7_1321100.1;
Pf3D7_14_v3	DEFAULT	transcript	2835603	2836151	.	-	.	gene_id PF3D7_1469000; transcript_id PF3D7_1469000.1;
Pf3D7_13_v3	DEFAULT	exon	2245891	2246036	.	+	.	gene_id PF3D7_1356700; transcript_id PF3D7_1356700.1; exon_number 11997
Pf3D7_10_v3	DEFAULT	exon	1091436	1091471	.	-	.	gene_id PF3D7_1025900; transcript_id PF3D7_1025900.1; exon_number 7378
Pf3D7_08_v3	DEFAULT	transcript	337902	343254	.	-	.	gene_id PF3D7_0806300; transcript_id PF3D7_0806300.1;
Pf3D7_10_v3	DEFAULT	transcript	482527	484194	.	-	.	gene_id PF3D7_1012600; transcript_id PF3D7_1012600.1;
Pf3D7_07_v3	DEFAULT	exon	724548	724715	.	+	.	gene_id PF3D7_0716500; transcript_id PF3D7_0716500.1; exon_number 4355
Pf3D7_08_v3	DEFAULT	exon	651417	651510	.	-	.	gene_id PF3D7_0813200; transcript_id PF3D7_0813200.1; exon_number 5091
Pf3D7_06_v3	DEFAULT	exon	335546	335647	.	-	.	gene_id PF3D7_0608000; transcript_id PF3D7_0608000.1; exon_number 3364
Pf3D7_11_v3	DEFAULT	exon	1043179	1043232	.	-	.	gene_id PF3D7_1126700; transcript_id PF3D7_1126700.1; exon_number 8551
Pf3D7_08_v3	DEFAULT	exon	919055	920896	.	+	.	gene_id PF3D7_0820300; transcript_id PF3D7_0820300.1; exon_number 5327
Pf3D7_10_v3	DEFAULT	exon	1449300	1449386	.	-	.	gene_id PF3D7_1036800; transcript_id PF3D7_1036800.1; exon_number 7676
Pf3D7_05_v3	DEFAULT	transcript	165650	166642	.	-	.	gene_id PF3D7_0504100; transcript_id PF3D7_0504100.1;
Pf3D7_10_v3	DEFAULT	exon	234283	234473	.	-	.	gene_id PF3D7_1005300; transcript_id PF3D7_1005300.1; exon_number 6794
Pf3D7_04_v3	DEFAULT	exon	831512	831694	.	-	.	gene_id PF3D7_0418500; transcript_id PF3D7_0418500.1; exon_number 2149
Pf3D7_13_v3	DEFAULT	transcript	2845767	2846538	.	+	.	gene_id PF3D7_1372300; transcript_id PF3D7_1372300.1;
Pf3D7_01_v3	DEFAULT	transcript	550576	551713	.	-	.	gene_id PF3D7_0114200; transcript_id PF3D7_0114200.1;
Pf3D7_08_v3	DEFAULT	transcript	782909	789616	.	-	.	gene_id PF3D7_0817300; transcript_id PF3D7_0817300.1;
Pf3D7_02_v3	DEFAULT	transcript	127994	128314	.	+	.	gene_id PF3D7_0202500; transcript_id PF3D7_0202500.1;
Pf3D7_02_v3	DEFAULT	exon	548861	549258	.	-	.	gene_id PF3D7_0213600; transcript_id PF3D7_0213600.1; exon_number 764
Pf3D7_06_v3	DEFAULT	exon	1095065	1095077	.	-	.	gene_id PF3D7_0627200; transcript_id PF3D7_0627200.1; exon_number 3875
Pf3D7_11_v3	DEFAULT	transcript	615744	617186	.	-	.	gene_id PF3D7_1116200.1; transcript_id PF3D7_1116200.1.1;
Pf3D7_13_v3	DEFAULT	exon	1141140	1141207	.	-	.	gene_id PF3D7_1327100; transcript_id PF3D7_1327100.1; exon_number 11270
Pf3D7_06_v3	DEFAULT	transcript	803374	814552	.	-	.	gene_id PF3D7_0619300; transcript_id PF3D7_0619300.1;
Pf3D7_13_v3	DEFAULT	transcript	1162620	1164302	.	+	.	gene_id PF3D7_1327800; transcript_id PF3D7_1327800.1;
Pf3D7_02_v3	DEFAULT	exon	742153	742218	.	+	.	gene_id PF3D7_0218100; transcript_id PF3D7_0218100.1; exon_number 894
Pf3D7_14_v3	DEFAULT	exon	3067723	3067805	.	+	.	gene_id PF3D7_1474800; transcript_id PF3D7_1474800.1; exon_number 14508
Pf3D7_13_v3	DEFAULT	exon	1845878	1846384	.	-	.	gene_id PF3D7_1346200; transcript_id PF3D7_1346200.1; exon_number 11722
Pf3D7_11_v3	DEFAULT	exon	1057622	1057741	.	-	.	gene_id PF3D7_1127000; transcript_id PF3D7_1127000.1; exon_number 8574
Pf3D7_08_v3	DEFAULT	exon	633990	634697	.	+	.	gene_id PF3D7_0812700; transcript_id PF3D7_0812700.1; exon_number 5085
Pf3D7_06_v3	DEFAULT	transcript	779849	783296	.	-	.	gene_id PF3D7_0618800; transcript_id PF3D7_0618800.1;
Pf3D7_05_v3	DEFAULT	transcript	1250737	1254190	.	+	.	gene_id PF3D7_0530700; transcript_id PF3D7_0530700.1;
Pf3D7_10_v3	DEFAULT	transcript	1183487	1183995	.	-	.	gene_id PF3D7_1028800; transcript_id PF3D7_1028800.1;
Pf3D7_13_v3	DEFAULT	exon	339927	341677	.	-	.	gene_id PF3D7_1307600; transcript_id PF3D7_1307600.1; exon_number 10758
Pf3D7_13_v3	DEFAULT	exon	622691	622876	.	-	.	gene_id PF3D7_1314500; transcript_id PF3D7_1314500.1; exon_number 10876
Pf3D7_01_v3	DEFAULT	transcript	169079	171273	.	-	.	gene_id PF3D7_0103800; transcript_id PF3D7_0103800.1;
Pf3D7_09_v3	DEFAULT	exon	434991	435140	.	-	.	gene_id PF3D7_0909600; transcript_id PF3D7_0909600.1; exon_number 5935
Pf3D7_04_v3	DEFAULT	exon	1050407	1050467	.	+	.	gene_id PF3D7_0423200; transcript_id PF3D7_0423200.1; exon_number 2265
Pf3D7_13_v3	DEFAULT	exon	2053082	2053384	.	+	.	gene_id PF3D7_1351400; transcript_id PF3D7_1351400.1; exon_number 11883
Pf3D7_14_v3	DEFAULT	exon	547954	549417	.	+	.	gene_id PF3D7_1413800; transcript_id PF3D7_1413800.1; exon_number 12856
Pf3D7_13_v3	DEFAULT	exon	455792	456535	.	-	.	gene_id PF3D7_1310300; transcript_id PF3D7_1310300.1; exon_number 10810
Pf3D7_08_v3	DEFAULT	exon	372586	372623	.	+	.	gene_id PF3D7_0807000; transcript_id PF3D7_0807000.1; exon_number 4939
Pf3D7_13_v3	DEFAULT	transcript	373487	392072	.	-	.	gene_id PF3D7_1308400; transcript_id PF3D7_1308400.1;
Pf3D7_07_v3	DEFAULT	exon	1233620	1234672	.	-	.	gene_id PF3D7_0728900; transcript_id PF3D7_0728900.1; exon_number 4691
Pf3D7_03_v3	DEFAULT	exon	541655	542030	.	+	.	gene_id PF3D7_0313100; transcript_id PF3D7_0313100.1; exon_number 1319
Pf3D7_08_v3	DEFAULT	exon	354472	361893	.	+	.	gene_id PF3D7_0806700; transcript_id PF3D7_0806700.1; exon_number 4927
Pf3D7_02_v3	DEFAULT	transcript	734272	734595	.	+	.	gene_id PF3D7_0217800; transcript_id PF3D7_0217800.1;
Pf3D7_05_v3	DEFAULT	transcript	838428	839083	.	+	.	gene_id PF3D7_0520300; transcript_id PF3D7_0520300.1;
Pf3D7_10_v3	DEFAULT	exon	1574437	1575948	.	+	.	gene_id PF3D7_1039100; transcript_id PF3D7_1039100.1; exon_number 7767
Pf3D7_13_v3	DEFAULT	exon	477748	477852	.	-	.	gene_id PF3D7_1311000; transcript_id PF3D7_1311000.1; exon_number 10825
Pf3D7_02_v3	DEFAULT	exon	601134	601279	.	-	.	gene_id PF3D7_0214700; transcript_id PF3D7_0214700.1; exon_number 792
Pf3D7_07_v3	DEFAULT	exon	1372239	1372760	.	+	.	gene_id PF3D7_0731700; transcript_id PF3D7_0731700.1; exon_number 4744
Pf3D7_14_v3	DEFAULT	transcript	1101958	1104387	.	+	.	gene_id PF3D7_1428200; transcript_id PF3D7_1428200.1;
Pf3D7_13_v3	DEFAULT	exon	784110	786992	.	+	.	gene_id PF3D7_1319000; transcript_id PF3D7_1319000.1; exon_number 11004
Pf3D7_10_v3	DEFAULT	exon	1476166	1476443	.	+	.	gene_id PF3D7_1037200; transcript_id PF3D7_1037200.1; exon_number 7700
Pf3D7_14_v3	DEFAULT	exon	176097	176166	.	-	.	gene_id PF3D7_1405100; transcript_id PF3D7_1405100.1; exon_number 12620
Pf3D7_12_v3	DEFAULT	transcript	2030004	2039852	.	-	.	gene_id PF3D7_1249800; transcript_id PF3D7_1249800.1;
Pf3D7_05_v3	DEFAULT	exon	973518	973526	.	+	.	gene_id PF3D7_0523400; transcript_id PF3D7_0523400.1; exon_number 2900
Pf3D7_11_v3	DEFAULT	transcript	765033	765625	.	+	.	gene_id PF3D7_1120200; transcript_id PF3D7_1120200.1;
Pf3D7_09_v3	DEFAULT	transcript	1150648	1155153	.	-	.	gene_id PF3D7_0928700; transcript_id PF3D7_0928700.1;
Pf3D7_12_v3	DEFAULT	transcript	1039410	1043915	.	-	.	gene_id PF3D7_1225700; transcript_id PF3D7_1225700.1;
Pf3D7_02_v3	DEFAULT	exon	623715	623944	.	-	.	gene_id PF3D7_0215100; transcript_id PF3D7_0215100.1; exon_number 816
Pf3D7_12_v3	DEFAULT	transcript	301129	302826	.	-	.	gene_id PF3D7_1206700; transcript_id PF3D7_1206700.1;
Pf3D7_11_v3	DEFAULT	transcript	1144754	1148770	.	+	.	gene_id PF3D7_1129600; transcript_id PF3D7_1129600.1;
Pf3D7_03_v3	DEFAULT	exon	653101	657247	.	-	.	gene_id PF3D7_0316200; transcript_id PF3D7_0316200.1; exon_number 1432
Pf3D7_12_v3	DEFAULT	exon	1495698	1495952	.	-	.	gene_id PF3D7_1235800; transcript_id PF3D7_1235800.1; exon_number 10150
Pf3D7_12_v3	DEFAULT	exon	250880	250994	.	-	.	gene_id PF3D7_1205600; transcript_id PF3D7_1205600.1; exon_number 9362
Pf3D7_11_v3	DEFAULT	exon	471946	472087	.	-	.	gene_id PF3D7_1112300; transcript_id PF3D7_1112300.1; exon_number 8102
Pf3D7_10_v3	DEFAULT	transcript	247495	249940	.	-	.	gene_id PF3D7_1005700; transcript_id PF3D7_1005700.1;
Pf3D7_12_v3	DEFAULT	exon	143194	143268	.	-	.	gene_id PF3D7_1202400; transcript_id PF3D7_1202400.1; exon_number 9273
Pf3D7_05_v3	DEFAULT	exon	896541	896654	.	+	.	gene_id PF3D7_0522000; transcript_id PF3D7_0522000.1; exon_number 2858
Pf3D7_05_v3	DEFAULT	exon	528161	528285	.	+	.	gene_id PF3D7_0512000; transcript_id PF3D7_0512000.1; exon_number 2606
Pf3D7_05_v3	DEFAULT	transcript	624719	626481	.	-	.	gene_id PF3D7_0515100; transcript_id PF3D7_0515100.1;
Pf3D7_11_v3	DEFAULT	exon	377740	377932	.	+	.	gene_id PF3D7_1108800; transcript_id PF3D7_1108800.1; exon_number 8030
Pf3D7_05_v3	DEFAULT	exon	463327	463487	.	+	.	gene_id PF3D7_0510800; transcript_id PF3D7_0510800.1; exon_number 2581
Pf3D7_01_v3	DEFAULT	exon	99220	101791	.	+	.	gene_id PF3D7_0102200; transcript_id PF3D7_0102200.1; exon_number 46
Pf3D7_08_v3	DEFAULT	exon	187493	187885	.	+	.	gene_id PF3D7_0802600; transcript_id PF3D7_0802600.1; exon_number 4823
Pf3D7_13_v3	DEFAULT	transcript	2629861	2631442	.	+	.	gene_id PF3D7_1365800; transcript_id PF3D7_1365800.1;
Pf3D7_08_v3	DEFAULT	exon	862417	862417	.	+	.	gene_id PF3D7_0818900; transcript_id PF3D7_0818900.1; exon_number 5269
Pf3D7_07_v3	DEFAULT	exon	938789	938895	.	+	.	gene_id PF3D7_0721800; transcript_id PF3D7_0721800.1; exon_number 4530
Pf3D7_07_v3	DEFAULT	exon	623442	623521	.	-	.	gene_id PF3D7_0713700; transcript_id PF3D7_0713700.1; exon_number 4296
Pf3D7_13_v3	DEFAULT	exon	2040882	2040955	.	-	.	gene_id PF3D7_1351100; transcript_id PF3D7_1351100.1; exon_number 11874
Pf3D7_14_v3	DEFAULT	transcript	726979	728379	.	-	.	gene_id PF3D7_1417500; transcript_id PF3D7_1417500.1;
Pf3D7_13_v3	DEFAULT	exon	968110	968289	.	-	.	gene_id PF3D7_1323200; transcript_id PF3D7_1323200.1; exon_number 11159
Pf3D7_06_v3	DEFAULT	exon	1171615	1171688	.	-	.	gene_id PF3D7_0628300.1; transcript_id PF3D7_0628300.1.1; exon_number 3900
Pf3D7_14_v3	DEFAULT	exon	1189539	1189659	.	+	.	gene_id PF3D7_1430200; transcript_id PF3D7_1430200.1; exon_number 13272
Pf3D7_14_v3	DEFAULT	exon	955865	955965	.	+	.	gene_id PF3D7_1423600; transcript_id PF3D7_1423600.1; exon_number 13110
Pf3D7_13_v3	DEFAULT	exon	404707	404857	.	-	.	gene_id PF3D7_1308800; transcript_id PF3D7_1308800.1; exon_number 10782
Pf3D7_11_v3	DEFAULT	exon	1554675	1555505	.	-	.	gene_id PF3D7_1139200; transcript_id PF3D7_1139200.1; exon_number 8889
Pf3D7_10_v3	DEFAULT	exon	635194	635286	.	+	.	gene_id PF3D7_1015800; transcript_id PF3D7_1015800.1; exon_number 7075
Pf3D7_12_v3	DEFAULT	transcript	785571	790673	.	-	.	gene_id PF3D7_1219600; transcript_id PF3D7_1219600.1;
Pf3D7_13_v3	DEFAULT	exon	1965963	1966322	.	-	.	gene_id PF3D7_1348900; transcript_id PF3D7_1348900.1; exon_number 11816
Pf3D7_12_v3	DEFAULT	exon	131706	131893	.	+	.	gene_id PF3D7_1202300; transcript_id PF3D7_1202300.1; exon_number 9257
Pf3D7_13_v3	DEFAULT	transcript	1138558	1141561	.	-	.	gene_id PF3D7_1327100; transcript_id PF3D7_1327100.1;
Pf3D7_11_v3	DEFAULT	exon	721703	721771	.	+	.	gene_id PF3D7_1119100; transcript_id PF3D7_1119100.1; exon_number 8336
Pf3D7_02_v3	DEFAULT	transcript	626976	627710	.	+	.	gene_id PF3D7_0215200; transcript_id PF3D7_0215200.1;
Pf3D7_10_v3	DEFAULT	exon	990125	990148	.	-	.	gene_id PF3D7_1023600; transcript_id PF3D7_1023600.1; exon_number 7318
Pf3D7_14_v3	DEFAULT	transcript	832335	836684	.	-	.	gene_id PF3D7_1420100; transcript_id PF3D7_1420100.1;
Pf3D7_06_v3	DEFAULT	exon	1057705	1057857	.	+	.	gene_id PF3D7_0626100; transcript_id PF3D7_0626100.1; exon_number 3858
Pf3D7_14_v3	DEFAULT	exon	2601441	2603758	.	+	.	gene_id PF3D7_1464300; transcript_id PF3D7_1464300.1; exon_number 14194
Pf3D7_10_v3	DEFAULT	exon	846045	846192	.	-	.	gene_id PF3D7_1020900; transcript_id PF3D7_1020900.1; exon_number 7243
Pf3D7_12_v3	DEFAULT	exon	547752	547986	.	+	.	gene_id PF3D7_1212300; transcript_id PF3D7_1212300.1; exon_number 9521
Pf3D7_02_v3	DEFAULT	exon	88681	88791	.	-	.	gene_id PF3D7_0201800; transcript_id PF3D7_0201800.1; exon_number 425
Pf3D7_14_v3	DEFAULT	exon	532818	532838	.	-	.	gene_id PF3D7_1413300; transcript_id PF3D7_1413300.1; exon_number 12837
Pf3D7_09_v3	DEFAULT	exon	401905	402005	.	-	.	gene_id PF3D7_0908700; transcript_id PF3D7_0908700.1; exon_number 5906
Pf3D7_02_v3	DEFAULT	exon	557048	557338	.	+	.	gene_id PF3D7_0213700; transcript_id PF3D7_0213700.1; exon_number 767
Pf3D7_03_v3	DEFAULT	exon	251242	254661	.	+	.	gene_id PF3D7_0305200; transcript_id PF3D7_0305200.1; exon_number 1126
Pf3D7_14_v3	DEFAULT	exon	1186486	1186560	.	+	.	gene_id PF3D7_1430100; transcript_id PF3D7_1430100.1; exon_number 13266
Pf3D7_02_v3	DEFAULT	exon	88385	88534	.	-	.	gene_id PF3D7_0201800; transcript_id PF3D7_0201800.1; exon_number 424
Pf3D7_12_v3	DEFAULT	exon	545455	547656	.	+	.	gene_id PF3D7_1212300; transcript_id PF3D7_1212300.1; exon_number 9520
Pf3D7_10_v3	DEFAULT	exon	1272662	1272733	.	+	.	gene_id PF3D7_1031500; transcript_id PF3D7_1031500.1; exon_number 7545
Pf3D7_09_v3	DEFAULT	exon	771560	771668	.	+	.	gene_id PF3D7_0918700; transcript_id PF3D7_0918700.1; exon_number 6135
Pf3D7_13_v3	DEFAULT	transcript	2717853	2719377	.	+	.	gene_id PF3D7_1368300; transcript_id PF3D7_1368300.1;
Pf3D7_10_v3	DEFAULT	exon	1160636	1160867	.	+	.	gene_id PF3D7_1028000; transcript_id PF3D7_1028000.1; exon_number 7452
Pf3D7_06_v3	DEFAULT	exon	299642	299691	.	+	.	gene_id PF3D7_0607100; transcript_id PF3D7_0607100.1; exon_number 3327
Pf3D7_05_v3	DEFAULT	exon	180421	187470	.	+	.	gene_id PF3D7_0504700; transcript_id PF3D7_0504700.1; exon_number 2443
Pf3D7_12_v3	DEFAULT	transcript	470229	471545	.	+	.	gene_id PF3D7_1210500; transcript_id PF3D7_1210500.1;
Pf3D7_09_v3	DEFAULT	exon	529912	531444	.	+	.	gene_id PF3D7_0911600; transcript_id PF3D7_0911600.1; exon_number 5992
Pf3D7_13_v3	DEFAULT	exon	1953730	1953782	.	+	.	gene_id PF3D7_1348600; transcript_id PF3D7_1348600.1; exon_number 11801
Pf3D7_13_v3	DEFAULT	exon	1261345	1262943	.	-	.	gene_id PF3D7_1329700; transcript_id PF3D7_1329700.1; exon_number 11332
Pf3D7_13_v3	DEFAULT	exon	158370	158478	.	+	.	gene_id PF3D7_1303000; transcript_id PF3D7_1303000.1; exon_number 10656
Pf3D7_13_v3	DEFAULT	exon	405843	405906	.	-	.	gene_id PF3D7_1308800; transcript_id PF3D7_1308800.1; exon_number 10787
Pf3D7_12_v3	DEFAULT	exon	215256	215309	.	+	.	gene_id PF3D7_1204700; transcript_id PF3D7_1204700.1; exon_number 9336
Pf3D7_10_v3	DEFAULT	transcript	1172129	1174997	.	-	.	gene_id PF3D7_1028500; transcript_id PF3D7_1028500.1;
Pf3D7_14_v3	DEFAULT	exon	157592	157716	.	-	.	gene_id PF3D7_1404600.1; transcript_id PF3D7_1404600.1.1; exon_number 12597
Pf3D7_09_v3	DEFAULT	exon	224875	224893	.	-	.	gene_id PF3D7_0904900; transcript_id PF3D7_0904900.1; exon_number 5771
Pf3D7_14_v3	DEFAULT	exon	759360	759443	.	-	.	gene_id PF3D7_1418000; transcript_id PF3D7_1418000.1; exon_number 12966
Pf3D7_05_v3	DEFAULT	exon	525026	527218	.	+	.	gene_id PF3D7_0511900; transcript_id PF3D7_0511900.1; exon_number 2603
Pf3D7_14_v3	DEFAULT	transcript	2078488	2080350	.	+	.	gene_id PF3D7_1450700; transcript_id PF3D7_1450700.1;
Pf3D7_03_v3	DEFAULT	exon	986447	986615	.	+	.	gene_id PF3D7_0323500; transcript_id PF3D7_0323500.1; exon_number 1636
Pf3D7_01_v3	DEFAULT	exon	352683	352815	.	-	.	gene_id PF3D7_0108700; transcript_id PF3D7_0108700.1; exon_number 211
Pf3D7_09_v3	DEFAULT	exon	134886	134953	.	-	.	gene_id PF3D7_0903200; transcript_id PF3D7_0903200.1; exon_number 5709
Pf3D7_04_v3	DEFAULT	exon	1049713	1049894	.	-	.	gene_id PF3D7_0423100; transcript_id PF3D7_0423100.1; exon_number 2264
Pf3D7_13_v3	DEFAULT	transcript	2059616	2063924	.	+	.	gene_id PF3D7_1351700; transcript_id PF3D7_1351700.1;
Pf3D7_14_v3	DEFAULT	exon	863623	863712	.	-	.	gene_id PF3D7_1420800; transcript_id PF3D7_1420800.1; exon_number 13028
Pf3D7_01_v3	DEFAULT	exon	386331	386393	.	+	.	gene_id PF3D7_0109850; transcript_id PF3D7_0109850.1; exon_number 251
Pf3D7_10_v3	DEFAULT	exon	685578	688862	.	+	.	gene_id PF3D7_1017000; transcript_id PF3D7_1017000.1; exon_number 7095
Pf3D7_11_v3	DEFAULT	exon	1986571	1986639	.	-	.	gene_id PF3D7_1149400; transcript_id PF3D7_1149400.1; exon_number 9157
Pf3D7_13_v3	DEFAULT	transcript	1316496	1317806	.	-	.	gene_id PF3D7_1331600; transcript_id PF3D7_1331600.1;
Pf3D7_13_v3	DEFAULT	exon	1968465	1968643	.	-	.	gene_id PF3D7_1349000; transcript_id PF3D7_1349000.1; exon_number 11824
Pf3D7_06_v3	DEFAULT	exon	987808	987904	.	+	.	gene_id PF3D7_0624300; transcript_id PF3D7_0624300.1; exon_number 3794
Pf3D7_10_v3	DEFAULT	exon	1519021	1519233	.	+	.	gene_id PF3D7_1038400; transcript_id PF3D7_1038400.1; exon_number 7752
Pf3D7_09_v3	DEFAULT	transcript	162769	166923	.	+	.	gene_id PF3D7_0903500; transcript_id PF3D7_0903500.1;
Pf3D7_14_v3	DEFAULT	exon	446640	446834	.	+	.	gene_id PF3D7_1411000.1; transcript_id PF3D7_1411000.1.1; exon_number 12751
Pf3D7_07_v3	DEFAULT	exon	825516	825605	.	+	.	gene_id PF3D7_0718500; transcript_id PF3D7_0718500.1; exon_number 4432
Pf3D7_14_v3	DEFAULT	transcript	688592	689740	.	+	.	gene_id PF3D7_1417000; transcript_id PF3D7_1417000.1;
Pf3D7_12_v3	DEFAULT	exon	816909	818468	.	+	.	gene_id PF3D7_1220400; transcript_id PF3D7_1220400.1; exon_number 9708
Pf3D7_04_v3	DEFAULT	transcript	777200	779424	.	-	.	gene_id PF3D7_0417500.1; transcript_id PF3D7_0417500.1.1;
Pf3D7_07_v3	DEFAULT	exon	1216851	1216942	.	-	.	gene_id PF3D7_0728500; transcript_id PF3D7_0728500.1; exon_number 4671
Pf3D7_14_v3	DEFAULT	exon	3063191	3063272	.	-	.	gene_id PF3D7_1474700; transcript_id PF3D7_1474700.1; exon_number 14504
Pf3D7_04_v3	DEFAULT	exon	1138473	1138559	.	-	.	gene_id PF3D7_0425250; transcript_id PF3D7_0425250.1; exon_number 2317
Pf3D7_09_v3	DEFAULT	exon	305733	305846	.	+	.	gene_id PF3D7_0906100; transcript_id PF3D7_0906100.1; exon_number 5828
Pf3D7_03_v3	DEFAULT	exon	679234	680820	.	-	.	gene_id PF3D7_0316900; transcript_id PF3D7_0316900.1; exon_number 1451
Pf3D7_06_v3	DEFAULT	exon	630956	631039	.	-	.	gene_id PF3D7_0615400; transcript_id PF3D7_0615400.1; exon_number 3552
Pf3D7_09_v3	DEFAULT	exon	1415676	1415729	.	+	.	gene_id PF3D7_0935800; transcript_id PF3D7_0935800.1; exon_number 6623
Pf3D7_14_v3	DEFAULT	exon	2337294	2337359	.	-	.	gene_id PF3D7_1457000; transcript_id PF3D7_1457000.1; exon_number 13998
Pf3D7_06_v3	DEFAULT	exon	1291311	1292972	.	-	.	gene_id PF3D7_0630900; transcript_id PF3D7_0630900.1; exon_number 3986
Pf3D7_06_v3	DEFAULT	exon	528060	529175	.	-	.	gene_id PF3D7_0612800; transcript_id PF3D7_0612800.1; exon_number 3484
Pf3D7_10_v3	DEFAULT	exon	811994	812147	.	-	.	gene_id PF3D7_1020000; transcript_id PF3D7_1020000.1; exon_number 7206
Pf3D7_08_v3	DEFAULT	transcript	79823	80642	.	+	.	gene_id PF3D7_0800800; transcript_id PF3D7_0800800.1;
Pf3D7_09_v3	DEFAULT	exon	87067	88075	.	-	.	gene_id PF3D7_0901900; transcript_id PF3D7_0901900.1; exon_number 5672
Pf3D7_11_v3	DEFAULT	exon	616224	616337	.	-	.	gene_id PF3D7_1116200.1; transcript_id PF3D7_1116200.1.1; exon_number 8239
Pf3D7_02_v3	DEFAULT	exon	535646	536146	.	+	.	gene_id PF3D7_0213000; transcript_id PF3D7_0213000.1; exon_number 737
Pf3D7_14_v3	DEFAULT	exon	2335498	2335596	.	+	.	gene_id PF3D7_1456900; transcript_id PF3D7_1456900.1; exon_number 13994
Pf3D7_07_v3	DEFAULT	exon	1082315	1082343	.	-	.	gene_id PF3D7_0725500; transcript_id PF3D7_0725500.1; exon_number 4620
Pf3D7_12_v3	DEFAULT	transcript	613561	614574	.	-	.	gene_id PF3D7_1214600; transcript_id PF3D7_1214600.1;
Pf3D7_12_v3	DEFAULT	exon	849145	849183	.	+	.	gene_id PF3D7_1221100.1; transcript_id PF3D7_1221100.1.1; exon_number 9731
Pf3D7_13_v3	DEFAULT	exon	768049	769650	.	+	.	gene_id PF3D7_1318600; transcript_id PF3D7_1318600.1; exon_number 11000
Pf3D7_07_v3	DEFAULT	exon	381592	383022	.	+	.	gene_id PF3D7_0708400; transcript_id PF3D7_0708400.1; exon_number 4186
Pf3D7_13_v3	DEFAULT	transcript	2532201	2535722	.	+	.	gene_id PF3D7_1363000; transcript_id PF3D7_1363000.1;
Pf3D7_13_v3	DEFAULT	transcript	652794	653838	.	-	.	gene_id PF3D7_1315500; transcript_id PF3D7_1315500.1;
Pf3D7_14_v3	DEFAULT	exon	1152997	1153013	.	-	.	gene_id PF3D7_1429300; transcript_id PF3D7_1429300.1; exon_number 13250
Pf3D7_13_v3	DEFAULT	exon	1026484	1026536	.	-	.	gene_id PF3D7_1324500; transcript_id PF3D7_1324500.1; exon_number 11190
Pf3D7_14_v3	DEFAULT	exon	1567252	1567320	.	+	.	gene_id PF3D7_1438700; transcript_id PF3D7_1438700.1; exon_number 13491
Pf3D7_13_v3	DEFAULT	transcript	1076161	1084587	.	-	.	gene_id PF3D7_1325900; transcript_id PF3D7_1325900.1;
Pf3D7_11_v3	DEFAULT	exon	1303426	1305987	.	+	.	gene_id PF3D7_1133700; transcript_id PF3D7_1133700.1; exon_number 8740
Pf3D7_07_v3	DEFAULT	exon	614385	617249	.	+	.	gene_id PF3D7_0713500; transcript_id PF3D7_0713500.1; exon_number 4285
Pf3D7_11_v3	DEFAULT	exon	668368	668475	.	+	.	gene_id PF3D7_1117600.1; transcript_id PF3D7_1117600.1.1; exon_number 8282
Pf3D7_01_v3	DEFAULT	exon	179190	180000	.	+	.	gene_id PF3D7_0104100; transcript_id PF3D7_0104100.1; exon_number 104
Pf3D7_10_v3	DEFAULT	transcript	1362149	1363069	.	-	.	gene_id PF3D7_1034100; transcript_id PF3D7_1034100.1;
Pf3D7_09_v3	DEFAULT	exon	787057	787174	.	+	.	gene_id PF3D7_0919100; transcript_id PF3D7_0919100.1; exon_number 6145
Pf3D7_12_v3	DEFAULT	exon	1634695	1642428	.	+	.	gene_id PF3D7_1239200; transcript_id PF3D7_1239200.1; exon_number 10219
Pf3D7_14_v3	DEFAULT	transcript	1253540	1256878	.	+	.	gene_id PF3D7_1431900; transcript_id PF3D7_1431900.1;
Pf3D7_08_v3	DEFAULT	exon	1216271	1220716	.	+	.	gene_id PF3D7_0828200; transcript_id PF3D7_0828200.1; exon_number 5510
Pf3D7_11_v3	DEFAULT	exon	1498208	1498421	.	+	.	gene_id PF3D7_1138200; transcript_id PF3D7_1138200.1; exon_number 8868
Pf3D7_12_v3	DEFAULT	exon	250384	250451	.	-	.	gene_id PF3D7_1205600; transcript_id PF3D7_1205600.1; exon_number 9360
Pf3D7_14_v3	DEFAULT	exon	2569115	2569160	.	-	.	gene_id PF3D7_1463100; transcript_id PF3D7_1463100.1; exon_number 14160
Pf3D7_13_v3	DEFAULT	exon	848330	848383	.	+	.	gene_id PF3D7_1320600; transcript_id PF3D7_1320600.1; exon_number 11042
Pf3D7_13_v3	DEFAULT	transcript	1878875	1880194	.	-	.	gene_id PF3D7_1346800; transcript_id PF3D7_1346800.1;
Pf3D7_14_v3	DEFAULT	exon	2725895	2725905	.	+	.	gene_id PF3D7_1466500; transcript_id PF3D7_1466500.1; exon_number 14282
Pf3D7_07_v3	DEFAULT	exon	1023651	1023942	.	+	.	gene_id PF3D7_0724400; transcript_id PF3D7_0724400.1; exon_number 4585
Pf3D7_10_v3	DEFAULT	transcript	1519021	1547825	.	+	.	gene_id PF3D7_1038400; transcript_id PF3D7_1038400.1;
Pf3D7_07_v3	DEFAULT	exon	774560	775264	.	-	.	gene_id PF3D7_0717900; transcript_id PF3D7_0717900.1; exon_number 4405
Pf3D7_13_v3	DEFAULT	transcript	2284813	2285703	.	+	.	gene_id PF3D7_1357600; transcript_id PF3D7_1357600.1;
Pf3D7_13_v3	DEFAULT	exon	2263474	2263777	.	-	.	gene_id PF3D7_1356900; transcript_id PF3D7_1356900.1; exon_number 12003
Pf3D7_12_v3	DEFAULT	exon	1020154	1023845	.	+	.	gene_id PF3D7_1225100; transcript_id PF3D7_1225100.1; exon_number 9828
Pf3D7_05_v3	DEFAULT	transcript	675809	676614	.	-	.	gene_id PF3D7_0516200; transcript_id PF3D7_0516200.1;
Pf3D7_12_v3	DEFAULT	exon	472260	475457	.	-	.	gene_id PF3D7_1210600; transcript_id PF3D7_1210600.1; exon_number 9475
Pf3D7_01_v3	DEFAULT	exon	553108	553797	.	+	.	gene_id PF3D7_0114300; transcript_id PF3D7_0114300.1; exon_number 349
Pf3D7_14_v3	DEFAULT	exon	2662020	2662619	.	+	.	gene_id PF3D7_1465800; transcript_id PF3D7_1465800.1; exon_number 14251
Pf3D7_06_v3	DEFAULT	transcript	1258880	1259939	.	+	.	gene_id PF3D7_0630200; transcript_id PF3D7_0630200.1;
Pf3D7_03_v3	DEFAULT	transcript	452297	459106	.	-	.	gene_id PF3D7_0310500; transcript_id PF3D7_0310500.1;
Pf3D7_14_v3	DEFAULT	exon	941515	941638	.	+	.	gene_id PF3D7_1423300; transcript_id PF3D7_1423300.1; exon_number 13103
Pf3D7_14_v3	DEFAULT	exon	1191946	1199919	.	-	.	gene_id PF3D7_1430300; transcript_id PF3D7_1430300.1; exon_number 13277
Pf3D7_13_v3	DEFAULT	exon	644714	644788	.	+	.	gene_id PF3D7_1315300; transcript_id PF3D7_1315300.1; exon_number 10896
Pf3D7_09_v3	DEFAULT	exon	1295320	1295990	.	-	.	gene_id PF3D7_0932500; transcript_id PF3D7_0932500.1; exon_number 6552
Pf3D7_12_v3	DEFAULT	exon	1437254	1437360	.	-	.	gene_id PF3D7_1234400; transcript_id PF3D7_1234400.1; exon_number 10108
Pf3D7_13_v3	DEFAULT	exon	805529	805610	.	+	.	gene_id PF3D7_1319400; transcript_id PF3D7_1319400.1; exon_number 11016
Pf3D7_04_v3	DEFAULT	transcript	316540	319178	.	-	.	gene_id PF3D7_0405900; transcript_id PF3D7_0405900.1;
Pf3D7_07_v3	DEFAULT	transcript	395711	398332	.	+	.	gene_id PF3D7_0708800; transcript_id PF3D7_0708800.1;
Pf3D7_11_v3	DEFAULT	transcript	1417466	1420071	.	-	.	gene_id PF3D7_1136200; transcript_id PF3D7_1136200.1;
Pf3D7_02_v3	DEFAULT	exon	335679	336581	.	-	.	gene_id PF3D7_0208200; transcript_id PF3D7_0208200.1; exon_number 616
Pf3D7_13_v3	DEFAULT	transcript	2585032	2594829	.	+	.	gene_id PF3D7_1364400; transcript_id PF3D7_1364400.1;
Pf3D7_09_v3	DEFAULT	exon	383650	383751	.	-	.	gene_id PF3D7_0908300.1; transcript_id PF3D7_0908300.1.1; exon_number 5870
Pf3D7_10_v3	DEFAULT	exon	735921	736010	.	-	.	gene_id PF3D7_1018500; transcript_id PF3D7_1018500.1; exon_number 7129
Pf3D7_01_v3	DEFAULT	transcript	393875	394835	.	-	.	gene_id PF3D7_0110400; transcript_id PF3D7_0110400.1;
Pf3D7_07_v3	DEFAULT	transcript	1065252	1070240	.	+	.	gene_id PF3D7_0725100; transcript_id PF3D7_0725100.1;
Pf3D7_12_v3	DEFAULT	exon	707282	707464	.	+	.	gene_id PF3D7_1218100; transcript_id PF3D7_1218100.1; exon_number 9637
Pf3D7_12_v3	DEFAULT	exon	1871919	1871986	.	+	.	gene_id PF3D7_1244700; transcript_id PF3D7_1244700.1; exon_number 10331
Pf3D7_08_v3	DEFAULT	exon	730779	730844	.	-	.	gene_id PF3D7_0815600; transcript_id PF3D7_0815600.1; exon_number 5144
Pf3D7_01_v3	DEFAULT	exon	422732	422791	.	-	.	gene_id PF3D7_0111000; transcript_id PF3D7_0111000.1; exon_number 281
Pf3D7_08_v3	DEFAULT	transcript	805797	813465	.	-	.	gene_id PF3D7_0817700; transcript_id PF3D7_0817700.1;
Pf3D7_09_v3	DEFAULT	exon	922292	934873	.	-	.	gene_id PF3D7_0922800; transcript_id PF3D7_0922800.1; exon_number 6266
Pf3D7_09_v3	DEFAULT	exon	134204	134278	.	-	.	gene_id PF3D7_0903200; transcript_id PF3D7_0903200.1; exon_number 5706
Pf3D7_11_v3	DEFAULT	transcript	1387091	1388909	.	-	.	gene_id PF3D7_1135500; transcript_id PF3D7_1135500.1;
Pf3D7_12_v3	DEFAULT	exon	650388	650552	.	+	.	gene_id PF3D7_1216200; transcript_id PF3D7_1216200.1; exon_number 9602
Pf3D7_05_v3	DEFAULT	transcript	557039	558012	.	-	.	gene_id PF3D7_0513100; transcript_id PF3D7_0513100.1;
Pf3D7_02_v3	DEFAULT	exon	590501	591421	.	+	.	gene_id PF3D7_0214500; transcript_id PF3D7_0214500.1; exon_number 783
Pf3D7_13_v3	DEFAULT	exon	130689	130782	.	-	.	gene_id PF3D7_1302400; transcript_id PF3D7_1302400.1; exon_number 10641
Pf3D7_14_v3	DEFAULT	exon	2941600	2941686	.	-	.	gene_id PF3D7_1472100; transcript_id PF3D7_1472100.1; exon_number 14422
Pf3D7_09_v3	DEFAULT	exon	292850	292897	.	+	.	gene_id PF3D7_0905800; transcript_id PF3D7_0905800.1; exon_number 5821
Pf3D7_07_v3	DEFAULT	exon	1305894	1314215	.	-	.	gene_id PF3D7_0730500; transcript_id PF3D7_0730500.1; exon_number 4723
Pf3D7_10_v3	DEFAULT	exon	178507	178870	.	+	.	gene_id PF3D7_1003900; transcript_id PF3D7_1003900.1; exon_number 6756
Pf3D7_12_v3	DEFAULT	exon	944949	945251	.	+	.	gene_id PF3D7_1223400; transcript_id PF3D7_1223400.1; exon_number 9784
Pf3D7_13_v3	DEFAULT	exon	1306654	1306662	.	+	.	gene_id PF3D7_1331200; transcript_id PF3D7_1331200.1; exon_number 11391
Pf3D7_12_v3	DEFAULT	exon	1141583	1142199	.	-	.	gene_id PF3D7_1228100; transcript_id PF3D7_1228100.1; exon_number 9882
Pf3D7_05_v3	DEFAULT	exon	1017809	1018582	.	+	.	gene_id PF3D7_0524600; transcript_id PF3D7_0524600.1; exon_number 2930
Pf3D7_03_v3	DEFAULT	exon	403688	405440	.	+	.	gene_id PF3D7_0309500; transcript_id PF3D7_0309500.1; exon_number 1221
Pf3D7_05_v3	DEFAULT	exon	414540	414855	.	+	.	gene_id PF3D7_0509800; transcript_id PF3D7_0509800.1; exon_number 2556
Pf3D7_11_v3	DEFAULT	exon	121345	121506	.	-	.	gene_id PF3D7_1102500; transcript_id PF3D7_1102500.1; exon_number 7849
Pf3D7_07_v3	DEFAULT	exon	1372063	1372131	.	+	.	gene_id PF3D7_0731700; transcript_id PF3D7_0731700.1; exon_number 4743
Pf3D7_04_v3	DEFAULT	exon	718202	718489	.	+	.	gene_id PF3D7_0416400; transcript_id PF3D7_0416400.1; exon_number 2083
Pf3D7_12_v3	DEFAULT	exon	1840353	1840736	.	-	.	gene_id PF3D7_1243900; transcript_id PF3D7_1243900.1; exon_number 10317
Pf3D7_09_v3	DEFAULT	exon	875602	876867	.	+	.	gene_id PF3D7_0921500; transcript_id PF3D7_0921500.1; exon_number 6214
Pf3D7_08_v3	DEFAULT	exon	637843	641458	.	-	.	gene_id PF3D7_0812900; transcript_id PF3D7_0812900.1; exon_number 5088
Pf3D7_07_v3	DEFAULT	exon	820573	820635	.	-	.	gene_id PF3D7_0718300; transcript_id PF3D7_0718300.1; exon_number 4425
Pf3D7_07_v3	DEFAULT	exon	1350032	1350130	.	+	.	gene_id PF3D7_0731300; transcript_id PF3D7_0731300.1; exon_number 4734
Pf3D7_11_v3	DEFAULT	exon	571949	571994	.	-	.	gene_id PF3D7_1115100; transcript_id PF3D7_1115100.1; exon_number 8192
Pf3D7_01_v3	DEFAULT	exon	305123	309257	.	-	.	gene_id PF3D7_0107500; transcript_id PF3D7_0107500.1; exon_number 177
Pf3D7_14_v3	DEFAULT	exon	2126429	2126599	.	+	.	gene_id PF3D7_1451800; transcript_id PF3D7_1451800.1; exon_number 13851
Pf3D7_12_v3	DEFAULT	exon	613804	613933	.	-	.	gene_id PF3D7_1214600; transcript_id PF3D7_1214600.1; exon_number 9568
Pf3D7_10_v3	DEFAULT	exon	441140	441955	.	-	.	gene_id PF3D7_1011400; transcript_id PF3D7_1011400.1; exon_number 6942
Pf3D7_13_v3	DEFAULT	transcript	1789425	1790672	.	+	.	gene_id PF3D7_1344600; transcript_id PF3D7_1344600.1;
Pf3D7_14_v3	DEFAULT	exon	132949	132996	.	+	.	gene_id PF3D7_1403600; transcript_id PF3D7_1403600.1; exon_number 12533
Pf3D7_06_v3	DEFAULT	exon	626107	626276	.	+	.	gene_id PF3D7_0615200; transcript_id PF3D7_0615200.1; exon_number 3545
Pf3D7_04_v3	DEFAULT	transcript	1141222	1142096	.	+	.	gene_id PF3D7_0425300; transcript_id PF3D7_0425300.1;
Pf3D7_05_v3	DEFAULT	exon	596818	599421	.	+	.	gene_id PF3D7_0514200; transcript_id PF3D7_0514200.1; exon_number 2668
Pf3D7_01_v3	DEFAULT	exon	170733	170855	.	-	.	gene_id PF3D7_0103800; transcript_id PF3D7_0103800.1; exon_number 96
Pf3D7_10_v3	DEFAULT	exon	1153271	1154431	.	-	.	gene_id PF3D7_1027800; transcript_id PF3D7_1027800.1; exon_number 7438
Pf3D7_09_v3	DEFAULT	transcript	720990	724865	.	+	.	gene_id PF3D7_0917400; transcript_id PF3D7_0917400.1;
Pf3D7_08_v3	DEFAULT	exon	866707	866794	.	-	.	gene_id PF3D7_0819000; transcript_id PF3D7_0819000.1; exon_number 5272
Pf3D7_11_v3	DEFAULT	exon	251656	251771	.	+	.	gene_id PF3D7_1105800; transcript_id PF3D7_1105800.1; exon_number 7944
Pf3D7_11_v3	DEFAULT	exon	268244	268348	.	-	.	gene_id PF3D7_1106500; transcript_id PF3D7_1106500.1; exon_number 7967
Pf3D7_11_v3	DEFAULT	exon	652579	653976	.	+	.	gene_id PF3D7_1117100; transcript_id PF3D7_1117100.1; exon_number 8271
Pf3D7_14_v3	DEFAULT	transcript	1031065	1035360	.	-	.	gene_id PF3D7_1426600; transcript_id PF3D7_1426600.1;
Pf3D7_13_v3	DEFAULT	transcript	2235089	2238109	.	+	.	gene_id PF3D7_1356400; transcript_id PF3D7_1356400.1;
Pf3D7_10_v3	DEFAULT	exon	985325	985330	.	-	.	gene_id PF3D7_1023300; transcript_id PF3D7_1023300.1; exon_number 7302
Pf3D7_13_v3	DEFAULT	transcript	2087393	2092177	.	+	.	gene_id PF3D7_1352400; transcript_id PF3D7_1352400.1;
Pf3D7_05_v3	DEFAULT	exon	1171942	1172217	.	+	.	gene_id PF3D7_0528400; transcript_id PF3D7_0528400.1; exon_number 3019
Pf3D7_10_v3	DEFAULT	transcript	1223375	1224167	.	+	.	gene_id PF3D7_1030000; transcript_id PF3D7_1030000.1;
Pf3D7_11_v3	DEFAULT	exon	716795	717133	.	+	.	gene_id PF3D7_1118900; transcript_id PF3D7_1118900.1; exon_number 8327
Pf3D7_10_v3	DEFAULT	exon	1150932	1150975	.	-	.	gene_id PF3D7_1027700.1; transcript_id PF3D7_1027700.1.1; exon_number 7434
Pf3D7_14_v3	DEFAULT	exon	1657888	1658083	.	+	.	gene_id PF3D7_1440600; transcript_id PF3D7_1440600.1; exon_number 13555
Pf3D7_14_v3	DEFAULT	transcript	618897	623321	.	+	.	gene_id PF3D7_1415400; transcript_id PF3D7_1415400.1;
Pf3D7_10_v3	DEFAULT	exon	1188152	1188407	.	-	.	gene_id PF3D7_1029000; transcript_id PF3D7_1029000.1; exon_number 7481
Pf3D7_07_v3	DEFAULT	transcript	968836	969735	.	-	.	gene_id PF3D7_0723000; transcript_id PF3D7_0723000.1;
Pf3D7_07_v3	DEFAULT	exon	1406853	1407065	.	+	.	gene_id PF3D7_0732600; transcript_id PF3D7_0732600.1; exon_number 4763
Pf3D7_07_v3	DEFAULT	exon	968836	969735	.	-	.	gene_id PF3D7_0723000; transcript_id PF3D7_0723000.1; exon_number 4558
Pf3D7_14_v3	DEFAULT	transcript	1164332	1166566	.	+	.	gene_id PF3D7_1429500; transcript_id PF3D7_1429500.1;
Pf3D7_03_v3	DEFAULT	transcript	968675	969202	.	-	.	gene_id PF3D7_0323000; transcript_id PF3D7_0323000.1;
Pf3D7_12_v3	DEFAULT	exon	2199556	2199846	.	+	.	gene_id PF3D7_1253900; transcript_id PF3D7_1253900.1; exon_number 10561
Pf3D7_06_v3	DEFAULT	exon	614341	614398	.	+	.	gene_id PF3D7_0614700; transcript_id PF3D7_0614700.1; exon_number 3535
Pf3D7_03_v3	DEFAULT	exon	1010342	1010965	.	-	.	gene_id PF3D7_0324200; transcript_id PF3D7_0324200.1; exon_number 1651
Pf3D7_09_v3	DEFAULT	exon	397493	397597	.	-	.	gene_id PF3D7_0908500; transcript_id PF3D7_0908500.1; exon_number 5902
Pf3D7_12_v3	DEFAULT	exon	2023455	2026181	.	-	.	gene_id PF3D7_1249700; transcript_id PF3D7_1249700.1; exon_number 10459
Pf3D7_11_v3	DEFAULT	exon	1743379	1744232	.	+	.	gene_id PF3D7_1143700; transcript_id PF3D7_1143700.1; exon_number 9007
Pf3D7_13_v3	DEFAULT	exon	2150068	2150574	.	+	.	gene_id PF3D7_1353700; transcript_id PF3D7_1353700.1; exon_number 11942
Pf3D7_05_v3	DEFAULT	transcript	459301	460344	.	+	.	gene_id PF3D7_0510700; transcript_id PF3D7_0510700.1;
Pf3D7_14_v3	DEFAULT	exon	2497127	2497196	.	-	.	gene_id PF3D7_1461500; transcript_id PF3D7_1461500.1; exon_number 14107
Pf3D7_05_v3	DEFAULT	exon	464319	464399	.	+	.	gene_id PF3D7_0510800; transcript_id PF3D7_0510800.1; exon_number 2586
Pf3D7_13_v3	DEFAULT	exon	1274448	1275008	.	+	.	gene_id PF3D7_1330100; transcript_id PF3D7_1330100.1; exon_number 11350
Pf3D7_10_v3	DEFAULT	exon	596700	596757	.	-	.	gene_id PF3D7_1014800; transcript_id PF3D7_1014800.1; exon_number 7029
Pf3D7_07_v3	DEFAULT	exon	738578	738580	.	+	.	gene_id PF3D7_0717000; transcript_id PF3D7_0717000.1; exon_number 4363
Pf3D7_02_v3	DEFAULT	exon	483436	484222	.	+	.	gene_id PF3D7_0212100; transcript_id PF3D7_0212100.1; exon_number 721
Pf3D7_06_v3	DEFAULT	exon	655539	655596	.	-	.	gene_id PF3D7_0615600; transcript_id PF3D7_0615600.1; exon_number 3569
Pf3D7_14_v3	DEFAULT	exon	174738	174911	.	+	.	gene_id PF3D7_1405000; transcript_id PF3D7_1405000.1; exon_number 12616
Pf3D7_12_v3	DEFAULT	transcript	187146	188842	.	-	.	gene_id PF3D7_1203700; transcript_id PF3D7_1203700.1;
Pf3D7_13_v3	DEFAULT	exon	2706499	2708442	.	+	.	gene_id PF3D7_1367900; transcript_id PF3D7_1367900.1; exon_number 12319
Pf3D7_09_v3	DEFAULT	exon	1001613	1005845	.	+	.	gene_id PF3D7_0924600; transcript_id PF3D7_0924600.1; exon_number 6306
Pf3D7_12_v3	DEFAULT	exon	578760	578917	.	-	.	gene_id PF3D7_1213300; transcript_id PF3D7_1213300.1; exon_number 9538
Pf3D7_14_v3	DEFAULT	exon	2929823	2931547	.	+	.	gene_id PF3D7_1471700; transcript_id PF3D7_1471700.1; exon_number 14414
Pf3D7_13_v3	DEFAULT	exon	160905	160989	.	-	.	gene_id PF3D7_1303200.1; transcript_id PF3D7_1303200.1.1; exon_number 10665
Pf3D7_08_v3	DEFAULT	transcript	1226750	1228409	.	-	.	gene_id PF3D7_0828500; transcript_id PF3D7_0828500.1;
Pf3D7_11_v3	DEFAULT	exon	1390986	1391130	.	+	.	gene_id PF3D7_1135600; transcript_id PF3D7_1135600.1; exon_number 8788
Pf3D7_13_v3	DEFAULT	transcript	1145719	1151106	.	+	.	gene_id PF3D7_1327300; transcript_id PF3D7_1327300.1;
Pf3D7_11_v3	DEFAULT	exon	1889826	1892597	.	-	.	gene_id PF3D7_1147500; transcript_id PF3D7_1147500.1; exon_number 9120
Pf3D7_12_v3	DEFAULT	exon	1540252	1540408	.	+	.	gene_id PF3D7_1237000; transcript_id PF3D7_1237000.1; exon_number 10175
Pf3D7_10_v3	DEFAULT	exon	183738	184041	.	+	.	gene_id PF3D7_1004100; transcript_id PF3D7_1004100.1; exon_number 6763
Pf3D7_10_v3	DEFAULT	exon	113265	116015	.	+	.	gene_id PF3D7_1002200; transcript_id PF3D7_1002200.1; exon_number 6714
Pf3D7_11_v3	DEFAULT	exon	1702089	1703489	.	-	.	gene_id PF3D7_1142400; transcript_id PF3D7_1142400.1; exon_number 8982
Pf3D7_04_v3	DEFAULT	exon	1049270	1049528	.	-	.	gene_id PF3D7_0423100; transcript_id PF3D7_0423100.1; exon_number 2263
Pf3D7_11_v3	DEFAULT	exon	1175403	1175450	.	+	.	gene_id PF3D7_1130500; transcript_id PF3D7_1130500.1; exon_number 8684
Pf3D7_13_v3	DEFAULT	transcript	2829856	2830669	.	+	.	gene_id PF3D7_1371900; transcript_id PF3D7_1371900.1;
Pf3D7_07_v3	DEFAULT	exon	1159700	1161820	.	-	.	gene_id PF3D7_0727300; transcript_id PF3D7_0727300.1; exon_number 4647
Pf3D7_14_v3	DEFAULT	exon	940571	940674	.	+	.	gene_id PF3D7_1423300; transcript_id PF3D7_1423300.1; exon_number 13100
Pf3D7_12_v3	DEFAULT	exon	1219136	1219222	.	-	.	gene_id PF3D7_1229800; transcript_id PF3D7_1229800.1; exon_number 9929
Pf3D7_07_v3	DEFAULT	exon	621709	621836	.	-	.	gene_id PF3D7_0713700; transcript_id PF3D7_0713700.1; exon_number 4289
Pf3D7_02_v3	DEFAULT	exon	545812	545895	.	-	.	gene_id PF3D7_0213500; transcript_id PF3D7_0213500.1; exon_number 754
Pf3D7_09_v3	DEFAULT	exon	1334115	1334300	.	-	.	gene_id PF3D7_0933700; transcript_id PF3D7_0933700.1; exon_number 6579
Pf3D7_06_v3	DEFAULT	transcript	70948	71935	.	+	.	gene_id PF3D7_0601700; transcript_id PF3D7_0601700.1;
Pf3D7_14_v3	DEFAULT	exon	349359	350192	.	+	.	gene_id PF3D7_1408800; transcript_id PF3D7_1408800.1; exon_number 12694
Pf3D7_05_v3	DEFAULT	exon	572610	572661	.	-	.	gene_id PF3D7_0513400; transcript_id PF3D7_0513400.1; exon_number 2652
Pf3D7_13_v3	DEFAULT	exon	2636965	2637240	.	+	.	gene_id PF3D7_1366100; transcript_id PF3D7_1366100.1; exon_number 12276
Pf3D7_13_v3	DEFAULT	exon	1419086	1419294	.	-	.	gene_id PF3D7_1335100; transcript_id PF3D7_1335100.1; exon_number 11447
Pf3D7_05_v3	DEFAULT	exon	647065	647116	.	+	.	gene_id PF3D7_0515600; transcript_id PF3D7_0515600.1; exon_number 2702
Pf3D7_02_v3	DEFAULT	transcript	715798	716549	.	-	.	gene_id PF3D7_0217300; transcript_id PF3D7_0217300.1;
Pf3D7_11_v3	DEFAULT	exon	1659735	1662359	.	-	.	gene_id PF3D7_1141300; transcript_id PF3D7_1141300.1; exon_number 8940
Pf3D7_06_v3	DEFAULT	transcript	1321320	1322094	.	-	.	gene_id PF3D7_0631500; transcript_id PF3D7_0631500.1;
Pf3D7_06_v3	DEFAULT	exon	627559	627612	.	+	.	gene_id PF3D7_0615200; transcript_id PF3D7_0615200.1; exon_number 3550
Pf3D7_05_v3	DEFAULT	exon	279291	279495	.	-	.	gene_id PF3D7_0506600; transcript_id PF3D7_0506600.1; exon_number 2493
Pf3D7_13_v3	DEFAULT	transcript	123726	124415	.	-	.	gene_id PF3D7_1302200; transcript_id PF3D7_1302200.1;
Pf3D7_14_v3	DEFAULT	exon	2583187	2583549	.	-	.	gene_id PF3D7_1463800; transcript_id PF3D7_1463800.1; exon_number 14174
Pf3D7_10_v3	DEFAULT	exon	986201	986420	.	+	.	gene_id PF3D7_1023400; transcript_id PF3D7_1023400.1; exon_number 7306
Pf3D7_01_v3	DEFAULT	exon	168090	168206	.	+	.	gene_id PF3D7_0103700; transcript_id PF3D7_0103700.1; exon_number 85
Pf3D7_13_v3	DEFAULT	exon	1894479	1894637	.	-	.	gene_id PF3D7_1347300; transcript_id PF3D7_1347300.1; exon_number 11745
Pf3D7_12_v3	DEFAULT	exon	2076122	2076517	.	+	.	gene_id PF3D7_1250700; transcript_id PF3D7_1250700.1; exon_number 10485
Pf3D7_06_v3	DEFAULT	exon	306879	306935	.	-	.	gene_id PF3D7_0607400; transcript_id PF3D7_0607400.1; exon_number 3342
Pf3D7_10_v3	DEFAULT	transcript	74661	77572	.	-	.	gene_id PF3D7_1001400; transcript_id PF3D7_1001400.1;
Pf3D7_06_v3	DEFAULT	transcript	956765	958756	.	+	.	gene_id PF3D7_0623600; transcript_id PF3D7_0623600.1;
Pf3D7_11_v3	DEFAULT	exon	1893835	1893910	.	-	.	gene_id PF3D7_1147600; transcript_id PF3D7_1147600.1; exon_number 9123
Pf3D7_10_v3	DEFAULT	exon	1496565	1496658	.	+	.	gene_id PF3D7_1037700; transcript_id PF3D7_1037700.1; exon_number 7710
Pf3D7_13_v3	DEFAULT	exon	89956	93352	.	-	.	gene_id PF3D7_1301600; transcript_id PF3D7_1301600.1; exon_number 10622
Pf3D7_13_v3	DEFAULT	transcript	2824302	2825852	.	-	.	gene_id PF3D7_1371800; transcript_id PF3D7_1371800.1;
Pf3D7_14_v3	DEFAULT	exon	1594771	1600061	.	+	.	gene_id PF3D7_1439300; transcript_id PF3D7_1439300.1; exon_number 13513
Pf3D7_07_v3	DEFAULT	transcript	605653	606440	.	+	.	gene_id PF3D7_0713100; transcript_id PF3D7_0713100.1;
Pf3D7_03_v3	DEFAULT	transcript	991544	993625	.	-	.	gene_id PF3D7_0323700; transcript_id PF3D7_0323700.1;
Pf3D7_14_v3	DEFAULT	exon	2067739	2067783	.	-	.	gene_id PF3D7_1450500; transcript_id PF3D7_1450500.1; exon_number 13811
Pf3D7_13_v3	DEFAULT	exon	1903060	1903157	.	+	.	gene_id PF3D7_1347600; transcript_id PF3D7_1347600.1; exon_number 11751
Pf3D7_13_v3	DEFAULT	exon	2719743	2719802	.	-	.	gene_id PF3D7_1368400; transcript_id PF3D7_1368400.1; exon_number 12336
Pf3D7_10_v3	DEFAULT	exon	597477	597870	.	-	.	gene_id PF3D7_1014800; transcript_id PF3D7_1014800.1; exon_number 7032
Pf3D7_08_v3	DEFAULT	exon	770946	771773	.	+	.	gene_id PF3D7_0816900; transcript_id PF3D7_0816900.1; exon_number 5188
Pf3D7_08_v3	DEFAULT	exon	1072500	1072558	.	+	.	gene_id PF3D7_0824700; transcript_id PF3D7_0824700.1; exon_number 5437
Pf3D7_14_v3	DEFAULT	exon	2106061	2106182	.	+	.	gene_id PF3D7_1451300; transcript_id PF3D7_1451300.1; exon_number 13832
Pf3D7_12_v3	DEFAULT	exon	352770	352853	.	-	.	gene_id PF3D7_1207700; transcript_id PF3D7_1207700.1; exon_number 9415
Pf3D7_08_v3	DEFAULT	transcript	1103768	1105108	.	+	.	gene_id PF3D7_0825800; transcript_id PF3D7_0825800.1;
Pf3D7_13_v3	DEFAULT	transcript	1895983	1896402	.	+	.	gene_id PF3D7_1347400; transcript_id PF3D7_1347400.1;
Pf3D7_12_v3	DEFAULT	transcript	738357	740255	.	-	.	gene_id PF3D7_1218800; transcript_id PF3D7_1218800.1;
Pf3D7_04_v3	DEFAULT	exon	1143992	1144129	.	+	.	gene_id PF3D7_0425400; transcript_id PF3D7_0425400.1; exon_number 2321
Pf3D7_11_v3	DEFAULT	exon	945990	946148	.	+	.	gene_id PF3D7_1123900; transcript_id PF3D7_1123900.1; exon_number 8473
Pf3D7_09_v3	DEFAULT	exon	206426	206691	.	-	.	gene_id PF3D7_0904300; transcript_id PF3D7_0904300.1; exon_number 5757
Pf3D7_10_v3	DEFAULT	exon	274091	274198	.	+	.	gene_id PF3D7_1006700; transcript_id PF3D7_1006700.1; exon_number 6823
Pf3D7_08_v3	DEFAULT	transcript	582983	586953	.	-	.	gene_id PF3D7_0811600; transcript_id PF3D7_0811600.1;
Pf3D7_02_v3	DEFAULT	exon	327932	328021	.	+	.	gene_id PF3D7_0208100.1; transcript_id PF3D7_0208100.1.1; exon_number 600
Pf3D7_07_v3	DEFAULT	exon	723204	723347	.	+	.	gene_id PF3D7_0716500; transcript_id PF3D7_0716500.1; exon_number 4350
Pf3D7_07_v3	DEFAULT	exon	474623	475720	.	+	.	gene_id PF3D7_0710400; transcript_id PF3D7_0710400.1; exon_number 4236
Pf3D7_09_v3	DEFAULT	exon	1068494	1068682	.	+	.	gene_id PF3D7_0926300; transcript_id PF3D7_0926300.1; exon_number 6362
Pf3D7_14_v3	DEFAULT	transcript	1791911	1793004	.	-	.	gene_id PF3D7_1443700; transcript_id PF3D7_1443700.1;
Pf3D7_11_v3	DEFAULT	exon	537647	538057	.	+	.	gene_id PF3D7_1114000; transcript_id PF3D7_1114000.1; exon_number 8141
Pf3D7_10_v3	DEFAULT	exon	1088931	1089494	.	+	.	gene_id PF3D7_1025700; transcript_id PF3D7_1025700.1; exon_number 7374
Pf3D7_01_v3	DEFAULT	transcript	450831	453118	.	-	.	gene_id PF3D7_0112000; transcript_id PF3D7_0112000.1;
Pf3D7_10_v3	DEFAULT	transcript	414732	415328	.	+	.	gene_id PF3D7_1010300; transcript_id PF3D7_1010300.1;
Pf3D7_07_v3	DEFAULT	exon	900036	900204	.	+	.	gene_id PF3D7_0720800; transcript_id PF3D7_0720800.1; exon_number 4503
Pf3D7_02_v3	DEFAULT	exon	288183	288665	.	-	.	gene_id PF3D7_0207200; transcript_id PF3D7_0207200.1; exon_number 566
Pf3D7_08_v3	DEFAULT	exon	334080	334144	.	+	.	gene_id PF3D7_0806200; transcript_id PF3D7_0806200.1; exon_number 4910
Pf3D7_12_v3	DEFAULT	exon	879630	881186	.	-	.	gene_id PF3D7_1222100; transcript_id PF3D7_1222100.1; exon_number 9753
Pf3D7_13_v3	DEFAULT	transcript	1095553	1098464	.	-	.	gene_id PF3D7_1326400; transcript_id PF3D7_1326400.1;
Pf3D7_10_v3	DEFAULT	exon	416433	416555	.	-	.	gene_id PF3D7_1010400; transcript_id PF3D7_1010400.1; exon_number 6901
Pf3D7_08_v3	DEFAULT	exon	1372669	1372720	.	+	.	gene_id PF3D7_0831750; transcript_id PF3D7_0831750.1; exon_number 5585
Pf3D7_13_v3	DEFAULT	exon	521050	524436	.	+	.	gene_id PF3D7_1312400; transcript_id PF3D7_1312400.1; exon_number 10845
Pf3D7_10_v3	DEFAULT	transcript	125939	127600	.	+	.	gene_id PF3D7_1002600; transcript_id PF3D7_1002600.1;
Pf3D7_04_v3	DEFAULT	exon	377647	377747	.	-	.	gene_id PF3D7_0407700; transcript_id PF3D7_0407700.1; exon_number 1877
Pf3D7_07_v3	DEFAULT	exon	740860	740913	.	+	.	gene_id PF3D7_0717000; transcript_id PF3D7_0717000.1; exon_number 4374
Pf3D7_05_v3	DEFAULT	transcript	990005	992059	.	+	.	gene_id PF3D7_0523800; transcript_id PF3D7_0523800.1;
Pf3D7_01_v3	DEFAULT	exon	265674	265972	.	-	.	gene_id PF3D7_0106300; transcript_id PF3D7_0106300.1; exon_number 135
Pf3D7_14_v3	DEFAULT	exon	552758	553017	.	+	.	gene_id PF3D7_1413900; transcript_id PF3D7_1413900.1; exon_number 12858
Pf3D7_09_v3	DEFAULT	exon	1196841	1197016	.	-	.	gene_id PF3D7_0930200; transcript_id PF3D7_0930200.1; exon_number 6475
Pf3D7_12_v3	DEFAULT	exon	675766	675825	.	-	.	gene_id PF3D7_1217100.1; transcript_id PF3D7_1217100.1.1; exon_number 9618
Pf3D7_13_v3	DEFAULT	exon	1139597	1139662	.	-	.	gene_id PF3D7_1327100; transcript_id PF3D7_1327100.1; exon_number 11262
Pf3D7_13_v3	DEFAULT	exon	549193	552841	.	+	.	gene_id PF3D7_1312900; transcript_id PF3D7_1312900.1; exon_number 10853
Pf3D7_13_v3	DEFAULT	exon	487511	488824	.	+	.	gene_id PF3D7_1311400; transcript_id PF3D7_1311400.1; exon_number 10831
Pf3D7_13_v3	DEFAULT	transcript	1550949	1553103	.	-	.	gene_id PF3D7_1338400; transcript_id PF3D7_1338400.1;
Pf3D7_12_v3	DEFAULT	exon	1983480	1984349	.	-	.	gene_id PF3D7_1248500; transcript_id PF3D7_1248500.1; exon_number 10436
Pf3D7_13_v3	DEFAULT	exon	1886344	1888476	.	+	.	gene_id PF3D7_1347100; transcript_id PF3D7_1347100.1; exon_number 11739
Pf3D7_08_v3	DEFAULT	exon	847314	847380	.	-	.	gene_id PF3D7_0818600; transcript_id PF3D7_0818600.1; exon_number 5262
Pf3D7_13_v3	DEFAULT	exon	2408237	2408385	.	-	.	gene_id PF3D7_1360200; transcript_id PF3D7_1360200.1; exon_number 12098
Pf3D7_13_v3	DEFAULT	exon	1539706	1539799	.	+	.	gene_id PF3D7_1338000; transcript_id PF3D7_1338000.1; exon_number 11544
Pf3D7_02_v3	DEFAULT	transcript	769761	771041	.	+	.	gene_id PF3D7_0219100; transcript_id PF3D7_0219100.1;
Pf3D7_13_v3	DEFAULT	transcript	1379109	1379621	.	-	.	gene_id PF3D7_1333700; transcript_id PF3D7_1333700.1;
Pf3D7_08_v3	DEFAULT	exon	950819	950899	.	+	.	gene_id PF3D7_0821000; transcript_id PF3D7_0821000.1; exon_number 5344
Pf3D7_09_v3	DEFAULT	exon	337815	337920	.	+	.	gene_id PF3D7_0907000; transcript_id PF3D7_0907000.1; exon_number 5842
Pf3D7_13_v3	DEFAULT	exon	2471739	2471793	.	+	.	gene_id PF3D7_1361700; transcript_id PF3D7_1361700.1; exon_number 12172
Pf3D7_06_v3	DEFAULT	transcript	421157	422622	.	-	.	gene_id PF3D7_0609800; transcript_id PF3D7_0609800.1;
Pf3D7_11_v3	DEFAULT	exon	963649	963743	.	+	.	gene_id PF3D7_1124300; transcript_id PF3D7_1124300.1; exon_number 8485
Pf3D7_04_v3	DEFAULT	transcript	718202	722654	.	+	.	gene_id PF3D7_0416400; transcript_id PF3D7_0416400.1;
Pf3D7_11_v3	DEFAULT	exon	571790	571855	.	-	.	gene_id PF3D7_1115100; transcript_id PF3D7_1115100.1; exon_number 8191
Pf3D7_10_v3	DEFAULT	exon	482527	484194	.	-	.	gene_id PF3D7_1012600; transcript_id PF3D7_1012600.1; exon_number 6972
Pf3D7_12_v3	DEFAULT	exon	1271809	1271858	.	+	.	gene_id PF3D7_1231000; transcript_id PF3D7_1231000.1; exon_number 10013
Pf3D7_14_v3	DEFAULT	exon	685437	685542	.	-	.	gene_id PF3D7_1416900; transcript_id PF3D7_1416900.1; exon_number 12938
Pf3D7_12_v3	DEFAULT	exon	1131137	1131686	.	-	.	gene_id PF3D7_1227700; transcript_id PF3D7_1227700.1; exon_number 9878
Pf3D7_02_v3	DEFAULT	exon	292345	292403	.	-	.	gene_id PF3D7_0207300; transcript_id PF3D7_0207300.1; exon_number 570
Pf3D7_03_v3	DEFAULT	exon	337179	339278	.	+	.	gene_id PF3D7_0307800; transcript_id PF3D7_0307800.1; exon_number 1187
Pf3D7_08_v3	DEFAULT	transcript	842317	843215	.	+	.	gene_id PF3D7_0818500; transcript_id PF3D7_0818500.1;
Pf3D7_11_v3	DEFAULT	exon	579373	579814	.	+	.	gene_id PF3D7_1115200; transcript_id PF3D7_1115200.1; exon_number 8203
Pf3D7_08_v3	DEFAULT	transcript	106593	108242	.	-	.	gene_id PF3D7_0801500; transcript_id PF3D7_0801500.1;
Pf3D7_09_v3	DEFAULT	exon	1107315	1107429	.	+	.	gene_id PF3D7_0927200; transcript_id PF3D7_0927200.1; exon_number 6385
Pf3D7_06_v3	DEFAULT	exon	451417	451461	.	+	.	gene_id PF3D7_0610600; transcript_id PF3D7_0610600.1; exon_number 3437
Pf3D7_08_v3	DEFAULT	exon	237853	238957	.	+	.	gene_id PF3D7_0804000; transcript_id PF3D7_0804000.1; exon_number 4865
Pf3D7_12_v3	DEFAULT	exon	962631	966777	.	-	.	gene_id PF3D7_1223600; transcript_id PF3D7_1223600.1; exon_number 9793
Pf3D7_10_v3	DEFAULT	exon	1233667	1237002	.	-	.	gene_id PF3D7_1030300; transcript_id PF3D7_1030300.1; exon_number 7514
Pf3D7_04_v3	DEFAULT	transcript	1047696	1048478	.	+	.	gene_id PF3D7_0423000; transcript_id PF3D7_0423000.1;
Pf3D7_13_v3	DEFAULT	transcript	2681321	2682592	.	+	.	gene_id PF3D7_1367100; transcript_id PF3D7_1367100.1;
Pf3D7_10_v3	DEFAULT	exon	381361	382449	.	+	.	gene_id PF3D7_1009400; transcript_id PF3D7_1009400.1; exon_number 6880
Pf3D7_12_v3	DEFAULT	exon	159506	159561	.	+	.	gene_id PF3D7_1202700; transcript_id PF3D7_1202700.1; exon_number 9283
Pf3D7_14_v3	DEFAULT	exon	776672	777082	.	+	.	gene_id PF3D7_1418300; transcript_id PF3D7_1418300.1; exon_number 12980
Pf3D7_09_v3	DEFAULT	transcript	1135545	1136391	.	+	.	gene_id PF3D7_0928000.1; transcript_id PF3D7_0928000.1.1;
Pf3D7_12_v3	DEFAULT	exon	482180	482239	.	+	.	gene_id PF3D7_1210900; transcript_id PF3D7_1210900.1; exon_number 9483
Pf3D7_11_v3	DEFAULT	exon	482812	485526	.	+	.	gene_id PF3D7_1112700; transcript_id PF3D7_1112700.1; exon_number 8109
Pf3D7_07_v3	DEFAULT	exon	1321552	1322367	.	+	.	gene_id PF3D7_0730800.1; transcript_id PF3D7_0730800.1.1; exon_number 4727
Pf3D7_13_v3	DEFAULT	exon	2610253	2610340	.	-	.	gene_id PF3D7_1365100; transcript_id PF3D7_1365100.1; exon_number 12250
Pf3D7_12_v3	DEFAULT	transcript	2010428	2011101	.	+	.	gene_id PF3D7_1249200; transcript_id PF3D7_1249200.1;
Pf3D7_10_v3	DEFAULT	exon	1095037	1097277	.	-	.	gene_id PF3D7_1025900; transcript_id PF3D7_1025900.1; exon_number 7392
Pf3D7_07_v3	DEFAULT	exon	403490	403758	.	+	.	gene_id PF3D7_0709000; transcript_id PF3D7_0709000.1; exon_number 4195
Pf3D7_08_v3	DEFAULT	transcript	703502	704683	.	-	.	gene_id PF3D7_0814600; transcript_id PF3D7_0814600.1;
Pf3D7_10_v3	DEFAULT	transcript	470979	471933	.	+	.	gene_id PF3D7_1012200; transcript_id PF3D7_1012200.1;
Pf3D7_03_v3	DEFAULT	exon	505495	505554	.	+	.	gene_id PF3D7_0311700; transcript_id PF3D7_0311700.1; exon_number 1288
Pf3D7_12_v3	DEFAULT	exon	351850	352066	.	-	.	gene_id PF3D7_1207700; transcript_id PF3D7_1207700.1; exon_number 9411
Pf3D7_13_v3	DEFAULT	exon	368468	368495	.	-	.	gene_id PF3D7_1308200; transcript_id PF3D7_1308200.1; exon_number 10769
Pf3D7_04_v3	DEFAULT	exon	347458	347521	.	+	.	gene_id PF3D7_0406700; transcript_id PF3D7_0406700.1; exon_number 1836
Pf3D7_10_v3	DEFAULT	transcript	262150	262997	.	-	.	gene_id PF3D7_1006200; transcript_id PF3D7_1006200.1;
Pf3D7_08_v3	DEFAULT	exon	883930	884023	.	+	.	gene_id PF3D7_0819500; transcript_id PF3D7_0819500.1; exon_number 5290
Pf3D7_09_v3	DEFAULT	transcript	1289315	1291027	.	-	.	gene_id PF3D7_0932300; transcript_id PF3D7_0932300.1;
Pf3D7_08_v3	DEFAULT	exon	958531	959559	.	-	.	gene_id PF3D7_0821300; transcript_id PF3D7_0821300.1; exon_number 5348
Pf3D7_03_v3	DEFAULT	exon	146372	146659	.	-	.	gene_id PF3D7_0302700; transcript_id PF3D7_0302700.1; exon_number 1073
Pf3D7_02_v3	DEFAULT	exon	312122	312155	.	-	.	gene_id PF3D7_0207700; transcript_id PF3D7_0207700.1; exon_number 587
Pf3D7_10_v3	DEFAULT	exon	253704	255611	.	+	.	gene_id PF3D7_1005900; transcript_id PF3D7_1005900.1; exon_number 6803
Pf3D7_08_v3	DEFAULT	exon	909713	909877	.	-	.	gene_id PF3D7_0820100; transcript_id PF3D7_0820100.1; exon_number 5324
Pf3D7_14_v3	DEFAULT	exon	79503	79583	.	-	.	gene_id PF3D7_1402000; transcript_id PF3D7_1402000.1; exon_number 12470
Pf3D7_10_v3	DEFAULT	exon	383044	383135	.	-	.	gene_id PF3D7_1009500; transcript_id PF3D7_1009500.1; exon_number 6881
Pf3D7_07_v3	DEFAULT	exon	1259140	1259206	.	+	.	gene_id PF3D7_0729600.1; transcript_id PF3D7_0729600.1.1; exon_number 4703
Pf3D7_03_v3	DEFAULT	exon	96568	97338	.	-	.	gene_id PF3D7_0301700; transcript_id PF3D7_0301700.1; exon_number 1045
Pf3D7_14_v3	DEFAULT	exon	2476463	2476473	.	-	.	gene_id PF3D7_1460700; transcript_id PF3D7_1460700.1; exon_number 14076
Pf3D7_12_v3	DEFAULT	transcript	1053296	1056282	.	-	.	gene_id PF3D7_1226000; transcript_id PF3D7_1226000.1;
Pf3D7_14_v3	DEFAULT	transcript	1299894	1303726	.	+	.	gene_id PF3D7_1433100; transcript_id PF3D7_1433100.1;
Pf3D7_05_v3	DEFAULT	exon	882376	884901	.	+	.	gene_id PF3D7_0521700; transcript_id PF3D7_0521700.1; exon_number 2843
Pf3D7_12_v3	DEFAULT	transcript	1678438	1681536	.	-	.	gene_id PF3D7_1239900; transcript_id PF3D7_1239900.1;
Pf3D7_11_v3	DEFAULT	transcript	1759257	1759922	.	-	.	gene_id PF3D7_1144300; transcript_id PF3D7_1144300.1;
Pf3D7_02_v3	DEFAULT	transcript	851052	851962	.	+	.	gene_id PF3D7_0221100; transcript_id PF3D7_0221100.1;
Pf3D7_04_v3	DEFAULT	exon	829963	830043	.	+	.	gene_id PF3D7_0418400; transcript_id PF3D7_0418400.1; exon_number 2144
Pf3D7_11_v3	DEFAULT	transcript	1141486	1143910	.	+	.	gene_id PF3D7_1129500; transcript_id PF3D7_1129500.1;
Pf3D7_13_v3	DEFAULT	transcript	1482361	1482837	.	-	.	gene_id PF3D7_1336700; transcript_id PF3D7_1336700.1;
Pf3D7_06_v3	DEFAULT	transcript	470049	471224	.	+	.	gene_id PF3D7_0611300; transcript_id PF3D7_0611300.1;
Pf3D7_10_v3	DEFAULT	exon	491405	491606	.	+	.	gene_id PF3D7_1012700; transcript_id PF3D7_1012700.1; exon_number 6974
Pf3D7_11_v3	DEFAULT	exon	765539	765625	.	+	.	gene_id PF3D7_1120200; transcript_id PF3D7_1120200.1; exon_number 8360
Pf3D7_14_v3	DEFAULT	exon	1129470	1130771	.	-	.	gene_id PF3D7_1428700; transcript_id PF3D7_1428700.1; exon_number 13226
Pf3D7_11_v3	DEFAULT	exon	868069	868220	.	+	.	gene_id PF3D7_1122600; transcript_id PF3D7_1122600.1; exon_number 8446
Pf3D7_10_v3	DEFAULT	exon	1307175	1307532	.	-	.	gene_id PF3D7_1032500; transcript_id PF3D7_1032500.1; exon_number 7580
Pf3D7_05_v3	DEFAULT	exon	545312	545375	.	+	.	gene_id PF3D7_0512600; transcript_id PF3D7_0512600.1; exon_number 2632
Pf3D7_07_v3	DEFAULT	exon	1252847	1254097	.	+	.	gene_id PF3D7_0729400; transcript_id PF3D7_0729400.1; exon_number 4700
Pf3D7_08_v3	DEFAULT	exon	809059	809433	.	-	.	gene_id PF3D7_0817700; transcript_id PF3D7_0817700.1; exon_number 5218
Pf3D7_14_v3	DEFAULT	exon	111538	111598	.	+	.	gene_id PF3D7_1403000; transcript_id PF3D7_1403000.1; exon_number 12498
Pf3D7_13_v3	DEFAULT	exon	647986	648026	.	-	.	gene_id PF3D7_1315400; transcript_id PF3D7_1315400.1; exon_number 10898
Pf3D7_09_v3	DEFAULT	transcript	1143184	1144479	.	+	.	gene_id PF3D7_0928300; transcript_id PF3D7_0928300.1;
Pf3D7_13_v3	DEFAULT	exon	1699683	1700630	.	-	.	gene_id PF3D7_1343100; transcript_id PF3D7_1343100.1; exon_number 11652
Pf3D7_08_v3	DEFAULT	exon	582983	586525	.	-	.	gene_id PF3D7_0811600; transcript_id PF3D7_0811600.1; exon_number 5049
Pf3D7_11_v3	DEFAULT	exon	1418694	1418821	.	-	.	gene_id PF3D7_1136200; transcript_id PF3D7_1136200.1; exon_number 8810
Pf3D7_07_v3	DEFAULT	exon	1247398	1247610	.	+	.	gene_id PF3D7_0729200; transcript_id PF3D7_0729200.1; exon_number 4697
Pf3D7_12_v3	DEFAULT	transcript	863810	865186	.	+	.	gene_id PF3D7_1221600; transcript_id PF3D7_1221600.1;
Pf3D7_11_v3	DEFAULT	exon	985043	985111	.	-	.	gene_id PF3D7_1125000; transcript_id PF3D7_1125000.1; exon_number 8506
Pf3D7_12_v3	DEFAULT	transcript	1088536	1090023	.	-	.	gene_id PF3D7_1226900; transcript_id PF3D7_1226900.1;
Pf3D7_11_v3	DEFAULT	transcript	1888637	1889139	.	-	.	gene_id PF3D7_1147400; transcript_id PF3D7_1147400.1;
Pf3D7_06_v3	DEFAULT	exon	514397	514469	.	-	.	gene_id PF3D7_0612200; transcript_id PF3D7_0612200.1; exon_number 3476
Pf3D7_11_v3	DEFAULT	exon	1106449	1106505	.	-	.	gene_id PF3D7_1128400; transcript_id PF3D7_1128400.1; exon_number 8642
Pf3D7_11_v3	DEFAULT	exon	437171	438220	.	-	.	gene_id PF3D7_1111100; transcript_id PF3D7_1111100.1; exon_number 8079
Pf3D7_13_v3	DEFAULT	exon	145174	149318	.	+	.	gene_id PF3D7_1302700; transcript_id PF3D7_1302700.1; exon_number 10649
Pf3D7_13_v3	DEFAULT	transcript	2231883	2233248	.	+	.	gene_id PF3D7_1356300; transcript_id PF3D7_1356300.1;
Pf3D7_14_v3	DEFAULT	exon	1823932	1824000	.	-	.	gene_id PF3D7_1444100; transcript_id PF3D7_1444100.1; exon_number 13647
Pf3D7_14_v3	DEFAULT	exon	1419617	1419692	.	+	.	gene_id PF3D7_1435200; transcript_id PF3D7_1435200.1; exon_number 13400
Pf3D7_04_v3	DEFAULT	transcript	1022487	1024166	.	+	.	gene_id PF3D7_0422300; transcript_id PF3D7_0422300.1;
Pf3D7_14_v3	DEFAULT	transcript	1844041	1845617	.	-	.	gene_id PF3D7_1444800; transcript_id PF3D7_1444800.1;
Pf3D7_14_v3	DEFAULT	exon	487776	488073	.	-	.	gene_id PF3D7_1412200; transcript_id PF3D7_1412200.1; exon_number 12797
Pf3D7_13_v3	DEFAULT	exon	2169314	2169369	.	-	.	gene_id PF3D7_1354400; transcript_id PF3D7_1354400.1; exon_number 11954
Pf3D7_13_v3	DEFAULT	exon	178783	179049	.	+	.	gene_id PF3D7_1303600; transcript_id PF3D7_1303600.1; exon_number 10673
Pf3D7_08_v3	DEFAULT	transcript	727662	729728	.	+	.	gene_id PF3D7_0815500; transcript_id PF3D7_0815500.1;
Pf3D7_04_v3	DEFAULT	transcript	723073	724242	.	-	.	gene_id PF3D7_0416500; transcript_id PF3D7_0416500.1;
Pf3D7_10_v3	DEFAULT	exon	443874	444401	.	-	.	gene_id PF3D7_1011500; transcript_id PF3D7_1011500.1; exon_number 6943
Pf3D7_02_v3	DEFAULT	exon	77251	78504	.	-	.	gene_id PF3D7_0201600; transcript_id PF3D7_0201600.1; exon_number 418
Pf3D7_11_v3	DEFAULT	exon	198070	198355	.	+	.	gene_id PF3D7_1104400; transcript_id PF3D7_1104400.1; exon_number 7893
Pf3D7_06_v3	DEFAULT	exon	270332	270371	.	-	.	gene_id PF3D7_0606600; transcript_id PF3D7_0606600.1; exon_number 3310
Pf3D7_08_v3	DEFAULT	exon	1035721	1035758	.	+	.	gene_id PF3D7_0823400; transcript_id PF3D7_0823400.1; exon_number 5409
Pf3D7_11_v3	DEFAULT	exon	1003226	1003394	.	-	.	gene_id PF3D7_1125600; transcript_id PF3D7_1125600.1; exon_number 8517
Pf3D7_08_v3	DEFAULT	transcript	750082	750711	.	-	.	gene_id PF3D7_0816200; transcript_id PF3D7_0816200.1;
Pf3D7_10_v3	DEFAULT	transcript	1026120	1026914	.	+	.	gene_id PF3D7_1024500; transcript_id PF3D7_1024500.1;
Pf3D7_05_v3	DEFAULT	transcript	146639	150131	.	-	.	gene_id PF3D7_0503600; transcript_id PF3D7_0503600.1;
Pf3D7_05_v3	DEFAULT	exon	1176050	1176116	.	+	.	gene_id PF3D7_0528500; transcript_id PF3D7_0528500.1; exon_number 3031
Pf3D7_02_v3	DEFAULT	exon	724873	728449	.	-	.	gene_id PF3D7_0217600; transcript_id PF3D7_0217600.1; exon_number 879
Pf3D7_12_v3	DEFAULT	transcript	167706	171275	.	+	.	gene_id PF3D7_1203000; transcript_id PF3D7_1203000.1;
Pf3D7_10_v3	DEFAULT	exon	1512713	1512829	.	-	.	gene_id PF3D7_1038300; transcript_id PF3D7_1038300.1; exon_number 7745
Pf3D7_08_v3	DEFAULT	transcript	690541	694143	.	-	.	gene_id PF3D7_0814300; transcript_id PF3D7_0814300.1;
Pf3D7_13_v3	DEFAULT	exon	1454824	1455875	.	+	.	gene_id PF3D7_1335600; transcript_id PF3D7_1335600.1; exon_number 11470
Pf3D7_02_v3	DEFAULT	exon	561122	564622	.	-	.	gene_id PF3D7_0213900; transcript_id PF3D7_0213900.1; exon_number 770
Pf3D7_04_v3	DEFAULT	exon	782968	783080	.	-	.	gene_id PF3D7_0417600; transcript_id PF3D7_0417600.1; exon_number 2121
Pf3D7_07_v3	DEFAULT	exon	941776	942513	.	+	.	gene_id PF3D7_0722000; transcript_id PF3D7_0722000.1; exon_number 4534
Pf3D7_09_v3	DEFAULT	transcript	464559	473768	.	+	.	gene_id PF3D7_0910200; transcript_id PF3D7_0910200.1;
Pf3D7_10_v3	DEFAULT	transcript	786503	787008	.	+	.	gene_id PF3D7_1019400; transcript_id PF3D7_1019400.1;
Pf3D7_12_v3	DEFAULT	transcript	2001987	2002271	.	+	.	gene_id PF3D7_1248800; transcript_id PF3D7_1248800.1;
Pf3D7_07_v3	DEFAULT	exon	341995	342083	.	+	.	gene_id PF3D7_0707300; transcript_id PF3D7_0707300.1; exon_number 4166
Pf3D7_01_v3	DEFAULT	exon	169598	169702	.	-	.	gene_id PF3D7_0103800; transcript_id PF3D7_0103800.1; exon_number 92
Pf3D7_14_v3	DEFAULT	exon	2043009	2043542	.	+	.	gene_id PF3D7_1449800; transcript_id PF3D7_1449800.1; exon_number 13794
Pf3D7_07_v3	DEFAULT	exon	297600	297667	.	-	.	gene_id PF3D7_0706100; transcript_id PF3D7_0706100.1; exon_number 4144
Pf3D7_05_v3	DEFAULT	exon	641777	642512	.	-	.	gene_id PF3D7_0515500; transcript_id PF3D7_0515500.1; exon_number 2698
Pf3D7_11_v3	DEFAULT	exon	556648	556914	.	+	.	gene_id PF3D7_1114700; transcript_id PF3D7_1114700.1; exon_number 8168
Pf3D7_10_v3	DEFAULT	exon	437190	437246	.	+	.	gene_id PF3D7_1011200.1; transcript_id PF3D7_1011200.1.1; exon_number 6938
Pf3D7_12_v3	DEFAULT	exon	1181101	1181232	.	-	.	gene_id PF3D7_1228900; transcript_id PF3D7_1228900.1; exon_number 9898
Pf3D7_13_v3	DEFAULT	exon	1076356	1084587	.	-	.	gene_id PF3D7_1325900; transcript_id PF3D7_1325900.1; exon_number 11223
Pf3D7_13_v3	DEFAULT	exon	468232	468663	.	-	.	gene_id PF3D7_1310700; transcript_id PF3D7_1310700.1; exon_number 10819
Pf3D7_10_v3	DEFAULT	transcript	621305	623626	.	+	.	gene_id PF3D7_1015400; transcript_id PF3D7_1015400.1;
Pf3D7_14_v3	DEFAULT	transcript	293471	294832	.	+	.	gene_id PF3D7_1408000; transcript_id PF3D7_1408000.1;
Pf3D7_03_v3	DEFAULT	exon	76773	77474	.	+	.	gene_id PF3D7_0301100; transcript_id PF3D7_0301100.1; exon_number 1033
Pf3D7_13_v3	DEFAULT	transcript	1324012	1324802	.	+	.	gene_id PF3D7_1331800; transcript_id PF3D7_1331800.1;
Pf3D7_02_v3	DEFAULT	exon	578662	586164	.	+	.	gene_id PF3D7_0214300; transcript_id PF3D7_0214300.1; exon_number 779
Pf3D7_14_v3	DEFAULT	exon	2892221	2892395	.	-	.	gene_id PF3D7_1470800; transcript_id PF3D7_1470800.1; exon_number 14386
Pf3D7_09_v3	DEFAULT	transcript	430578	432047	.	+	.	gene_id PF3D7_0909500; transcript_id PF3D7_0909500.1;
Pf3D7_11_v3	DEFAULT	transcript	1398486	1400601	.	-	.	gene_id PF3D7_1135900; transcript_id PF3D7_1135900.1;
Pf3D7_07_v3	DEFAULT	exon	844495	847593	.	+	.	gene_id PF3D7_0719300; transcript_id PF3D7_0719300.1; exon_number 4464
Pf3D7_12_v3	DEFAULT	exon	1540766	1549144	.	-	.	gene_id PF3D7_1237100; transcript_id PF3D7_1237100.1; exon_number 10176
Pf3D7_06_v3	DEFAULT	exon	306520	306585	.	-	.	gene_id PF3D7_0607400; transcript_id PF3D7_0607400.1; exon_number 3340
Pf3D7_13_v3	DEFAULT	exon	2558224	2558372	.	+	.	gene_id PF3D7_1363800; transcript_id PF3D7_1363800.1; exon_number 12217
Pf3D7_05_v3	DEFAULT	transcript	817066	819139	.	+	.	gene_id PF3D7_0519700; transcript_id PF3D7_0519700.1;
Pf3D7_14_v3	DEFAULT	exon	433951	433996	.	+	.	gene_id PF3D7_1410800; transcript_id PF3D7_1410800.1; exon_number 12736
Pf3D7_01_v3	DEFAULT	exon	365610	365823	.	+	.	gene_id PF3D7_0109100; transcript_id PF3D7_0109100.1; exon_number 225
Pf3D7_13_v3	DEFAULT	exon	1324012	1324137	.	+	.	gene_id PF3D7_1331800; transcript_id PF3D7_1331800.1; exon_number 11402
Pf3D7_07_v3	DEFAULT	exon	732070	732917	.	-	.	gene_id PF3D7_0716800; transcript_id PF3D7_0716800.1; exon_number 4359
Pf3D7_11_v3	DEFAULT	exon	1522359	1522459	.	-	.	gene_id PF3D7_1138600; transcript_id PF3D7_1138600.1; exon_number 8873
Pf3D7_13_v3	DEFAULT	exon	2116170	2116211	.	-	.	gene_id PF3D7_1352900; transcript_id PF3D7_1352900.1; exon_number 11928
Pf3D7_01_v3	DEFAULT	exon	406347	407033	.	+	.	gene_id PF3D7_0110600; transcript_id PF3D7_0110600.1; exon_number 266
Pf3D7_12_v3	DEFAULT	exon	92242	92562	.	+	.	gene_id PF3D7_1201300; transcript_id PF3D7_1201300.1; exon_number 9201
Pf3D7_14_v3	DEFAULT	exon	2587554	2587736	.	-	.	gene_id PF3D7_1463900; transcript_id PF3D7_1463900.1; exon_number 14186
Pf3D7_13_v3	DEFAULT	exon	1587751	1587874	.	-	.	gene_id PF3D7_1339500; transcript_id PF3D7_1339500.1; exon_number 11588
Pf3D7_03_v3	DEFAULT	exon	841645	841758	.	+	.	gene_id PF3D7_0320100; transcript_id PF3D7_0320100.1; exon_number 1541
Pf3D7_13_v3	DEFAULT	exon	2003868	2003997	.	-	.	gene_id PF3D7_1350000; transcript_id PF3D7_1350000.1; exon_number 11848
Pf3D7_04_v3	DEFAULT	exon	706529	709009	.	+	.	gene_id PF3D7_0416100; transcript_id PF3D7_0416100.1; exon_number 2080
Pf3D7_09_v3	DEFAULT	transcript	106514	108406	.	-	.	gene_id PF3D7_0902400; transcript_id PF3D7_0902400.1;
Pf3D7_03_v3	DEFAULT	transcript	1005952	1006800	.	+	.	gene_id PF3D7_0324000; transcript_id PF3D7_0324000.1;
Pf3D7_14_v3	DEFAULT	exon	2713093	2713192	.	+	.	gene_id PF3D7_1466300; transcript_id PF3D7_1466300.1; exon_number 14277
Pf3D7_12_v3	DEFAULT	exon	527171	527780	.	+	.	gene_id PF3D7_1211800; transcript_id PF3D7_1211800.1; exon_number 9508
Pf3D7_09_v3	DEFAULT	exon	782623	782675	.	-	.	gene_id PF3D7_0919000; transcript_id PF3D7_0919000.1; exon_number 6142
Pf3D7_03_v3	DEFAULT	exon	584449	585168	.	+	.	gene_id PF3D7_0314500; transcript_id PF3D7_0314500.1; exon_number 1395
Pf3D7_11_v3	DEFAULT	exon	810726	812290	.	+	.	gene_id PF3D7_1121400; transcript_id PF3D7_1121400.1; exon_number 8391
Pf3D7_13_v3	DEFAULT	exon	1837752	1837903	.	-	.	gene_id PF3D7_1346000; transcript_id PF3D7_1346000.1; exon_number 11718
Pf3D7_13_v3	DEFAULT	exon	2708813	2708925	.	-	.	gene_id PF3D7_1368000; transcript_id PF3D7_1368000.1; exon_number 12320
Pf3D7_14_v3	DEFAULT	exon	1826127	1826369	.	+	.	gene_id PF3D7_1444200; transcript_id PF3D7_1444200.1; exon_number 13653
Pf3D7_12_v3	DEFAULT	exon	1954469	1954624	.	+	.	gene_id PF3D7_1247300; transcript_id PF3D7_1247300.1; exon_number 10417
Pf3D7_11_v3	DEFAULT	exon	1824899	1824923	.	-	.	gene_id PF3D7_1146100; transcript_id PF3D7_1146100.1; exon_number 9078
Pf3D7_04_v3	DEFAULT	transcript	528192	534485	.	-	.	gene_id PF3D7_0411900; transcript_id PF3D7_0411900.1;
Pf3D7_14_v3	DEFAULT	exon	2180686	2180895	.	+	.	gene_id PF3D7_1453200; transcript_id PF3D7_1453200.1; exon_number 13893
Pf3D7_11_v3	DEFAULT	exon	1099325	1101471	.	-	.	gene_id PF3D7_1128300; transcript_id PF3D7_1128300.1; exon_number 8630
Pf3D7_03_v3	DEFAULT	exon	737567	737869	.	+	.	gene_id PF3D7_0317700; transcript_id PF3D7_0317700.1; exon_number 1474
Pf3D7_12_v3	DEFAULT	transcript	1575197	1575518	.	+	.	gene_id PF3D7_1237800; transcript_id PF3D7_1237800.1;
Pf3D7_12_v3	DEFAULT	transcript	686307	688871	.	-	.	gene_id PF3D7_1217400; transcript_id PF3D7_1217400.1;
Pf3D7_07_v3	DEFAULT	exon	48480	49106	.	+	.	gene_id PF3D7_0700800; transcript_id PF3D7_0700800.1; exon_number 4039
Pf3D7_14_v3	DEFAULT	transcript	973853	975543	.	-	.	gene_id PF3D7_1424100; transcript_id PF3D7_1424100.1;
Pf3D7_05_v3	DEFAULT	exon	638411	640381	.	+	.	gene_id PF3D7_0515400; transcript_id PF3D7_0515400.1; exon_number 2696
Pf3D7_01_v3	DEFAULT	exon	266116	269173	.	-	.	gene_id PF3D7_0106300; transcript_id PF3D7_0106300.1; exon_number 136
Pf3D7_02_v3	DEFAULT	transcript	198353	199570	.	-	.	gene_id PF3D7_0204500; transcript_id PF3D7_0204500.1;
Pf3D7_14_v3	DEFAULT	transcript	1056162	1060124	.	+	.	gene_id PF3D7_1427100; transcript_id PF3D7_1427100.1;
Pf3D7_05_v3	DEFAULT	exon	577515	578505	.	-	.	gene_id PF3D7_0513600; transcript_id PF3D7_0513600.1; exon_number 2656
Pf3D7_09_v3	DEFAULT	exon	842000	842075	.	+	.	gene_id PF3D7_0920500; transcript_id PF3D7_0920500.1; exon_number 6180
Pf3D7_12_v3	DEFAULT	exon	676176	676226	.	-	.	gene_id PF3D7_1217100.1; transcript_id PF3D7_1217100.1.1; exon_number 9620
Pf3D7_04_v3	DEFAULT	exon	200827	201208	.	-	.	gene_id PF3D7_0403600; transcript_id PF3D7_0403600.1; exon_number 1750
Pf3D7_11_v3	DEFAULT	exon	1883775	1887860	.	+	.	gene_id PF3D7_1147300; transcript_id PF3D7_1147300.1; exon_number 9117
Pf3D7_13_v3	DEFAULT	exon	2467291	2467339	.	-	.	gene_id PF3D7_1361500.1; transcript_id PF3D7_1361500.1.1; exon_number 12162
Pf3D7_09_v3	DEFAULT	exon	1018784	1018918	.	+	.	gene_id PF3D7_0925200; transcript_id PF3D7_0925200.1; exon_number 6334
Pf3D7_09_v3	DEFAULT	exon	1319129	1319250	.	-	.	gene_id PF3D7_0933200; transcript_id PF3D7_0933200.1; exon_number 6573
Pf3D7_11_v3	DEFAULT	exon	1649321	1657012	.	+	.	gene_id PF3D7_1141100; transcript_id PF3D7_1141100.1; exon_number 8936
Pf3D7_06_v3	DEFAULT	exon	1288444	1288509	.	+	.	gene_id PF3D7_0630800; transcript_id PF3D7_0630800.1; exon_number 3975
Pf3D7_01_v3	DEFAULT	exon	500959	502509	.	-	.	gene_id PF3D7_0113200; transcript_id PF3D7_0113200.1; exon_number 322
Pf3D7_14_v3	DEFAULT	exon	1282220	1282455	.	-	.	gene_id PF3D7_1432400; transcript_id PF3D7_1432400.1; exon_number 13341
Pf3D7_05_v3	DEFAULT	exon	637632	637696	.	+	.	gene_id PF3D7_0515400; transcript_id PF3D7_0515400.1; exon_number 2693
Pf3D7_11_v3	DEFAULT	exon	1400023	1400103	.	-	.	gene_id PF3D7_1135900; transcript_id PF3D7_1135900.1; exon_number 8801
Pf3D7_11_v3	DEFAULT	exon	710588	710716	.	-	.	gene_id PF3D7_1118700; transcript_id PF3D7_1118700.1; exon_number 8309
Pf3D7_04_v3	DEFAULT	transcript	874811	875521	.	-	.	gene_id PF3D7_0419800; transcript_id PF3D7_0419800.1;
Pf3D7_12_v3	DEFAULT	exon	209128	209257	.	-	.	gene_id PF3D7_1204400; transcript_id PF3D7_1204400.1; exon_number 9323
Pf3D7_01_v3	DEFAULT	transcript	230289	234402	.	-	.	gene_id PF3D7_0105600; transcript_id PF3D7_0105600.1;
Pf3D7_12_v3	DEFAULT	transcript	1124788	1128340	.	+	.	gene_id PF3D7_1227600; transcript_id PF3D7_1227600.1;
Pf3D7_06_v3	DEFAULT	exon	399813	401624	.	-	.	gene_id PF3D7_0609400; transcript_id PF3D7_0609400.1; exon_number 3404
Pf3D7_03_v3	DEFAULT	exon	504269	504327	.	+	.	gene_id PF3D7_0311700; transcript_id PF3D7_0311700.1; exon_number 1282
Pf3D7_10_v3	DEFAULT	exon	370103	370225	.	-	.	gene_id PF3D7_1008900; transcript_id PF3D7_1008900.1; exon_number 6875
Pf3D7_05_v3	DEFAULT	exon	345518	345598	.	+	.	gene_id PF3D7_0508400; transcript_id PF3D7_0508400.1; exon_number 2522
Pf3D7_01_v3	DEFAULT	exon	215776	217509	.	+	.	gene_id PF3D7_0104800; transcript_id PF3D7_0104800.1; exon_number 113
Pf3D7_14_v3	DEFAULT	exon	2585282	2585365	.	-	.	gene_id PF3D7_1463900; transcript_id PF3D7_1463900.1; exon_number 14177
Pf3D7_12_v3	DEFAULT	exon	1065796	1066683	.	+	.	gene_id PF3D7_1226300; transcript_id PF3D7_1226300.1; exon_number 9850
Pf3D7_14_v3	DEFAULT	transcript	205559	209003	.	+	.	gene_id PF3D7_1405900; transcript_id PF3D7_1405900.1;
Pf3D7_14_v3	DEFAULT	exon	838927	842664	.	-	.	gene_id PF3D7_1420200; transcript_id PF3D7_1420200.1; exon_number 13019
Pf3D7_06_v3	DEFAULT	exon	156699	156796	.	-	.	gene_id PF3D7_0603800; transcript_id PF3D7_0603800.1; exon_number 3221
Pf3D7_13_v3	DEFAULT	exon	256430	256597	.	-	.	gene_id PF3D7_1305300; transcript_id PF3D7_1305300.1; exon_number 10716
Pf3D7_11_v3	DEFAULT	exon	616700	616754	.	-	.	gene_id PF3D7_1116200.1; transcript_id PF3D7_1116200.1.1; exon_number 8241
Pf3D7_12_v3	DEFAULT	exon	1941930	1942061	.	+	.	gene_id PF3D7_1246800; transcript_id PF3D7_1246800.1; exon_number 10396
Pf3D7_10_v3	DEFAULT	exon	811679	811756	.	-	.	gene_id PF3D7_1020000; transcript_id PF3D7_1020000.1; exon_number 7204
Pf3D7_14_v3	DEFAULT	exon	2020376	2024137	.	-	.	gene_id PF3D7_1449400; transcript_id PF3D7_1449400.1; exon_number 13789
Pf3D7_03_v3	DEFAULT	exon	645921	646844	.	-	.	gene_id PF3D7_0316000; transcript_id PF3D7_0316000.1; exon_number 1429
Pf3D7_09_v3	DEFAULT	exon	1275757	1276066	.	-	.	gene_id PF3D7_0931900; transcript_id PF3D7_0931900.1; exon_number 6528
Pf3D7_08_v3	DEFAULT	exon	682647	682728	.	-	.	gene_id PF3D7_0814100; transcript_id PF3D7_0814100.1; exon_number 5115
Pf3D7_09_v3	DEFAULT	transcript	873971	874957	.	-	.	gene_id PF3D7_0921400; transcript_id PF3D7_0921400.1;
Pf3D7_13_v3	DEFAULT	exon	361166	368265	.	-	.	gene_id PF3D7_1308200; transcript_id PF3D7_1308200.1; exon_number 10768
Pf3D7_11_v3	DEFAULT	exon	362681	362887	.	+	.	gene_id PF3D7_1108300; transcript_id PF3D7_1108300.1; exon_number 8023
Pf3D7_13_v3	DEFAULT	exon	2065373	2065448	.	+	.	gene_id PF3D7_1351800.1; transcript_id PF3D7_1351800.1.1; exon_number 11890
Pf3D7_12_v3	DEFAULT	exon	1968714	1968882	.	+	.	gene_id PF3D7_1247800; transcript_id PF3D7_1247800.1; exon_number 10424
Pf3D7_14_v3	DEFAULT	exon	1013983	1014265	.	-	.	gene_id PF3D7_1425900; transcript_id PF3D7_1425900.1; exon_number 13149
Pf3D7_09_v3	DEFAULT	exon	502207	502316	.	+	.	gene_id PF3D7_0911000; transcript_id PF3D7_0911000.1; exon_number 5974
Pf3D7_12_v3	DEFAULT	exon	1969074	1969129	.	+	.	gene_id PF3D7_1247800; transcript_id PF3D7_1247800.1; exon_number 10425
Pf3D7_09_v3	DEFAULT	exon	1430607	1431146	.	-	.	gene_id PF3D7_0936100; transcript_id PF3D7_0936100.1; exon_number 6634
Pf3D7_11_v3	DEFAULT	exon	1106223	1106340	.	-	.	gene_id PF3D7_1128400; transcript_id PF3D7_1128400.1; exon_number 8641
Pf3D7_06_v3	DEFAULT	exon	1011429	1012693	.	-	.	gene_id PF3D7_0624800; transcript_id PF3D7_0624800.1; exon_number 3812
Pf3D7_13_v3	DEFAULT	transcript	2009477	2010281	.	-	.	gene_id PF3D7_1350200; transcript_id PF3D7_1350200.1;
Pf3D7_11_v3	DEFAULT	exon	664163	665356	.	+	.	gene_id PF3D7_1117400; transcript_id PF3D7_1117400.1; exon_number 8275
Pf3D7_09_v3	DEFAULT	exon	747173	747181	.	+	.	gene_id PF3D7_0918100; transcript_id PF3D7_0918100.1; exon_number 6115
Pf3D7_12_v3	DEFAULT	exon	1219634	1226054	.	-	.	gene_id PF3D7_1229800; transcript_id PF3D7_1229800.1; exon_number 9931
Pf3D7_07_v3	DEFAULT	transcript	403222	406317	.	+	.	gene_id PF3D7_0709000; transcript_id PF3D7_0709000.1;
Pf3D7_09_v3	DEFAULT	exon	899832	899906	.	+	.	gene_id PF3D7_0922100; transcript_id PF3D7_0922100.1; exon_number 6233
Pf3D7_13_v3	DEFAULT	transcript	2101485	2109086	.	+	.	gene_id PF3D7_1352700; transcript_id PF3D7_1352700.1;
Pf3D7_02_v3	DEFAULT	exon	457309	457379	.	-	.	gene_id PF3D7_0211300; transcript_id PF3D7_0211300.1; exon_number 698
Pf3D7_13_v3	DEFAULT	transcript	519599	520441	.	-	.	gene_id PF3D7_1312300; transcript_id PF3D7_1312300.1;
Pf3D7_11_v3	DEFAULT	exon	1873147	1881414	.	+	.	gene_id PF3D7_1147200; transcript_id PF3D7_1147200.1; exon_number 9116
Pf3D7_05_v3	DEFAULT	exon	607758	607925	.	-	.	gene_id PF3D7_0514600; transcript_id PF3D7_0514600.1; exon_number 2678
Pf3D7_10_v3	DEFAULT	exon	220762	220998	.	-	.	gene_id PF3D7_1004700; transcript_id PF3D7_1004700.1; exon_number 6782
Pf3D7_03_v3	DEFAULT	exon	567936	568018	.	+	.	gene_id PF3D7_0314000; transcript_id PF3D7_0314000.1; exon_number 1375
Pf3D7_12_v3	DEFAULT	exon	2136261	2137550	.	+	.	gene_id PF3D7_1252400; transcript_id PF3D7_1252400.1; exon_number 10529
Pf3D7_13_v3	DEFAULT	exon	2579159	2582614	.	-	.	gene_id PF3D7_1364300; transcript_id PF3D7_1364300.1; exon_number 12226
Pf3D7_05_v3	DEFAULT	exon	1157840	1157899	.	-	.	gene_id PF3D7_0528100; transcript_id PF3D7_0528100.1; exon_number 3007
Pf3D7_10_v3	DEFAULT	transcript	232422	232818	.	-	.	gene_id PF3D7_1005200; transcript_id PF3D7_1005200.1;
Pf3D7_14_v3	DEFAULT	transcript	41289	43093	.	-	.	gene_id PF3D7_1401100; transcript_id PF3D7_1401100.1;
Pf3D7_11_v3	DEFAULT	exon	397124	397166	.	+	.	gene_id PF3D7_1109900; transcript_id PF3D7_1109900.1; exon_number 8045
Pf3D7_11_v3	DEFAULT	exon	1006233	1006539	.	-	.	gene_id PF3D7_1125700; transcript_id PF3D7_1125700.1; exon_number 8522
Pf3D7_06_v3	DEFAULT	transcript	408041	412002	.	+	.	gene_id PF3D7_0609600; transcript_id PF3D7_0609600.1;
Pf3D7_13_v3	DEFAULT	exon	2263199	2263318	.	-	.	gene_id PF3D7_1356900; transcript_id PF3D7_1356900.1; exon_number 12002
Pf3D7_12_v3	DEFAULT	exon	836912	843901	.	-	.	gene_id PF3D7_1221000; transcript_id PF3D7_1221000.1; exon_number 9721
Pf3D7_11_v3	DEFAULT	exon	146427	150815	.	+	.	gene_id PF3D7_1103400; transcript_id PF3D7_1103400.1; exon_number 7860
Pf3D7_08_v3	DEFAULT	exon	596715	599725	.	+	.	gene_id PF3D7_0811900; transcript_id PF3D7_0811900.1; exon_number 5055
Pf3D7_09_v3	DEFAULT	exon	961933	963786	.	-	.	gene_id PF3D7_0923800.1; transcript_id PF3D7_0923800.1.1; exon_number 6287
Pf3D7_09_v3	DEFAULT	exon	1446929	1447117	.	+	.	gene_id PF3D7_0936600; transcript_id PF3D7_0936600.1; exon_number 6643
Pf3D7_12_v3	DEFAULT	transcript	1439896	1441050	.	-	.	gene_id PF3D7_1234500; transcript_id PF3D7_1234500.1;
Pf3D7_08_v3	DEFAULT	exon	600241	600328	.	+	.	gene_id PF3D7_0811900; transcript_id PF3D7_0811900.1; exon_number 5058
Pf3D7_11_v3	DEFAULT	transcript	1824148	1825579	.	-	.	gene_id PF3D7_1146100; transcript_id PF3D7_1146100.1;
Pf3D7_07_v3	DEFAULT	exon	685396	686691	.	-	.	gene_id PF3D7_0715300; transcript_id PF3D7_0715300.1; exon_number 4320
Pf3D7_05_v3	DEFAULT	exon	1202996	1203469	.	+	.	gene_id PF3D7_0529400.1; transcript_id PF3D7_0529400.1.1; exon_number 3073
Pf3D7_08_v3	DEFAULT	exon	690541	694143	.	-	.	gene_id PF3D7_0814300; transcript_id PF3D7_0814300.1; exon_number 5121
Pf3D7_14_v3	DEFAULT	transcript	815324	818245	.	-	.	gene_id PF3D7_1419600; transcript_id PF3D7_1419600.1;
Pf3D7_09_v3	DEFAULT	transcript	827730	830681	.	-	.	gene_id PF3D7_0920200; transcript_id PF3D7_0920200.1;
Pf3D7_10_v3	DEFAULT	exon	1502955	1503122	.	-	.	gene_id PF3D7_1037900; transcript_id PF3D7_1037900.1; exon_number 7728
Pf3D7_05_v3	DEFAULT	exon	1173790	1173890	.	+	.	gene_id PF3D7_0528400; transcript_id PF3D7_0528400.1; exon_number 3025
Pf3D7_13_v3	DEFAULT	exon	741926	744850	.	-	.	gene_id PF3D7_1317900; transcript_id PF3D7_1317900.1; exon_number 10985
Pf3D7_13_v3	DEFAULT	exon	479353	480840	.	+	.	gene_id PF3D7_1311100; transcript_id PF3D7_1311100.1; exon_number 10826
Pf3D7_12_v3	DEFAULT	exon	1575197	1575302	.	+	.	gene_id PF3D7_1237800; transcript_id PF3D7_1237800.1; exon_number 10190
Pf3D7_14_v3	DEFAULT	transcript	2972978	2974054	.	+	.	gene_id PF3D7_1472900; transcript_id PF3D7_1472900.1;
Pf3D7_03_v3	DEFAULT	exon	888218	888268	.	-	.	gene_id PF3D7_0321200; transcript_id PF3D7_0321200.1; exon_number 1571
Pf3D7_05_v3	DEFAULT	exon	116599	116715	.	-	.	gene_id PF3D7_0502600; transcript_id PF3D7_0502600.1; exon_number 2384
Pf3D7_05_v3	DEFAULT	transcript	120107	121455	.	-	.	gene_id PF3D7_0502700; transcript_id PF3D7_0502700.1;
Pf3D7_07_v3	DEFAULT	exon	839325	839579	.	-	.	gene_id PF3D7_0719100; transcript_id PF3D7_0719100.1; exon_number 4454
Pf3D7_13_v3	DEFAULT	exon	1211430	1211621	.	-	.	gene_id PF3D7_1328600; transcript_id PF3D7_1328600.1; exon_number 11304
Pf3D7_12_v3	DEFAULT	transcript	290836	291876	.	+	.	gene_id PF3D7_1206400; transcript_id PF3D7_1206400.1;
Pf3D7_14_v3	DEFAULT	transcript	1167144	1167803	.	+	.	gene_id PF3D7_1429600; transcript_id PF3D7_1429600.1;
Pf3D7_12_v3	DEFAULT	exon	141239	141499	.	+	.	gene_id PF3D7_1202300; transcript_id PF3D7_1202300.1; exon_number 9265
Pf3D7_07_v3	DEFAULT	transcript	88685	90886	.	+	.	gene_id PF3D7_0702100; transcript_id PF3D7_0702100.1;
Pf3D7_05_v3	DEFAULT	exon	1125099	1125242	.	-	.	gene_id PF3D7_0527000; transcript_id PF3D7_0527000.1; exon_number 2980
Pf3D7_14_v3	DEFAULT	transcript	1622576	1623612	.	+	.	gene_id PF3D7_1439900; transcript_id PF3D7_1439900.1;
Pf3D7_09_v3	DEFAULT	exon	581262	581468	.	-	.	gene_id PF3D7_0913400; transcript_id PF3D7_0913400.1; exon_number 6025
Pf3D7_10_v3	DEFAULT	transcript	595308	596222	.	+	.	gene_id PF3D7_1014700; transcript_id PF3D7_1014700.1;
Pf3D7_07_v3	DEFAULT	exon	1144046	1144074	.	-	.	gene_id PF3D7_0726800; transcript_id PF3D7_0726800.1; exon_number 4640
Pf3D7_13_v3	DEFAULT	transcript	2350437	2352820	.	-	.	gene_id PF3D7_1359200; transcript_id PF3D7_1359200.1;
Pf3D7_08_v3	DEFAULT	exon	70567	70832	.	-	.	gene_id PF3D7_0800700; transcript_id PF3D7_0800700.1; exon_number 4785
Pf3D7_13_v3	DEFAULT	transcript	438510	439376	.	+	.	gene_id PF3D7_1309600; transcript_id PF3D7_1309600.1;
Pf3D7_06_v3	DEFAULT	exon	422198	422325	.	-	.	gene_id PF3D7_0609800; transcript_id PF3D7_0609800.1; exon_number 3422
Pf3D7_04_v3	DEFAULT	transcript	332043	333856	.	+	.	gene_id PF3D7_0406400; transcript_id PF3D7_0406400.1;
Pf3D7_04_v3	DEFAULT	exon	1128089	1128802	.	+	.	gene_id PF3D7_0424900; transcript_id PF3D7_0424900.1; exon_number 2302
Pf3D7_05_v3	DEFAULT	exon	977798	977815	.	-	.	gene_id PF3D7_0523500; transcript_id PF3D7_0523500.1; exon_number 2909
Pf3D7_14_v3	DEFAULT	exon	2486042	2486186	.	+	.	gene_id PF3D7_1461100; transcript_id PF3D7_1461100.1; exon_number 14094
Pf3D7_06_v3	DEFAULT	transcript	212415	213032	.	-	.	gene_id PF3D7_0604900; transcript_id PF3D7_0604900.1;
Pf3D7_06_v3	DEFAULT	exon	1289440	1289605	.	+	.	gene_id PF3D7_0630800; transcript_id PF3D7_0630800.1; exon_number 3979
Pf3D7_14_v3	DEFAULT	exon	2969912	2970061	.	-	.	gene_id PF3D7_1472800; transcript_id PF3D7_1472800.1; exon_number 14450
Pf3D7_13_v3	DEFAULT	exon	2683581	2684343	.	+	.	gene_id PF3D7_1367200; transcript_id PF3D7_1367200.1; exon_number 12304
Pf3D7_02_v3	DEFAULT	exon	197367	197465	.	-	.	gene_id PF3D7_0204400; transcript_id PF3D7_0204400.1; exon_number 493
Pf3D7_02_v3	DEFAULT	transcript	743289	745712	.	-	.	gene_id PF3D7_0218200; transcript_id PF3D7_0218200.1;
Pf3D7_13_v3	DEFAULT	transcript	440265	445283	.	+	.	gene_id PF3D7_1309700; transcript_id PF3D7_1309700.1;
Pf3D7_01_v3	DEFAULT	exon	396591	403355	.	+	.	gene_id PF3D7_0110500; transcript_id PF3D7_0110500.1; exon_number 264
Pf3D7_08_v3	DEFAULT	exon	191976	192041	.	+	.	gene_id PF3D7_0802800; transcript_id PF3D7_0802800.1; exon_number 4830
Pf3D7_03_v3	DEFAULT	exon	507262	508846	.	+	.	gene_id PF3D7_0311800; transcript_id PF3D7_0311800.1; exon_number 1292
Pf3D7_07_v3	DEFAULT	transcript	353986	354720	.	+	.	gene_id PF3D7_0707600; transcript_id PF3D7_0707600.1;
Pf3D7_03_v3	DEFAULT	exon	304668	304777	.	+	.	gene_id PF3D7_0306700; transcript_id PF3D7_0306700.1; exon_number 1158
Pf3D7_13_v3	DEFAULT	exon	130556	130584	.	-	.	gene_id PF3D7_1302400; transcript_id PF3D7_1302400.1; exon_number 10640
Pf3D7_07_v3	DEFAULT	exon	825750	825884	.	+	.	gene_id PF3D7_0718500; transcript_id PF3D7_0718500.1; exon_number 4433
Pf3D7_14_v3	DEFAULT	exon	2391444	2391601	.	+	.	gene_id PF3D7_1458200; transcript_id PF3D7_1458200.1; exon_number 14020
Pf3D7_05_v3	DEFAULT	exon	1137723	1137870	.	-	.	gene_id PF3D7_0527300; transcript_id PF3D7_0527300.1; exon_number 2990
Pf3D7_09_v3	DEFAULT	exon	195442	195513	.	-	.	gene_id PF3D7_0904100; transcript_id PF3D7_0904100.1; exon_number 5749
Pf3D7_13_v3	DEFAULT	exon	466312	466552	.	-	.	gene_id PF3D7_1310600; transcript_id PF3D7_1310600.1; exon_number 10818
Pf3D7_02_v3	DEFAULT	exon	174514	174912	.	-	.	gene_id PF3D7_0203800; transcript_id PF3D7_0203800.1; exon_number 481
Pf3D7_05_v3	DEFAULT	exon	666819	666917	.	+	.	gene_id PF3D7_0516000; transcript_id PF3D7_0516000.1; exon_number 2715
Pf3D7_13_v3	DEFAULT	transcript	841671	842750	.	-	.	gene_id PF3D7_1320400; transcript_id PF3D7_1320400.1;
Pf3D7_14_v3	DEFAULT	exon	3045558	3045761	.	+	.	gene_id PF3D7_1474400; transcript_id PF3D7_1474400.1; exon_number 14486
Pf3D7_08_v3	DEFAULT	exon	799639	799691	.	+	.	gene_id PF3D7_0817500; transcript_id PF3D7_0817500.1; exon_number 5198
Pf3D7_08_v3	DEFAULT	exon	834119	834919	.	+	.	gene_id PF3D7_0818300; transcript_id PF3D7_0818300.1; exon_number 5245
Pf3D7_13_v3	DEFAULT	transcript	1373390	1377397	.	-	.	gene_id PF3D7_1333600; transcript_id PF3D7_1333600.1;
Pf3D7_14_v3	DEFAULT	exon	453265	454879	.	-	.	gene_id PF3D7_1411200; transcript_id PF3D7_1411200.1; exon_number 12785
Pf3D7_14_v3	DEFAULT	exon	77415	77521	.	-	.	gene_id PF3D7_1402000; transcript_id PF3D7_1402000.1; exon_number 12460
Pf3D7_04_v3	DEFAULT	transcript	658620	659538	.	-	.	gene_id PF3D7_0414600; transcript_id PF3D7_0414600.1;
Pf3D7_03_v3	DEFAULT	exon	536043	536045	.	+	.	gene_id PF3D7_0312900; transcript_id PF3D7_0312900.1; exon_number 1312
Pf3D7_14_v3	DEFAULT	exon	2568632	2568717	.	-	.	gene_id PF3D7_1463100; transcript_id PF3D7_1463100.1; exon_number 14158
Pf3D7_10_v3	DEFAULT	exon	1069340	1072451	.	-	.	gene_id PF3D7_1025500; transcript_id PF3D7_1025500.1; exon_number 7366
Pf3D7_04_v3	DEFAULT	exon	851234	851325	.	+	.	gene_id PF3D7_0419000; transcript_id PF3D7_0419000.1; exon_number 2174
Pf3D7_08_v3	DEFAULT	exon	769095	769490	.	-	.	gene_id PF3D7_0816800; transcript_id PF3D7_0816800.1; exon_number 5186
Pf3D7_10_v3	DEFAULT	exon	939938	941282	.	-	.	gene_id PF3D7_1022400; transcript_id PF3D7_1022400.1; exon_number 7284
Pf3D7_10_v3	DEFAULT	exon	417896	417932	.	+	.	gene_id PF3D7_1010500; transcript_id PF3D7_1010500.1; exon_number 6905
Pf3D7_12_v3	DEFAULT	transcript	1816069	1816448	.	-	.	gene_id PF3D7_1243300; transcript_id PF3D7_1243300.1;
Pf3D7_13_v3	DEFAULT	transcript	1050915	1051319	.	+	.	gene_id PF3D7_1325300; transcript_id PF3D7_1325300.1;
Pf3D7_12_v3	DEFAULT	transcript	1441736	1445128	.	-	.	gene_id PF3D7_1234600; transcript_id PF3D7_1234600.1;
Pf3D7_08_v3	DEFAULT	exon	1097174	1097228	.	+	.	gene_id PF3D7_0825400; transcript_id PF3D7_0825400.1; exon_number 5466
Pf3D7_14_v3	DEFAULT	exon	2323772	2325826	.	-	.	gene_id PF3D7_1456700; transcript_id PF3D7_1456700.1; exon_number 13989
Pf3D7_09_v3	DEFAULT	exon	1033315	1038579	.	+	.	gene_id PF3D7_0925800; transcript_id PF3D7_0925800.1; exon_number 6346
Pf3D7_01_v3	DEFAULT	exon	170956	171028	.	-	.	gene_id PF3D7_0103800; transcript_id PF3D7_0103800.1; exon_number 97
Pf3D7_04_v3	DEFAULT	exon	751515	753712	.	-	.	gene_id PF3D7_0417300; transcript_id PF3D7_0417300.1; exon_number 2105
Pf3D7_04_v3	DEFAULT	transcript	1058997	1060551	.	+	.	gene_id PF3D7_0423500; transcript_id PF3D7_0423500.1;
Pf3D7_12_v3	DEFAULT	exon	210166	210247	.	-	.	gene_id PF3D7_1204400; transcript_id PF3D7_1204400.1; exon_number 9328
Pf3D7_11_v3	DEFAULT	exon	422057	422188	.	+	.	gene_id PF3D7_1110500; transcript_id PF3D7_1110500.1; exon_number 8059
Pf3D7_06_v3	DEFAULT	exon	185413	185489	.	+	.	gene_id PF3D7_0604400; transcript_id PF3D7_0604400.1; exon_number 3242
Pf3D7_09_v3	DEFAULT	exon	1126990	1127928	.	-	.	gene_id PF3D7_0927700; transcript_id PF3D7_0927700.1; exon_number 6402
Pf3D7_07_v3	DEFAULT	exon	756906	757696	.	+	.	gene_id PF3D7_0717500; transcript_id PF3D7_0717500.1; exon_number 4387
Pf3D7_06_v3	DEFAULT	exon	710059	712667	.	+	.	gene_id PF3D7_0617100; transcript_id PF3D7_0617100.1; exon_number 3599
Pf3D7_05_v3	DEFAULT	transcript	344931	346744	.	+	.	gene_id PF3D7_0508400; transcript_id PF3D7_0508400.1;
Pf3D7_10_v3	DEFAULT	exon	1275863	1278577	.	+	.	gene_id PF3D7_1031600; transcript_id PF3D7_1031600.1; exon_number 7549
Pf3D7_07_v3	DEFAULT	exon	656871	656986	.	+	.	gene_id PF3D7_0714300; transcript_id PF3D7_0714300.1; exon_number 4303
Pf3D7_08_v3	DEFAULT	exon	748653	748970	.	+	.	gene_id PF3D7_0816100; transcript_id PF3D7_0816100.1; exon_number 5155
Pf3D7_14_v3	DEFAULT	exon	541218	541490	.	-	.	gene_id PF3D7_1413700; transcript_id PF3D7_1413700.1; exon_number 12847
Pf3D7_07_v3	DEFAULT	exon	428723	428921	.	+	.	gene_id PF3D7_0709500; transcript_id PF3D7_0709500.1; exon_number 4212
Pf3D7_12_v3	DEFAULT	exon	1352532	1352580	.	-	.	gene_id PF3D7_1232900; transcript_id PF3D7_1232900.1; exon_number 10072
Pf3D7_11_v3	DEFAULT	exon	1399297	1399405	.	-	.	gene_id PF3D7_1135900; transcript_id PF3D7_1135900.1; exon_number 8798
Pf3D7_14_v3	DEFAULT	exon	1298921	1298977	.	-	.	gene_id PF3D7_1433000; transcript_id PF3D7_1433000.1; exon_number 13353
Pf3D7_09_v3	DEFAULT	exon	399202	400725	.	-	.	gene_id PF3D7_0908600; transcript_id PF3D7_0908600.1; exon_number 5904
Pf3D7_14_v3	DEFAULT	exon	1341897	1342043	.	+	.	gene_id PF3D7_1433600; transcript_id PF3D7_1433600.1; exon_number 13369
Pf3D7_12_v3	DEFAULT	exon	1572371	1572416	.	+	.	gene_id PF3D7_1237700; transcript_id PF3D7_1237700.1; exon_number 10188
Pf3D7_10_v3	DEFAULT	exon	951752	952579	.	-	.	gene_id PF3D7_1022700; transcript_id PF3D7_1022700.1; exon_number 7290
Pf3D7_11_v3	DEFAULT	transcript	1302173	1305987	.	+	.	gene_id PF3D7_1133700; transcript_id PF3D7_1133700.1;
Pf3D7_14_v3	DEFAULT	exon	897980	899044	.	-	.	gene_id PF3D7_1422300; transcript_id PF3D7_1422300.1; exon_number 13068
Pf3D7_10_v3	DEFAULT	exon	316649	318280	.	+	.	gene_id PF3D7_1007900; transcript_id PF3D7_1007900.1; exon_number 6861
Pf3D7_05_v3	DEFAULT	transcript	307490	309556	.	-	.	gene_id PF3D7_0507500; transcript_id PF3D7_0507500.1;
Pf3D7_13_v3	DEFAULT	exon	2269737	2270232	.	+	.	gene_id PF3D7_1357100; transcript_id PF3D7_1357100.1; exon_number 12008
Pf3D7_11_v3	DEFAULT	exon	1149976	1150518	.	-	.	gene_id PF3D7_1129700; transcript_id PF3D7_1129700.1; exon_number 8667
Pf3D7_02_v3	DEFAULT	exon	705195	706587	.	-	.	gene_id PF3D7_0217000; transcript_id PF3D7_0217000.1; exon_number 865
Pf3D7_14_v3	DEFAULT	exon	128695	128804	.	+	.	gene_id PF3D7_1403400; transcript_id PF3D7_1403400.1; exon_number 12518
Pf3D7_13_v3	DEFAULT	exon	2722690	2725182	.	+	.	gene_id PF3D7_1368500; transcript_id PF3D7_1368500.1; exon_number 12341
Pf3D7_08_v3	DEFAULT	transcript	548200	550616	.	+	.	gene_id PF3D7_0810800; transcript_id PF3D7_0810800.1;
Pf3D7_14_v3	DEFAULT	exon	1296173	1296238	.	-	.	gene_id PF3D7_1432900; transcript_id PF3D7_1432900.1; exon_number 13350
Pf3D7_09_v3	DEFAULT	transcript	350186	350962	.	-	.	gene_id PF3D7_0907300; transcript_id PF3D7_0907300.1;
Pf3D7_13_v3	DEFAULT	transcript	1908960	1910885	.	+	.	gene_id PF3D7_1347700; transcript_id PF3D7_1347700.1;
Pf3D7_08_v3	DEFAULT	exon	1172394	1176587	.	+	.	gene_id PF3D7_0827100; transcript_id PF3D7_0827100.1; exon_number 5493
Pf3D7_10_v3	DEFAULT	exon	403679	404575	.	+	.	gene_id PF3D7_1010100; transcript_id PF3D7_1010100.1; exon_number 6893
Pf3D7_07_v3	DEFAULT	transcript	281035	284433	.	-	.	gene_id PF3D7_0705600; transcript_id PF3D7_0705600.1;
Pf3D7_01_v3	DEFAULT	exon	132481	132597	.	-	.	gene_id PF3D7_0103000; transcript_id PF3D7_0103000.1; exon_number 63
Pf3D7_06_v3	DEFAULT	exon	1243580	1246917	.	-	.	gene_id PF3D7_0629800; transcript_id PF3D7_0629800.1; exon_number 3943
Pf3D7_14_v3	DEFAULT	exon	2145166	2146230	.	-	.	gene_id PF3D7_1452300; transcript_id PF3D7_1452300.1; exon_number 13856
Pf3D7_06_v3	DEFAULT	exon	1056320	1056531	.	+	.	gene_id PF3D7_0626100; transcript_id PF3D7_0626100.1; exon_number 3853
Pf3D7_14_v3	DEFAULT	exon	1658596	1658651	.	+	.	gene_id PF3D7_1440600; transcript_id PF3D7_1440600.1; exon_number 13558
Pf3D7_11_v3	DEFAULT	transcript	1813419	1814573	.	+	.	gene_id PF3D7_1145700; transcript_id PF3D7_1145700.1;
Pf3D7_12_v3	DEFAULT	exon	2121963	2122130	.	-	.	gene_id PF3D7_1252100; transcript_id PF3D7_1252100.1; exon_number 10523
Pf3D7_06_v3	DEFAULT	exon	450957	451165	.	+	.	gene_id PF3D7_0610600; transcript_id PF3D7_0610600.1; exon_number 3436
Pf3D7_13_v3	DEFAULT	exon	2007748	2007950	.	-	.	gene_id PF3D7_1350100; transcript_id PF3D7_1350100.1; exon_number 11855
Pf3D7_05_v3	DEFAULT	exon	1237778	1237868	.	+	.	gene_id PF3D7_0530300; transcript_id PF3D7_0530300.1; exon_number 3097
Pf3D7_03_v3	DEFAULT	exon	624251	624326	.	+	.	gene_id PF3D7_0315300; transcript_id PF3D7_0315300.1; exon_number 1409
Pf3D7_08_v3	DEFAULT	transcript	389596	394259	.	-	.	gene_id PF3D7_0807600; transcript_id PF3D7_0807600.1;
Pf3D7_07_v3	DEFAULT	exon	751877	754132	.	+	.	gene_id PF3D7_0717400; transcript_id PF3D7_0717400.1; exon_number 4385
Pf3D7_02_v3	DEFAULT	exon	775639	775795	.	+	.	gene_id PF3D7_0219400.1; transcript_id PF3D7_0219400.1.1; exon_number 912
Pf3D7_12_v3	DEFAULT	exon	1964862	1966025	.	-	.	gene_id PF3D7_1247700; transcript_id PF3D7_1247700.1; exon_number 10421
Pf3D7_07_v3	DEFAULT	exon	858742	859188	.	-	.	gene_id PF3D7_0719600; transcript_id PF3D7_0719600.1; exon_number 4469
Pf3D7_13_v3	DEFAULT	exon	1835899	1836000	.	-	.	gene_id PF3D7_1345900; transcript_id PF3D7_1345900.1; exon_number 11713
Pf3D7_11_v3	DEFAULT	exon	596289	597203	.	-	.	gene_id PF3D7_1115800; transcript_id PF3D7_1115800.1; exon_number 8216
Pf3D7_09_v3	DEFAULT	exon	251353	269709	.	-	.	gene_id PF3D7_0905300; transcript_id PF3D7_0905300.1; exon_number 5779
Pf3D7_13_v3	DEFAULT	exon	2518487	2520598	.	+	.	gene_id PF3D7_1362800; transcript_id PF3D7_1362800.1; exon_number 12193
Pf3D7_05_v3	DEFAULT	transcript	254473	255517	.	-	.	gene_id PF3D7_0505900; transcript_id PF3D7_0505900.1;
Pf3D7_11_v3	DEFAULT	exon	80306	81163	.	-	.	gene_id PF3D7_1101500; transcript_id PF3D7_1101500.1; exon_number 7833
Pf3D7_11_v3	DEFAULT	exon	645149	645257	.	-	.	gene_id PF3D7_1116900; transcript_id PF3D7_1116900.1; exon_number 8264
Pf3D7_11_v3	DEFAULT	exon	711411	711494	.	-	.	gene_id PF3D7_1118700; transcript_id PF3D7_1118700.1; exon_number 8313
Pf3D7_05_v3	DEFAULT	exon	1185595	1185639	.	-	.	gene_id PF3D7_0528900; transcript_id PF3D7_0528900.1; exon_number 3047
Pf3D7_09_v3	DEFAULT	transcript	1340065	1341993	.	-	.	gene_id PF3D7_0934000; transcript_id PF3D7_0934000.1;
Pf3D7_08_v3	DEFAULT	exon	1361249	1362015	.	+	.	gene_id PF3D7_0831600; transcript_id PF3D7_0831600.1; exon_number 5577
Pf3D7_14_v3	DEFAULT	exon	1972498	1977423	.	-	.	gene_id PF3D7_1448300; transcript_id PF3D7_1448300.1; exon_number 13761
Pf3D7_13_v3	DEFAULT	exon	972104	972349	.	-	.	gene_id PF3D7_1323400; transcript_id PF3D7_1323400.1; exon_number 11164
Pf3D7_04_v3	DEFAULT	transcript	232595	233249	.	-	.	gene_id PF3D7_0404200; transcript_id PF3D7_0404200.1;
Pf3D7_13_v3	DEFAULT	exon	136039	138328	.	-	.	gene_id PF3D7_1302500; transcript_id PF3D7_1302500.1; exon_number 10646
Pf3D7_14_v3	DEFAULT	exon	2337484	2337534	.	-	.	gene_id PF3D7_1457000; transcript_id PF3D7_1457000.1; exon_number 13999
Pf3D7_13_v3	DEFAULT	exon	2272613	2272914	.	+	.	gene_id PF3D7_1357200; transcript_id PF3D7_1357200.1; exon_number 12012
Pf3D7_13_v3	DEFAULT	exon	2687561	2690701	.	+	.	gene_id PF3D7_1367400; transcript_id PF3D7_1367400.1; exon_number 12311
Pf3D7_05_v3	DEFAULT	exon	126112	126514	.	+	.	gene_id PF3D7_0503000; transcript_id PF3D7_0503000.1; exon_number 2401
Pf3D7_14_v3	DEFAULT	exon	663427	663563	.	-	.	gene_id PF3D7_1416400; transcript_id PF3D7_1416400.1; exon_number 12924
Pf3D7_12_v3	DEFAULT	exon	1851162	1851272	.	+	.	gene_id PF3D7_1244100; transcript_id PF3D7_1244100.1; exon_number 10322
Pf3D7_13_v3	DEFAULT	exon	1716110	1719255	.	+	.	gene_id PF3D7_1343400; transcript_id PF3D7_1343400.1; exon_number 11657
Pf3D7_12_v3	DEFAULT	transcript	579595	581325	.	-	.	gene_id PF3D7_1213400; transcript_id PF3D7_1213400.1;
Pf3D7_05_v3	DEFAULT	transcript	1145857	1148810	.	-	.	gene_id PF3D7_0527600; transcript_id PF3D7_0527600.1;
Pf3D7_13_v3	DEFAULT	exon	1637529	1637833	.	+	.	gene_id PF3D7_1341300; transcript_id PF3D7_1341300.1; exon_number 11615
Pf3D7_09_v3	DEFAULT	exon	1027362	1027704	.	+	.	gene_id PF3D7_0925600; transcript_id PF3D7_0925600.1; exon_number 6344
Pf3D7_06_v3	DEFAULT	exon	795937	796025	.	-	.	gene_id PF3D7_0619000.1; transcript_id PF3D7_0619000.1.1; exon_number 3674
Pf3D7_14_v3	DEFAULT	exon	2660809	2660911	.	-	.	gene_id PF3D7_1465700; transcript_id PF3D7_1465700.1; exon_number 14250
Pf3D7_11_v3	DEFAULT	exon	714622	714764	.	-	.	gene_id PF3D7_1118800; transcript_id PF3D7_1118800.1; exon_number 8321
Pf3D7_03_v3	DEFAULT	transcript	783112	786165	.	-	.	gene_id PF3D7_0318600; transcript_id PF3D7_0318600.1;
Pf3D7_14_v3	DEFAULT	exon	1043904	1049590	.	+	.	gene_id PF3D7_1426800; transcript_id PF3D7_1426800.1; exon_number 13161
Pf3D7_11_v3	DEFAULT	exon	87041	87889	.	-	.	gene_id PF3D7_1101800; transcript_id PF3D7_1101800.1; exon_number 7839
Pf3D7_12_v3	DEFAULT	exon	2173799	2174140	.	-	.	gene_id PF3D7_1253200; transcript_id PF3D7_1253200.1; exon_number 10545
Pf3D7_08_v3	DEFAULT	exon	899223	899312	.	-	.	gene_id PF3D7_0819900; transcript_id PF3D7_0819900.1; exon_number 5314
Pf3D7_13_v3	DEFAULT	exon	2749595	2756107	.	+	.	gene_id PF3D7_1369200; transcript_id PF3D7_1369200.1; exon_number 12354
Pf3D7_14_v3	DEFAULT	exon	644918	644989	.	+	.	gene_id PF3D7_1416000; transcript_id PF3D7_1416000.1; exon_number 12910
Pf3D7_05_v3	DEFAULT	transcript	50422	52510	.	-	.	gene_id PF3D7_0500900; transcript_id PF3D7_0500900.1;
Pf3D7_10_v3	DEFAULT	transcript	426601	428146	.	+	.	gene_id PF3D7_1010900; transcript_id PF3D7_1010900.1;
Pf3D7_06_v3	DEFAULT	exon	286738	286883	.	+	.	gene_id PF3D7_0606700; transcript_id PF3D7_0606700.1; exon_number 3314
Pf3D7_13_v3	DEFAULT	transcript	890106	894782	.	-	.	gene_id PF3D7_1321500.1; transcript_id PF3D7_1321500.1.1;
Pf3D7_10_v3	DEFAULT	exon	500210	500288	.	+	.	gene_id PF3D7_1013000; transcript_id PF3D7_1013000.1; exon_number 6979
Pf3D7_14_v3	DEFAULT	exon	1007818	1008069	.	+	.	gene_id PF3D7_1425700; transcript_id PF3D7_1425700.1; exon_number 13144
Pf3D7_13_v3	DEFAULT	transcript	339927	341888	.	-	.	gene_id PF3D7_1307600; transcript_id PF3D7_1307600.1;
Pf3D7_11_v3	DEFAULT	exon	289174	289224	.	+	.	gene_id PF3D7_1106800; transcript_id PF3D7_1106800.1; exon_number 7979
Pf3D7_12_v3	DEFAULT	exon	1494944	1495086	.	-	.	gene_id PF3D7_1235800; transcript_id PF3D7_1235800.1; exon_number 10147
Pf3D7_13_v3	DEFAULT	exon	1774275	1778347	.	-	.	gene_id PF3D7_1344300; transcript_id PF3D7_1344300.1; exon_number 11669
Pf3D7_08_v3	DEFAULT	exon	683432	683572	.	-	.	gene_id PF3D7_0814100; transcript_id PF3D7_0814100.1; exon_number 5119
Pf3D7_13_v3	DEFAULT	exon	1526778	1527814	.	+	.	gene_id PF3D7_1337700; transcript_id PF3D7_1337700.1; exon_number 11525
Pf3D7_11_v3	DEFAULT	exon	1396651	1396764	.	-	.	gene_id PF3D7_1135700; transcript_id PF3D7_1135700.1; exon_number 8792
Pf3D7_02_v3	DEFAULT	transcript	773335	773754	.	-	.	gene_id PF3D7_0219300; transcript_id PF3D7_0219300.1;
Pf3D7_13_v3	DEFAULT	exon	909166	909244	.	+	.	gene_id PF3D7_1321800; transcript_id PF3D7_1321800.1; exon_number 11102
Pf3D7_12_v3	DEFAULT	exon	1794129	1794190	.	-	.	gene_id PF3D7_1242300; transcript_id PF3D7_1242300.1; exon_number 10270
Pf3D7_06_v3	DEFAULT	transcript	520751	521107	.	+	.	gene_id PF3D7_0612300; transcript_id PF3D7_0612300.1;
Pf3D7_06_v3	DEFAULT	exon	717050	717154	.	+	.	gene_id PF3D7_0617200; transcript_id PF3D7_0617200.1; exon_number 3606
Pf3D7_07_v3	DEFAULT	exon	468672	469853	.	+	.	gene_id PF3D7_0710200; transcript_id PF3D7_0710200.1; exon_number 4231
Pf3D7_10_v3	DEFAULT	exon	637138	637180	.	+	.	gene_id PF3D7_1015900; transcript_id PF3D7_1015900.1; exon_number 7076
Pf3D7_08_v3	DEFAULT	transcript	958531	961740	.	-	.	gene_id PF3D7_0821300; transcript_id PF3D7_0821300.1;
Pf3D7_13_v3	DEFAULT	transcript	2759756	2768478	.	+	.	gene_id PF3D7_1369400; transcript_id PF3D7_1369400.1;
Pf3D7_11_v3	DEFAULT	exon	603303	606641	.	-	.	gene_id PF3D7_1116000; transcript_id PF3D7_1116000.1; exon_number 8228
Pf3D7_02_v3	DEFAULT	exon	791464	791673	.	+	.	gene_id PF3D7_0219900; transcript_id PF3D7_0219900.1; exon_number 923
Pf3D7_13_v3	DEFAULT	exon	1543634	1543981	.	+	.	gene_id PF3D7_1338100; transcript_id PF3D7_1338100.1; exon_number 11549
Pf3D7_04_v3	DEFAULT	exon	470528	470567	.	-	.	gene_id PF3D7_0410300; transcript_id PF3D7_0410300.1; exon_number 1941
Pf3D7_12_v3	DEFAULT	exon	1168931	1169148	.	+	.	gene_id PF3D7_1228700; transcript_id PF3D7_1228700.1; exon_number 9894
Pf3D7_02_v3	DEFAULT	transcript	60107	60319	.	-	.	gene_id PF3D7_0201100; transcript_id PF3D7_0201100.1;
Pf3D7_11_v3	DEFAULT	exon	497746	498516	.	+	.	gene_id PF3D7_1113000; transcript_id PF3D7_1113000.1; exon_number 8126
Pf3D7_08_v3	DEFAULT	transcript	891658	898502	.	-	.	gene_id PF3D7_0819800; transcript_id PF3D7_0819800.1;
Pf3D7_13_v3	DEFAULT	exon	650225	650338	.	-	.	gene_id PF3D7_1315400; transcript_id PF3D7_1315400.1; exon_number 10901
Pf3D7_08_v3	DEFAULT	transcript	860384	862417	.	+	.	gene_id PF3D7_0818900; transcript_id PF3D7_0818900.1;
Pf3D7_08_v3	DEFAULT	exon	245711	247933	.	+	.	gene_id PF3D7_0804400; transcript_id PF3D7_0804400.1; exon_number 4869
Pf3D7_14_v3	DEFAULT	transcript	1917232	1918010	.	-	.	gene_id PF3D7_1446600; transcript_id PF3D7_1446600.1;
Pf3D7_10_v3	DEFAULT	exon	1555493	1555702	.	-	.	gene_id PF3D7_1038700; transcript_id PF3D7_1038700.1; exon_number 7759
Pf3D7_14_v3	DEFAULT	exon	2003322	2003373	.	-	.	gene_id PF3D7_1448900; transcript_id PF3D7_1448900.1; exon_number 13773
Pf3D7_13_v3	DEFAULT	transcript	2052108	2053384	.	+	.	gene_id PF3D7_1351400; transcript_id PF3D7_1351400.1;
Pf3D7_05_v3	DEFAULT	transcript	1199165	1205187	.	+	.	gene_id PF3D7_0529400.1; transcript_id PF3D7_0529400.1.1;
Pf3D7_09_v3	DEFAULT	transcript	187342	188622	.	-	.	gene_id PF3D7_0904000; transcript_id PF3D7_0904000.1;
Pf3D7_12_v3	DEFAULT	exon	224908	224991	.	-	.	gene_id PF3D7_1205100; transcript_id PF3D7_1205100.1; exon_number 9352
Pf3D7_11_v3	DEFAULT	exon	114591	116573	.	-	.	gene_id PF3D7_1102400; transcript_id PF3D7_1102400.1; exon_number 7847
Pf3D7_12_v3	DEFAULT	transcript	675456	677576	.	-	.	gene_id PF3D7_1217100.1; transcript_id PF3D7_1217100.1.1;
Pf3D7_03_v3	DEFAULT	exon	525122	525211	.	-	.	gene_id PF3D7_0312400; transcript_id PF3D7_0312400.1; exon_number 1305
Pf3D7_04_v3	DEFAULT	exon	480405	480468	.	+	.	gene_id PF3D7_0410600; transcript_id PF3D7_0410600.1; exon_number 1947
Pf3D7_11_v3	DEFAULT	transcript	654762	660420	.	+	.	gene_id PF3D7_1117200; transcript_id PF3D7_1117200.1;
Pf3D7_10_v3	DEFAULT	exon	1162973	1163113	.	+	.	gene_id PF3D7_1028000; transcript_id PF3D7_1028000.1; exon_number 7461
Pf3D7_06_v3	DEFAULT	transcript	990375	992198	.	-	.	gene_id PF3D7_0624400; transcript_id PF3D7_0624400.1;
Pf3D7_08_v3	DEFAULT	exon	334263	334343	.	+	.	gene_id PF3D7_0806200; transcript_id PF3D7_0806200.1; exon_number 4911
Pf3D7_08_v3	DEFAULT	exon	992655	992705	.	-	.	gene_id PF3D7_0822500; transcript_id PF3D7_0822500.1; exon_number 5380
Pf3D7_11_v3	DEFAULT	exon	1477643	1479850	.	+	.	gene_id PF3D7_1137700; transcript_id PF3D7_1137700.1; exon_number 8861
Pf3D7_03_v3	DEFAULT	transcript	534239	535238	.	+	.	gene_id PF3D7_0312800; transcript_id PF3D7_0312800.1;
Pf3D7_13_v3	DEFAULT	transcript	348743	350788	.	-	.	gene_id PF3D7_1307800; transcript_id PF3D7_1307800.1;
Pf3D7_14_v3	DEFAULT	transcript	161227	162099	.	-	.	gene_id PF3D7_1404700; transcript_id PF3D7_1404700.1;
Pf3D7_09_v3	DEFAULT	exon	866909	870491	.	-	.	gene_id PF3D7_0921200; transcript_id PF3D7_0921200.1; exon_number 6209
Pf3D7_13_v3	DEFAULT	transcript	2837053	2839058	.	+	.	gene_id PF3D7_1372100; transcript_id PF3D7_1372100.1;
Pf3D7_07_v3	DEFAULT	transcript	751877	754132	.	+	.	gene_id PF3D7_0717400; transcript_id PF3D7_0717400.1;
Pf3D7_12_v3	DEFAULT	exon	218194	218239	.	+	.	gene_id PF3D7_1204900; transcript_id PF3D7_1204900.1; exon_number 9344
Pf3D7_12_v3	DEFAULT	exon	202948	204837	.	+	.	gene_id PF3D7_1204200; transcript_id PF3D7_1204200.1; exon_number 9317
Pf3D7_14_v3	DEFAULT	exon	2657285	2657343	.	-	.	gene_id PF3D7_1465600; transcript_id PF3D7_1465600.1; exon_number 14236
Pf3D7_09_v3	DEFAULT	exon	1343385	1346555	.	+	.	gene_id PF3D7_0934100; transcript_id PF3D7_0934100.1; exon_number 6587
Pf3D7_04_v3	DEFAULT	exon	383027	383087	.	-	.	gene_id PF3D7_0407700; transcript_id PF3D7_0407700.1; exon_number 1881
Pf3D7_03_v3	DEFAULT	exon	302826	303083	.	+	.	gene_id PF3D7_0306600; transcript_id PF3D7_0306600.1; exon_number 1155
Pf3D7_06_v3	DEFAULT	exon	262826	263194	.	+	.	gene_id PF3D7_0606300; transcript_id PF3D7_0606300.1; exon_number 3299
Pf3D7_11_v3	DEFAULT	transcript	1873147	1881414	.	+	.	gene_id PF3D7_1147200; transcript_id PF3D7_1147200.1;
Pf3D7_11_v3	DEFAULT	exon	1042833	1042931	.	-	.	gene_id PF3D7_1126700; transcript_id PF3D7_1126700.1; exon_number 8549
Pf3D7_13_v3	DEFAULT	exon	2395974	2402354	.	+	.	gene_id PF3D7_1359900; transcript_id PF3D7_1359900.1; exon_number 12086
Pf3D7_09_v3	DEFAULT	exon	1210892	1211084	.	+	.	gene_id PF3D7_0930400.1; transcript_id PF3D7_0930400.1.1; exon_number 6492
Pf3D7_14_v3	DEFAULT	exon	3213907	3214617	.	+	.	gene_id PF3D7_1478000; transcript_id PF3D7_1478000.1; exon_number 14563
Pf3D7_11_v3	DEFAULT	exon	1746122	1746306	.	+	.	gene_id PF3D7_1143700; transcript_id PF3D7_1143700.1; exon_number 9011
PF_apicoplast_genome_1	DEFAULT	transcript	7353	7628	.	+	.	gene_id PF_apicoplast_genome_102600; transcript_id PF_apicoplast_genome_102600.1;
Pf3D7_04_v3	DEFAULT	exon	697918	698443	.	-	.	gene_id PF3D7_0415900; transcript_id PF3D7_0415900.1; exon_number 2071
Pf3D7_08_v3	DEFAULT	transcript	521187	524009	.	+	.	gene_id PF3D7_0810200; transcript_id PF3D7_0810200.1;
Pf3D7_14_v3	DEFAULT	exon	532984	533059	.	-	.	gene_id PF3D7_1413300; transcript_id PF3D7_1413300.1; exon_number 12838
Pf3D7_05_v3	DEFAULT	exon	401437	402771	.	+	.	gene_id PF3D7_0509500; transcript_id PF3D7_0509500.1; exon_number 2545
Pf3D7_09_v3	DEFAULT	transcript	1212169	1216500	.	-	.	gene_id PF3D7_0930500; transcript_id PF3D7_0930500.1;
Pf3D7_12_v3	DEFAULT	exon	1277688	1277734	.	+	.	gene_id PF3D7_1231100; transcript_id PF3D7_1231100.1; exon_number 10023
Pf3D7_05_v3	DEFAULT	transcript	81134	82336	.	-	.	gene_id PF3D7_0501500; transcript_id PF3D7_0501500.1;
Pf3D7_03_v3	DEFAULT	exon	569625	569686	.	-	.	gene_id PF3D7_0314100.1; transcript_id PF3D7_0314100.1.1; exon_number 1380
Pf3D7_11_v3	DEFAULT	transcript	1004780	1007354	.	-	.	gene_id PF3D7_1125700; transcript_id PF3D7_1125700.1;
Pf3D7_09_v3	DEFAULT	transcript	781368	782675	.	-	.	gene_id PF3D7_0919000; transcript_id PF3D7_0919000.1;
Pf3D7_03_v3	DEFAULT	exon	964101	964200	.	+	.	gene_id PF3D7_0322800; transcript_id PF3D7_0322800.1; exon_number 1621
Pf3D7_10_v3	DEFAULT	exon	234795	235585	.	-	.	gene_id PF3D7_1005400; transcript_id PF3D7_1005400.1; exon_number 6795
Pf3D7_14_v3	DEFAULT	transcript	2630558	2632678	.	-	.	gene_id PF3D7_1464900; transcript_id PF3D7_1464900.1;
Pf3D7_11_v3	DEFAULT	transcript	1780084	1782398	.	-	.	gene_id PF3D7_1145000; transcript_id PF3D7_1145000.1;
Pf3D7_02_v3	DEFAULT	exon	831189	831284	.	+	.	gene_id PF3D7_0220600; transcript_id PF3D7_0220600.1; exon_number 938
Pf3D7_02_v3	DEFAULT	exon	294273	296317	.	-	.	gene_id PF3D7_0207400; transcript_id PF3D7_0207400.1; exon_number 572
Pf3D7_12_v3	DEFAULT	exon	2075792	2075929	.	+	.	gene_id PF3D7_1250700; transcript_id PF3D7_1250700.1; exon_number 10484
Pf3D7_04_v3	DEFAULT	transcript	647389	648388	.	-	.	gene_id PF3D7_0414200.1; transcript_id PF3D7_0414200.1.1;
Pf3D7_08_v3	DEFAULT	exon	907566	907714	.	-	.	gene_id PF3D7_0820000; transcript_id PF3D7_0820000.1; exon_number 5321
Pf3D7_01_v3	DEFAULT	transcript	330738	332708	.	+	.	gene_id PF3D7_0108100; transcript_id PF3D7_0108100.1;
Pf3D7_14_v3	DEFAULT	exon	1878976	1879471	.	-	.	gene_id PF3D7_1445800; transcript_id PF3D7_1445800.1; exon_number 13691
Pf3D7_08_v3	DEFAULT	exon	730587	730643	.	-	.	gene_id PF3D7_0815600; transcript_id PF3D7_0815600.1; exon_number 5143
Pf3D7_09_v3	DEFAULT	exon	825894	825947	.	-	.	gene_id PF3D7_0920100; transcript_id PF3D7_0920100.1; exon_number 6166
Pf3D7_10_v3	DEFAULT	exon	541583	541694	.	+	.	gene_id PF3D7_1013700; transcript_id PF3D7_1013700.1; exon_number 7005
Pf3D7_05_v3	DEFAULT	exon	262672	262740	.	-	.	gene_id PF3D7_0506400; transcript_id PF3D7_0506400.1; exon_number 2481
Pf3D7_14_v3	DEFAULT	exon	662200	662336	.	-	.	gene_id PF3D7_1416400; transcript_id PF3D7_1416400.1; exon_number 12919
Pf3D7_10_v3	DEFAULT	transcript	656709	659027	.	-	.	gene_id PF3D7_1016400; transcript_id PF3D7_1016400.1;
Pf3D7_08_v3	DEFAULT	transcript	387219	388364	.	+	.	gene_id PF3D7_0807500; transcript_id PF3D7_0807500.1;
Pf3D7_14_v3	DEFAULT	exon	884869	885074	.	+	.	gene_id PF3D7_1421500; transcript_id PF3D7_1421500.1; exon_number 13056
Pf3D7_09_v3	DEFAULT	exon	385707	385716	.	-	.	gene_id PF3D7_0908300.1; transcript_id PF3D7_0908300.1.1; exon_number 5877
Pf3D7_09_v3	DEFAULT	exon	1128871	1129245	.	+	.	gene_id PF3D7_0927800; transcript_id PF3D7_0927800.1; exon_number 6403
Pf3D7_13_v3	DEFAULT	exon	1605800	1605976	.	-	.	gene_id PF3D7_1340200; transcript_id PF3D7_1340200.1; exon_number 11596
Pf3D7_01_v3	DEFAULT	exon	345142	345213	.	-	.	gene_id PF3D7_0108400.1; transcript_id PF3D7_0108400.1.1; exon_number 191
Pf3D7_14_v3	DEFAULT	transcript	1654047	1655708	.	+	.	gene_id PF3D7_1440500; transcript_id PF3D7_1440500.1;
Pf3D7_12_v3	DEFAULT	exon	1271959	1272065	.	+	.	gene_id PF3D7_1231000; transcript_id PF3D7_1231000.1; exon_number 10014
Pf3D7_13_v3	DEFAULT	transcript	1414878	1415018	.	-	.	gene_id PF3D7_1334900; transcript_id PF3D7_1334900.1;
Pf3D7_14_v3	DEFAULT	exon	253542	257360	.	+	.	gene_id PF3D7_1407000; transcript_id PF3D7_1407000.1; exon_number 12661
Pf3D7_04_v3	DEFAULT	exon	280467	280590	.	+	.	gene_id PF3D7_0405200; transcript_id PF3D7_0405200.1; exon_number 1797
Pf3D7_08_v3	DEFAULT	exon	1363001	1363618	.	+	.	gene_id PF3D7_0831600; transcript_id PF3D7_0831600.1; exon_number 5578
Pf3D7_08_v3	DEFAULT	exon	616666	616725	.	-	.	gene_id PF3D7_0812200; transcript_id PF3D7_0812200.1; exon_number 5075
Pf3D7_12_v3	DEFAULT	transcript	1784380	1786410	.	+	.	gene_id PF3D7_1241900; transcript_id PF3D7_1241900.1;
Pf3D7_03_v3	DEFAULT	exon	122290	122291	.	+	.	gene_id PF3D7_0302200; transcript_id PF3D7_0302200.1; exon_number 1060
Pf3D7_08_v3	DEFAULT	exon	1326176	1326402	.	+	.	gene_id PF3D7_0831100; transcript_id PF3D7_0831100.1; exon_number 5560
Pf3D7_12_v3	DEFAULT	exon	606680	606752	.	+	.	gene_id PF3D7_1214100; transcript_id PF3D7_1214100.1; exon_number 9553
Pf3D7_02_v3	DEFAULT	exon	273689	273892	.	-	.	gene_id PF3D7_0206800; transcript_id PF3D7_0206800.1; exon_number 555
Pf3D7_05_v3	DEFAULT	transcript	519129	520078	.	+	.	gene_id PF3D7_0511700; transcript_id PF3D7_0511700.1;
Pf3D7_13_v3	DEFAULT	exon	1316773	1316983	.	-	.	gene_id PF3D7_1331600; transcript_id PF3D7_1331600.1; exon_number 11398
Pf3D7_14_v3	DEFAULT	transcript	1436280	1437044	.	+	.	gene_id PF3D7_1435500; transcript_id PF3D7_1435500.1;
Pf3D7_14_v3	DEFAULT	transcript	2929823	2931547	.	+	.	gene_id PF3D7_1471700; transcript_id PF3D7_1471700.1;
Pf3D7_06_v3	DEFAULT	exon	846523	847494	.	-	.	gene_id PF3D7_0620200; transcript_id PF3D7_0620200.1; exon_number 3710
Pf3D7_14_v3	DEFAULT	transcript	1856700	1859308	.	+	.	gene_id PF3D7_1445200; transcript_id PF3D7_1445200.1;
Pf3D7_09_v3	DEFAULT	transcript	639658	641259	.	-	.	gene_id PF3D7_0915000; transcript_id PF3D7_0915000.1;
Pf3D7_05_v3	DEFAULT	transcript	1312471	1314154	.	+	.	gene_id PF3D7_0532400; transcript_id PF3D7_0532400.1;
Pf3D7_13_v3	DEFAULT	exon	1002748	1003336	.	-	.	gene_id PF3D7_1324300; transcript_id PF3D7_1324300.1; exon_number 11179
Pf3D7_04_v3	DEFAULT	exon	533990	534061	.	-	.	gene_id PF3D7_0411900; transcript_id PF3D7_0411900.1; exon_number 1960
Pf3D7_14_v3	DEFAULT	exon	2766257	2766369	.	+	.	gene_id PF3D7_1467700; transcript_id PF3D7_1467700.1; exon_number 14307
Pf3D7_11_v3	DEFAULT	exon	205279	205462	.	-	.	gene_id PF3D7_1104700.1; transcript_id PF3D7_1104700.1.1; exon_number 7900
Pf3D7_12_v3	DEFAULT	exon	1926707	1926785	.	+	.	gene_id PF3D7_1246300; transcript_id PF3D7_1246300.1; exon_number 10384
Pf3D7_05_v3	DEFAULT	transcript	857038	858477	.	+	.	gene_id PF3D7_0520900; transcript_id PF3D7_0520900.1;
Pf3D7_13_v3	DEFAULT	transcript	955957	957495	.	-	.	gene_id PF3D7_1322600; transcript_id PF3D7_1322600.1;
Pf3D7_14_v3	DEFAULT	transcript	2473758	2474204	.	+	.	gene_id PF3D7_1460600; transcript_id PF3D7_1460600.1;
Pf3D7_14_v3	DEFAULT	transcript	2643004	2646192	.	+	.	gene_id PF3D7_1465300; transcript_id PF3D7_1465300.1;
Pf3D7_06_v3	DEFAULT	exon	579435	585896	.	-	.	gene_id PF3D7_0613900; transcript_id PF3D7_0613900.1; exon_number 3521
Pf3D7_05_v3	DEFAULT	exon	469276	469357	.	+	.	gene_id PF3D7_0511100; transcript_id PF3D7_0511100.1; exon_number 2588
Pf3D7_10_v3	DEFAULT	transcript	1348433	1350280	.	+	.	gene_id PF3D7_1033700; transcript_id PF3D7_1033700.1;
Pf3D7_11_v3	DEFAULT	transcript	1934333	1935582	.	-	.	gene_id PF3D7_1148700; transcript_id PF3D7_1148700.1;
Pf3D7_02_v3	DEFAULT	exon	691295	691489	.	+	.	gene_id PF3D7_0216700.1; transcript_id PF3D7_0216700.1.1; exon_number 850
Pf3D7_07_v3	DEFAULT	exon	834309	834491	.	-	.	gene_id PF3D7_0718800; transcript_id PF3D7_0718800.1; exon_number 4447
Pf3D7_08_v3	DEFAULT	transcript	1245211	1251078	.	+	.	gene_id PF3D7_0829000; transcript_id PF3D7_0829000.1;
Pf3D7_14_v3	DEFAULT	exon	1507359	1507667	.	-	.	gene_id PF3D7_1437200; transcript_id PF3D7_1437200.1; exon_number 13453
Pf3D7_03_v3	DEFAULT	exon	612739	613422	.	-	.	gene_id PF3D7_0315100; transcript_id PF3D7_0315100.1; exon_number 1403
Pf3D7_03_v3	DEFAULT	transcript	207342	208919	.	-	.	gene_id PF3D7_0304200; transcript_id PF3D7_0304200.1;
Pf3D7_12_v3	DEFAULT	exon	1231853	1231917	.	-	.	gene_id PF3D7_1229900.1; transcript_id PF3D7_1229900.1.1; exon_number 9974
Pf3D7_01_v3	DEFAULT	exon	394669	394835	.	-	.	gene_id PF3D7_0110400; transcript_id PF3D7_0110400.1; exon_number 263
Pf3D7_09_v3	DEFAULT	transcript	852525	854057	.	-	.	gene_id PF3D7_0920800; transcript_id PF3D7_0920800.1;
Pf3D7_09_v3	DEFAULT	exon	1068799	1068878	.	+	.	gene_id PF3D7_0926300; transcript_id PF3D7_0926300.1; exon_number 6363
Pf3D7_06_v3	DEFAULT	exon	1171905	1171973	.	-	.	gene_id PF3D7_0628300.1; transcript_id PF3D7_0628300.1.1; exon_number 3901
Pf3D7_12_v3	DEFAULT	transcript	2008194	2009708	.	+	.	gene_id PF3D7_1249100; transcript_id PF3D7_1249100.1;
Pf3D7_10_v3	DEFAULT	exon	224248	225207	.	+	.	gene_id PF3D7_1004900; transcript_id PF3D7_1004900.1; exon_number 6787
Pf3D7_13_v3	DEFAULT	exon	2297101	2297156	.	+	.	gene_id PF3D7_1357900; transcript_id PF3D7_1357900.1; exon_number 12035
Pf3D7_07_v3	DEFAULT	exon	842008	842285	.	+	.	gene_id PF3D7_0719200; transcript_id PF3D7_0719200.1; exon_number 4461
Pf3D7_12_v3	DEFAULT	exon	343986	344059	.	-	.	gene_id PF3D7_1207300; transcript_id PF3D7_1207300.1; exon_number 9403
Pf3D7_10_v3	DEFAULT	transcript	555160	559527	.	+	.	gene_id PF3D7_1014100; transcript_id PF3D7_1014100.1;
Pf3D7_10_v3	DEFAULT	transcript	67807	68961	.	-	.	gene_id PF3D7_1001100.1; transcript_id PF3D7_1001100.1.1;
Pf3D7_04_v3	DEFAULT	exon	426829	426922	.	+	.	gene_id PF3D7_0408900.1; transcript_id PF3D7_0408900.1.1; exon_number 1914
Pf3D7_10_v3	DEFAULT	exon	1427127	1428344	.	+	.	gene_id PF3D7_1036000; transcript_id PF3D7_1036000.1; exon_number 7655
Pf3D7_07_v3	DEFAULT	exon	104957	105541	.	-	.	gene_id PF3D7_0702500; transcript_id PF3D7_0702500.1; exon_number 4075
Pf3D7_13_v3	DEFAULT	exon	2596389	2597822	.	+	.	gene_id PF3D7_1364500; transcript_id PF3D7_1364500.1; exon_number 12228
Pf3D7_12_v3	DEFAULT	exon	2095467	2095575	.	-	.	gene_id PF3D7_1251300; transcript_id PF3D7_1251300.1; exon_number 10505
Pf3D7_08_v3	DEFAULT	exon	616862	616934	.	-	.	gene_id PF3D7_0812200; transcript_id PF3D7_0812200.1; exon_number 5076
Pf3D7_06_v3	DEFAULT	exon	1283243	1283246	.	+	.	gene_id PF3D7_0630600; transcript_id PF3D7_0630600.1; exon_number 3972
Pf3D7_12_v3	DEFAULT	exon	1755866	1755968	.	-	.	gene_id PF3D7_1241200; transcript_id PF3D7_1241200.1; exon_number 10248
Pf3D7_10_v3	DEFAULT	exon	1492631	1494378	.	+	.	gene_id PF3D7_1037600; transcript_id PF3D7_1037600.1; exon_number 7707
Pf3D7_08_v3	DEFAULT	exon	372424	372454	.	+	.	gene_id PF3D7_0807000; transcript_id PF3D7_0807000.1; exon_number 4938
Pf3D7_12_v3	DEFAULT	transcript	1251914	1253067	.	-	.	gene_id PF3D7_1230400; transcript_id PF3D7_1230400.1;
Pf3D7_13_v3	DEFAULT	transcript	1835511	1836799	.	-	.	gene_id PF3D7_1345900; transcript_id PF3D7_1345900.1;
Pf3D7_07_v3	DEFAULT	exon	1410975	1412231	.	+	.	gene_id PF3D7_0732800; transcript_id PF3D7_0732800.1; exon_number 4767
Pf3D7_10_v3	DEFAULT	exon	736798	736813	.	-	.	gene_id PF3D7_1018500; transcript_id PF3D7_1018500.1; exon_number 7133
Pf3D7_14_v3	DEFAULT	exon	1660095	1662296	.	-	.	gene_id PF3D7_1440700; transcript_id PF3D7_1440700.1; exon_number 13565
Pf3D7_14_v3	DEFAULT	exon	2251468	2251522	.	-	.	gene_id PF3D7_1455100; transcript_id PF3D7_1455100.1; exon_number 13939
Pf3D7_02_v3	DEFAULT	exon	181103	181526	.	+	.	gene_id PF3D7_0204000; transcript_id PF3D7_0204000.1; exon_number 484
Pf3D7_14_v3	DEFAULT	transcript	2406668	2410159	.	+	.	gene_id PF3D7_1458600; transcript_id PF3D7_1458600.1;
Pf3D7_03_v3	DEFAULT	exon	986265	986300	.	+	.	gene_id PF3D7_0323500; transcript_id PF3D7_0323500.1; exon_number 1635
Pf3D7_02_v3	DEFAULT	exon	394237	394404	.	-	.	gene_id PF3D7_0209600; transcript_id PF3D7_0209600.1; exon_number 660
Pf3D7_02_v3	DEFAULT	exon	212982	214508	.	-	.	gene_id PF3D7_0205000; transcript_id PF3D7_0205000.1; exon_number 502
Pf3D7_12_v3	DEFAULT	exon	1615323	1616852	.	-	.	gene_id PF3D7_1238900; transcript_id PF3D7_1238900.1; exon_number 10215
Pf3D7_13_v3	DEFAULT	exon	1714443	1714653	.	+	.	gene_id PF3D7_1343400; transcript_id PF3D7_1343400.1; exon_number 11655
Pf3D7_08_v3	DEFAULT	exon	912264	914249	.	-	.	gene_id PF3D7_0820200; transcript_id PF3D7_0820200.1; exon_number 5326
Pf3D7_10_v3	DEFAULT	exon	519474	519699	.	-	.	gene_id PF3D7_1013400; transcript_id PF3D7_1013400.1; exon_number 6990
Pf3D7_08_v3	DEFAULT	transcript	467943	471893	.	-	.	gene_id PF3D7_0809200; transcript_id PF3D7_0809200.1;
Pf3D7_11_v3	DEFAULT	exon	231847	231925	.	-	.	gene_id PF3D7_1105300; transcript_id PF3D7_1105300.1; exon_number 7932
Pf3D7_14_v3	DEFAULT	exon	2971481	2971792	.	-	.	gene_id PF3D7_1472800; transcript_id PF3D7_1472800.1; exon_number 14456
Pf3D7_03_v3	DEFAULT	transcript	281916	285260	.	+	.	gene_id PF3D7_0305800; transcript_id PF3D7_0305800.1;
Pf3D7_02_v3	DEFAULT	exon	541086	541131	.	-	.	gene_id PF3D7_0213300; transcript_id PF3D7_0213300.1; exon_number 743
Pf3D7_14_v3	DEFAULT	exon	1609971	1611743	.	+	.	gene_id PF3D7_1439500; transcript_id PF3D7_1439500.1; exon_number 13515
Pf3D7_08_v3	DEFAULT	exon	76660	76697	.	+	.	gene_id PF3D7_0800750; transcript_id PF3D7_0800750.1; exon_number 4789
Pf3D7_09_v3	DEFAULT	exon	93830	93910	.	-	.	gene_id PF3D7_0902100; transcript_id PF3D7_0902100.1; exon_number 5676
Pf3D7_07_v3	DEFAULT	exon	1227612	1228373	.	-	.	gene_id PF3D7_0728700; transcript_id PF3D7_0728700.1; exon_number 4680
Pf3D7_12_v3	DEFAULT	exon	649969	650271	.	+	.	gene_id PF3D7_1216200; transcript_id PF3D7_1216200.1; exon_number 9601
Pf3D7_08_v3	DEFAULT	transcript	508224	512428	.	-	.	gene_id PF3D7_0809900; transcript_id PF3D7_0809900.1;
Pf3D7_11_v3	DEFAULT	exon	1005685	1005886	.	-	.	gene_id PF3D7_1125700; transcript_id PF3D7_1125700.1; exon_number 8520
Pf3D7_09_v3	DEFAULT	transcript	1433332	1434108	.	-	.	gene_id PF3D7_0936200; transcript_id PF3D7_0936200.1;
Pf3D7_13_v3	DEFAULT	exon	2670229	2670321	.	-	.	gene_id PF3D7_1366800; transcript_id PF3D7_1366800.1; exon_number 12293
Pf3D7_08_v3	DEFAULT	transcript	976074	976644	.	+	.	gene_id PF3D7_0821800; transcript_id PF3D7_0821800.1;
Pf3D7_01_v3	DEFAULT	exon	548312	548380	.	-	.	gene_id PF3D7_0114100; transcript_id PF3D7_0114100.1; exon_number 344
Pf3D7_03_v3	DEFAULT	exon	608883	610718	.	+	.	gene_id PF3D7_0314900; transcript_id PF3D7_0314900.1; exon_number 1400
Pf3D7_06_v3	DEFAULT	transcript	1035358	1036371	.	+	.	gene_id PF3D7_0625500; transcript_id PF3D7_0625500.1;
Pf3D7_06_v3	DEFAULT	exon	566139	566707	.	+	.	gene_id PF3D7_0613800; transcript_id PF3D7_0613800.1; exon_number 3518
Pf3D7_14_v3	DEFAULT	exon	74681	74831	.	-	.	gene_id PF3D7_1401900; transcript_id PF3D7_1401900.1; exon_number 12452
Pf3D7_06_v3	DEFAULT	exon	336093	336157	.	-	.	gene_id PF3D7_0608000; transcript_id PF3D7_0608000.1; exon_number 3367
Pf3D7_11_v3	DEFAULT	transcript	1239900	1242548	.	+	.	gene_id PF3D7_1132000; transcript_id PF3D7_1132000.1;
Pf3D7_14_v3	DEFAULT	exon	1724632	1724712	.	-	.	gene_id PF3D7_1442500; transcript_id PF3D7_1442500.1; exon_number 13607
Pf3D7_04_v3	DEFAULT	transcript	92576	93809	.	-	.	gene_id PF3D7_0401600.1; transcript_id PF3D7_0401600.1.1;
Pf3D7_02_v3	DEFAULT	exon	834122	834688	.	+	.	gene_id PF3D7_0220700; transcript_id PF3D7_0220700.1; exon_number 941
Pf3D7_14_v3	DEFAULT	exon	1201748	1204339	.	+	.	gene_id PF3D7_1430400; transcript_id PF3D7_1430400.1; exon_number 13278
Pf3D7_07_v3	DEFAULT	exon	48300	48368	.	+	.	gene_id PF3D7_0700800; transcript_id PF3D7_0700800.1; exon_number 4038
Pf3D7_13_v3	DEFAULT	exon	2778644	2778858	.	-	.	gene_id PF3D7_1369700; transcript_id PF3D7_1369700.1; exon_number 12365
Pf3D7_08_v3	DEFAULT	exon	758190	758207	.	+	.	gene_id PF3D7_0816400; transcript_id PF3D7_0816400.1; exon_number 5172
Pf3D7_14_v3	DEFAULT	exon	2659194	2659245	.	-	.	gene_id PF3D7_1465700; transcript_id PF3D7_1465700.1; exon_number 14243
Pf3D7_06_v3	DEFAULT	transcript	1318327	1319116	.	-	.	gene_id PF3D7_0631400; transcript_id PF3D7_0631400.1;
Pf3D7_13_v3	DEFAULT	transcript	1085786	1086861	.	-	.	gene_id PF3D7_1326000; transcript_id PF3D7_1326000.1;
Pf3D7_09_v3	DEFAULT	exon	855516	856261	.	+	.	gene_id PF3D7_0920900; transcript_id PF3D7_0920900.1; exon_number 6186
Pf3D7_12_v3	DEFAULT	exon	1181381	1181457	.	-	.	gene_id PF3D7_1228900; transcript_id PF3D7_1228900.1; exon_number 9899
Pf3D7_04_v3	DEFAULT	exon	93001	93547	.	-	.	gene_id PF3D7_0401600.1; transcript_id PF3D7_0401600.1.1; exon_number 1696
Pf3D7_12_v3	DEFAULT	transcript	92242	92562	.	+	.	gene_id PF3D7_1201300; transcript_id PF3D7_1201300.1;
Pf3D7_11_v3	DEFAULT	exon	1735796	1735880	.	+	.	gene_id PF3D7_1143400; transcript_id PF3D7_1143400.1; exon_number 8999
Pf3D7_01_v3	DEFAULT	transcript	349170	349709	.	+	.	gene_id PF3D7_0108500; transcript_id PF3D7_0108500.1;
Pf3D7_09_v3	DEFAULT	exon	130385	130937	.	-	.	gene_id PF3D7_0903100; transcript_id PF3D7_0903100.1; exon_number 5703
Pf3D7_11_v3	DEFAULT	exon	867815	867967	.	+	.	gene_id PF3D7_1122600; transcript_id PF3D7_1122600.1; exon_number 8445
Pf3D7_14_v3	DEFAULT	transcript	709670	713309	.	+	.	gene_id PF3D7_1417300; transcript_id PF3D7_1417300.1;
Pf3D7_08_v3	DEFAULT	exon	467943	471893	.	-	.	gene_id PF3D7_0809200; transcript_id PF3D7_0809200.1; exon_number 4989
Pf3D7_08_v3	DEFAULT	transcript	1310637	1316955	.	+	.	gene_id PF3D7_0830800; transcript_id PF3D7_0830800.1;
Pf3D7_09_v3	DEFAULT	exon	1287431	1287544	.	+	.	gene_id PF3D7_0932200; transcript_id PF3D7_0932200.1; exon_number 6541
Pf3D7_08_v3	DEFAULT	exon	1069572	1069617	.	+	.	gene_id PF3D7_0824600; transcript_id PF3D7_0824600.1; exon_number 5429
Pf3D7_08_v3	DEFAULT	exon	615885	615964	.	-	.	gene_id PF3D7_0812200; transcript_id PF3D7_0812200.1; exon_number 5071
Pf3D7_08_v3	DEFAULT	exon	762118	765330	.	-	.	gene_id PF3D7_0816600; transcript_id PF3D7_0816600.1; exon_number 5176
Pf3D7_14_v3	DEFAULT	transcript	860011	863080	.	+	.	gene_id PF3D7_1420700; transcript_id PF3D7_1420700.1;
Pf3D7_13_v3	DEFAULT	exon	1903509	1903665	.	+	.	gene_id PF3D7_1347600; transcript_id PF3D7_1347600.1; exon_number 11753
Pf3D7_13_v3	DEFAULT	exon	1326830	1327071	.	-	.	gene_id PF3D7_1332000; transcript_id PF3D7_1332000.1; exon_number 11407
Pf3D7_13_v3	DEFAULT	exon	1097061	1097112	.	-	.	gene_id PF3D7_1326400; transcript_id PF3D7_1326400.1; exon_number 11243
Pf3D7_02_v3	DEFAULT	exon	548369	548431	.	-	.	gene_id PF3D7_0213600; transcript_id PF3D7_0213600.1; exon_number 762
Pf3D7_14_v3	DEFAULT	exon	1260908	1260944	.	+	.	gene_id PF3D7_1432100; transcript_id PF3D7_1432100.1; exon_number 13313
Pf3D7_11_v3	DEFAULT	transcript	1165221	1166171	.	+	.	gene_id PF3D7_1130200; transcript_id PF3D7_1130200.1;
Pf3D7_14_v3	DEFAULT	exon	760048	760129	.	-	.	gene_id PF3D7_1418000; transcript_id PF3D7_1418000.1; exon_number 12969
Pf3D7_14_v3	DEFAULT	exon	690451	691272	.	+	.	gene_id PF3D7_1417100; transcript_id PF3D7_1417100.1; exon_number 12943
Pf3D7_12_v3	DEFAULT	exon	125931	126228	.	+	.	gene_id PF3D7_1202300; transcript_id PF3D7_1202300.1; exon_number 9241
Pf3D7_05_v3	DEFAULT	exon	573958	574248	.	+	.	gene_id PF3D7_0513500; transcript_id PF3D7_0513500.1; exon_number 2654
Pf3D7_08_v3	DEFAULT	exon	774299	776791	.	+	.	gene_id PF3D7_0817100; transcript_id PF3D7_0817100.1; exon_number 5190
Pf3D7_04_v3	DEFAULT	exon	663416	664015	.	-	.	gene_id PF3D7_0414800; transcript_id PF3D7_0414800.1; exon_number 2048
Pf3D7_10_v3	DEFAULT	exon	371293	372117	.	+	.	gene_id PF3D7_1009000; transcript_id PF3D7_1009000.1; exon_number 6876
Pf3D7_09_v3	DEFAULT	exon	284625	284677	.	-	.	gene_id PF3D7_0905700.1; transcript_id PF3D7_0905700.1.1; exon_number 5804
Pf3D7_14_v3	DEFAULT	exon	159772	159831	.	-	.	gene_id PF3D7_1404600.1; transcript_id PF3D7_1404600.1.1; exon_number 12607
Pf3D7_07_v3	DEFAULT	exon	341735	341779	.	+	.	gene_id PF3D7_0707300; transcript_id PF3D7_0707300.1; exon_number 4165
Pf3D7_14_v3	DEFAULT	exon	1437511	1442877	.	-	.	gene_id PF3D7_1435600; transcript_id PF3D7_1435600.1; exon_number 13406
Pf3D7_10_v3	DEFAULT	exon	1162116	1162333	.	+	.	gene_id PF3D7_1028000; transcript_id PF3D7_1028000.1; exon_number 7457
Pf3D7_13_v3	DEFAULT	exon	1422455	1422572	.	-	.	gene_id PF3D7_1335200; transcript_id PF3D7_1335200.1; exon_number 11449
Pf3D7_13_v3	DEFAULT	exon	245199	245269	.	+	.	gene_id PF3D7_1304900; transcript_id PF3D7_1304900.1; exon_number 10709
Pf3D7_08_v3	DEFAULT	exon	806995	807039	.	-	.	gene_id PF3D7_0817700; transcript_id PF3D7_0817700.1; exon_number 5209
Pf3D7_10_v3	DEFAULT	exon	207000	209642	.	-	.	gene_id PF3D7_1004400; transcript_id PF3D7_1004400.1; exon_number 6772
Pf3D7_12_v3	DEFAULT	exon	159913	160011	.	+	.	gene_id PF3D7_1202700; transcript_id PF3D7_1202700.1; exon_number 9285
Pf3D7_07_v3	DEFAULT	exon	916434	917168	.	+	.	gene_id PF3D7_0721100; transcript_id PF3D7_0721100.1; exon_number 4515
Pf3D7_04_v3	DEFAULT	exon	125381	125464	.	-	.	gene_id PF3D7_0402100; transcript_id PF3D7_0402100.1; exon_number 1706
Pf3D7_08_v3	DEFAULT	exon	83356	83904	.	+	.	gene_id PF3D7_0800900; transcript_id PF3D7_0800900.1; exon_number 4798
Pf3D7_03_v3	DEFAULT	exon	293597	293750	.	+	.	gene_id PF3D7_0306200; transcript_id PF3D7_0306200.1; exon_number 1146
Pf3D7_14_v3	DEFAULT	exon	3144261	3144341	.	+	.	gene_id PF3D7_1476400; transcript_id PF3D7_1476400.1; exon_number 14532
Pf3D7_07_v3	DEFAULT	exon	1211920	1213517	.	+	.	gene_id PF3D7_0728200; transcript_id PF3D7_0728200.1; exon_number 4662
Pf3D7_09_v3	DEFAULT	exon	457295	457418	.	-	.	gene_id PF3D7_0910100; transcript_id PF3D7_0910100.1; exon_number 5945
Pf3D7_06_v3	DEFAULT	transcript	669860	671632	.	+	.	gene_id PF3D7_0616000; transcript_id PF3D7_0616000.1;
Pf3D7_07_v3	DEFAULT	exon	758720	758831	.	-	.	gene_id PF3D7_0717600; transcript_id PF3D7_0717600.1; exon_number 4388
Pf3D7_13_v3	DEFAULT	exon	2668398	2668472	.	-	.	gene_id PF3D7_1366800; transcript_id PF3D7_1366800.1; exon_number 12286
Pf3D7_14_v3	DEFAULT	exon	3257773	3257841	.	-	.	gene_id PF3D7_1479100; transcript_id PF3D7_1479100.1; exon_number 14586
Pf3D7_10_v3	DEFAULT	transcript	399207	401778	.	+	.	gene_id PF3D7_1009900; transcript_id PF3D7_1009900.1;
Pf3D7_13_v3	DEFAULT	exon	1807948	1808124	.	+	.	gene_id PF3D7_1345000; transcript_id PF3D7_1345000.1; exon_number 11686
Pf3D7_12_v3	DEFAULT	exon	1248520	1249170	.	+	.	gene_id PF3D7_1230200; transcript_id PF3D7_1230200.1; exon_number 9994
Pf3D7_13_v3	DEFAULT	transcript	1477961	1480024	.	-	.	gene_id PF3D7_1336400; transcript_id PF3D7_1336400.1;
Pf3D7_13_v3	DEFAULT	exon	1479670	1479803	.	-	.	gene_id PF3D7_1336400; transcript_id PF3D7_1336400.1; exon_number 11495
Pf3D7_08_v3	DEFAULT	exon	799031	799136	.	+	.	gene_id PF3D7_0817500; transcript_id PF3D7_0817500.1; exon_number 5196
Pf3D7_13_v3	DEFAULT	exon	1451489	1452415	.	+	.	gene_id PF3D7_1335500; transcript_id PF3D7_1335500.1; exon_number 11466
Pf3D7_05_v3	DEFAULT	transcript	142871	145423	.	-	.	gene_id PF3D7_0503500; transcript_id PF3D7_0503500.1;
Pf3D7_14_v3	DEFAULT	exon	2418720	2418845	.	+	.	gene_id PF3D7_1458900; transcript_id PF3D7_1458900.1; exon_number 14033
Pf3D7_11_v3	DEFAULT	exon	458717	458778	.	+	.	gene_id PF3D7_1111900; transcript_id PF3D7_1111900.1; exon_number 8094
Pf3D7_10_v3	DEFAULT	exon	698914	699005	.	-	.	gene_id PF3D7_1017400; transcript_id PF3D7_1017400.1; exon_number 7106
Pf3D7_09_v3	DEFAULT	exon	871826	872058	.	+	.	gene_id PF3D7_0921300; transcript_id PF3D7_0921300.1; exon_number 6210
Pf3D7_01_v3	DEFAULT	transcript	377874	378599	.	-	.	gene_id PF3D7_0109600; transcript_id PF3D7_0109600.1;
Pf3D7_08_v3	DEFAULT	exon	1149153	1149295	.	-	.	gene_id PF3D7_0826400; transcript_id PF3D7_0826400.1; exon_number 5481
Pf3D7_02_v3	DEFAULT	exon	217882	218097	.	-	.	gene_id PF3D7_0205200; transcript_id PF3D7_0205200.1; exon_number 507
Pf3D7_06_v3	DEFAULT	exon	201577	204355	.	+	.	gene_id PF3D7_0604600; transcript_id PF3D7_0604600.1; exon_number 3250
Pf3D7_05_v3	DEFAULT	exon	1088423	1089508	.	+	.	gene_id PF3D7_0526400; transcript_id PF3D7_0526400.1; exon_number 2971
Pf3D7_02_v3	DEFAULT	exon	841500	841658	.	+	.	gene_id PF3D7_0220800; transcript_id PF3D7_0220800.1; exon_number 948
Pf3D7_12_v3	DEFAULT	transcript	540725	542932	.	-	.	gene_id PF3D7_1212200; transcript_id PF3D7_1212200.1;
Pf3D7_13_v3	DEFAULT	transcript	2271537	2274083	.	+	.	gene_id PF3D7_1357200; transcript_id PF3D7_1357200.1;
Pf3D7_14_v3	DEFAULT	transcript	1693137	1695192	.	-	.	gene_id PF3D7_1441500; transcript_id PF3D7_1441500.1;
Pf3D7_01_v3	DEFAULT	exon	589878	589994	.	-	.	gene_id PF3D7_0115150; transcript_id PF3D7_0115150.1; exon_number 375
Pf3D7_14_v3	DEFAULT	exon	1412693	1412928	.	+	.	gene_id PF3D7_1434900; transcript_id PF3D7_1434900.1; exon_number 13395
Pf3D7_13_v3	DEFAULT	exon	989468	990598	.	+	.	gene_id PF3D7_1323900; transcript_id PF3D7_1323900.1; exon_number 11173
Pf3D7_07_v3	DEFAULT	exon	1378618	1378674	.	+	.	gene_id PF3D7_0731800; transcript_id PF3D7_0731800.1; exon_number 4745
Pf3D7_02_v3	DEFAULT	exon	863079	863387	.	-	.	gene_id PF3D7_0221500; transcript_id PF3D7_0221500.1; exon_number 967
Pf3D7_14_v3	DEFAULT	exon	2841122	2841910	.	-	.	gene_id PF3D7_1469300; transcript_id PF3D7_1469300.1; exon_number 14350
Pf3D7_10_v3	DEFAULT	exon	117242	118534	.	+	.	gene_id PF3D7_1002300; transcript_id PF3D7_1002300.1; exon_number 6715
Pf3D7_12_v3	DEFAULT	exon	1796868	1797229	.	+	.	gene_id PF3D7_1242400; transcript_id PF3D7_1242400.1; exon_number 10276
Pf3D7_13_v3	DEFAULT	exon	2622787	2622846	.	+	.	gene_id PF3D7_1365600; transcript_id PF3D7_1365600.1; exon_number 12261
Pf3D7_12_v3	DEFAULT	transcript	971268	972194	.	+	.	gene_id PF3D7_1223800; transcript_id PF3D7_1223800.1;
Pf3D7_03_v3	DEFAULT	exon	544342	544462	.	-	.	gene_id PF3D7_0313300; transcript_id PF3D7_0313300.1; exon_number 1324
Pf3D7_12_v3	DEFAULT	transcript	736335	737825	.	-	.	gene_id PF3D7_1218700; transcript_id PF3D7_1218700.1;
Pf3D7_11_v3	DEFAULT	exon	290089	290286	.	+	.	gene_id PF3D7_1106900; transcript_id PF3D7_1106900.1; exon_number 7981
Pf3D7_14_v3	DEFAULT	transcript	2239538	2240227	.	-	.	gene_id PF3D7_1454600; transcript_id PF3D7_1454600.1;
Pf3D7_13_v3	DEFAULT	exon	1218458	1218579	.	-	.	gene_id PF3D7_1329000; transcript_id PF3D7_1329000.1; exon_number 11310
Pf3D7_12_v3	DEFAULT	transcript	281020	289302	.	-	.	gene_id PF3D7_1206300; transcript_id PF3D7_1206300.1;
Pf3D7_09_v3	DEFAULT	exon	305484	305598	.	+	.	gene_id PF3D7_0906100; transcript_id PF3D7_0906100.1; exon_number 5827
Pf3D7_14_v3	DEFAULT	transcript	130022	132100	.	-	.	gene_id PF3D7_1403500; transcript_id PF3D7_1403500.1;
Pf3D7_12_v3	DEFAULT	transcript	1949594	1950493	.	+	.	gene_id PF3D7_1247100; transcript_id PF3D7_1247100.1;
Pf3D7_05_v3	DEFAULT	exon	544540	544553	.	+	.	gene_id PF3D7_0512600; transcript_id PF3D7_0512600.1; exon_number 2629
Pf3D7_08_v3	DEFAULT	exon	731943	732002	.	-	.	gene_id PF3D7_0815600; transcript_id PF3D7_0815600.1; exon_number 5148
Pf3D7_10_v3	DEFAULT	transcript	948477	951152	.	+	.	gene_id PF3D7_1022600; transcript_id PF3D7_1022600.1;
Pf3D7_12_v3	DEFAULT	exon	1928771	1928832	.	+	.	gene_id PF3D7_1246300; transcript_id PF3D7_1246300.1; exon_number 10388
Pf3D7_10_v3	DEFAULT	transcript	618440	619993	.	+	.	gene_id PF3D7_1015300; transcript_id PF3D7_1015300.1;
Pf3D7_04_v3	DEFAULT	exon	1097774	1097835	.	+	.	gene_id PF3D7_0424300; transcript_id PF3D7_0424300.1; exon_number 2288
Pf3D7_12_v3	DEFAULT	exon	1045995	1046018	.	+	.	gene_id PF3D7_1225800; transcript_id PF3D7_1225800.1; exon_number 9842
Pf3D7_11_v3	DEFAULT	exon	1673187	1673450	.	-	.	gene_id PF3D7_1141800; transcript_id PF3D7_1141800.1; exon_number 8968
Pf3D7_06_v3	DEFAULT	exon	113824	115224	.	-	.	gene_id PF3D7_0602700; transcript_id PF3D7_0602700.1; exon_number 3200
Pf3D7_07_v3	DEFAULT	transcript	822438	823015	.	+	.	gene_id PF3D7_0718400; transcript_id PF3D7_0718400.1;
Pf3D7_14_v3	DEFAULT	exon	2570434	2570478	.	+	.	gene_id PF3D7_1463200; transcript_id PF3D7_1463200.1; exon_number 14162
Pf3D7_12_v3	DEFAULT	exon	76846	78732	.	-	.	gene_id PF3D7_1201000; transcript_id PF3D7_1201000.1; exon_number 9195
Pf3D7_14_v3	DEFAULT	transcript	2296491	2300868	.	+	.	gene_id PF3D7_1456000; transcript_id PF3D7_1456000.1;
Pf3D7_11_v3	DEFAULT	transcript	772539	775042	.	+	.	gene_id PF3D7_1120500; transcript_id PF3D7_1120500.1;
Pf3D7_13_v3	DEFAULT	exon	1477961	1478167	.	-	.	gene_id PF3D7_1336400; transcript_id PF3D7_1336400.1; exon_number 11488
Pf3D7_08_v3	DEFAULT	exon	882762	882879	.	+	.	gene_id PF3D7_0819500; transcript_id PF3D7_0819500.1; exon_number 5286
Pf3D7_06_v3	DEFAULT	exon	797211	797532	.	+	.	gene_id PF3D7_0619100; transcript_id PF3D7_0619100.1; exon_number 3689
Pf3D7_14_v3	DEFAULT	transcript	1238851	1241595	.	-	.	gene_id PF3D7_1431500; transcript_id PF3D7_1431500.1;
Pf3D7_11_v3	DEFAULT	exon	1708528	1708679	.	-	.	gene_id PF3D7_1142600; transcript_id PF3D7_1142600.1; exon_number 8988
Pf3D7_08_v3	DEFAULT	exon	1344405	1345241	.	-	.	gene_id PF3D7_0831400; transcript_id PF3D7_0831400.1; exon_number 5566
Pf3D7_06_v3	DEFAULT	transcript	593172	595904	.	-	.	gene_id PF3D7_0614200; transcript_id PF3D7_0614200.1;
Pf3D7_14_v3	DEFAULT	exon	265545	265674	.	+	.	gene_id PF3D7_1407300; transcript_id PF3D7_1407300.1; exon_number 12668
Pf3D7_12_v3	DEFAULT	transcript	158233	160011	.	+	.	gene_id PF3D7_1202700; transcript_id PF3D7_1202700.1;
Pf3D7_10_v3	DEFAULT	exon	1445185	1445529	.	+	.	gene_id PF3D7_1036600.1; transcript_id PF3D7_1036600.1.1; exon_number 7664
Pf3D7_03_v3	DEFAULT	transcript	875213	876295	.	+	.	gene_id PF3D7_0320900; transcript_id PF3D7_0320900.1;
Pf3D7_07_v3	DEFAULT	transcript	949449	953114	.	-	.	gene_id PF3D7_0722300; transcript_id PF3D7_0722300.1;
Pf3D7_01_v3	DEFAULT	exon	374959	375087	.	-	.	gene_id PF3D7_0109400; transcript_id PF3D7_0109400.1; exon_number 231
Pf3D7_14_v3	DEFAULT	exon	2585737	2585946	.	-	.	gene_id PF3D7_1463900; transcript_id PF3D7_1463900.1; exon_number 14179
Pf3D7_10_v3	DEFAULT	exon	845086	845173	.	-	.	gene_id PF3D7_1020900; transcript_id PF3D7_1020900.1; exon_number 7239
Pf3D7_06_v3	DEFAULT	exon	1176968	1177049	.	+	.	gene_id PF3D7_0628400; transcript_id PF3D7_0628400.1; exon_number 3911
Pf3D7_07_v3	DEFAULT	exon	931459	931968	.	-	.	gene_id PF3D7_0721600; transcript_id PF3D7_0721600.1; exon_number 4525
Pf3D7_04_v3	DEFAULT	exon	394065	394580	.	-	.	gene_id PF3D7_0408000; transcript_id PF3D7_0408000.1; exon_number 1884
Pf3D7_12_v3	DEFAULT	exon	1470713	1475701	.	+	.	gene_id PF3D7_1235300; transcript_id PF3D7_1235300.1; exon_number 10131
Pf3D7_06_v3	DEFAULT	exon	876679	876803	.	-	.	gene_id PF3D7_0621350; transcript_id PF3D7_0621350.1; exon_number 3720
Pf3D7_10_v3	DEFAULT	exon	629909	630064	.	-	.	gene_id PF3D7_1015700.1; transcript_id PF3D7_1015700.1.1; exon_number 7055
Pf3D7_07_v3	DEFAULT	transcript	1143303	1143815	.	-	.	gene_id PF3D7_0726700; transcript_id PF3D7_0726700.1;
Pf3D7_03_v3	DEFAULT	transcript	78195	80393	.	-	.	gene_id PF3D7_0301200; transcript_id PF3D7_0301200.1;
Pf3D7_13_v3	DEFAULT	transcript	2571845	2577286	.	-	.	gene_id PF3D7_1364200; transcript_id PF3D7_1364200.1;
Pf3D7_14_v3	DEFAULT	exon	2813365	2813504	.	-	.	gene_id PF3D7_1468500.1; transcript_id PF3D7_1468500.1.1; exon_number 14335
Pf3D7_11_v3	DEFAULT	exon	570410	570506	.	+	.	gene_id PF3D7_1115000; transcript_id PF3D7_1115000.1; exon_number 8184
Pf3D7_06_v3	DEFAULT	exon	402965	403073	.	+	.	gene_id PF3D7_0609500; transcript_id PF3D7_0609500.1; exon_number 3406
Pf3D7_14_v3	DEFAULT	exon	545268	545342	.	-	.	gene_id PF3D7_1413700; transcript_id PF3D7_1413700.1; exon_number 12852
Pf3D7_13_v3	DEFAULT	transcript	2635213	2635488	.	+	.	gene_id PF3D7_1366000; transcript_id PF3D7_1366000.1;
Pf3D7_07_v3	DEFAULT	exon	793117	793922	.	-	.	gene_id PF3D7_0718000; transcript_id PF3D7_0718000.1; exon_number 4413
Pf3D7_10_v3	DEFAULT	exon	997475	1005560	.	-	.	gene_id PF3D7_1023900; transcript_id PF3D7_1023900.1; exon_number 7322
Pf3D7_03_v3	DEFAULT	exon	763301	763406	.	-	.	gene_id PF3D7_0318400; transcript_id PF3D7_0318400.1; exon_number 1493
Pf3D7_13_v3	DEFAULT	transcript	252526	253788	.	-	.	gene_id PF3D7_1305100; transcript_id PF3D7_1305100.1;
Pf3D7_14_v3	DEFAULT	transcript	1224340	1228017	.	-	.	gene_id PF3D7_1431200; transcript_id PF3D7_1431200.1;
Pf3D7_10_v3	DEFAULT	exon	857673	859742	.	-	.	gene_id PF3D7_1021200; transcript_id PF3D7_1021200.1; exon_number 7249
Pf3D7_03_v3	DEFAULT	exon	86042	86131	.	-	.	gene_id PF3D7_0301400; transcript_id PF3D7_0301400.1; exon_number 1040
Pf3D7_14_v3	DEFAULT	transcript	1155355	1163694	.	+	.	gene_id PF3D7_1429400; transcript_id PF3D7_1429400.1;
PF_apicoplast_genome_1	DEFAULT	transcript	7701	8099	.	+	.	gene_id PF_apicoplast_genome_102800; transcript_id PF_apicoplast_genome_102800.1;
Pf3D7_04_v3	DEFAULT	exon	353971	354084	.	-	.	gene_id PF3D7_0406900; transcript_id PF3D7_0406900.1; exon_number 1856
Pf3D7_14_v3	DEFAULT	exon	2913911	2914368	.	+	.	gene_id PF3D7_1471200; transcript_id PF3D7_1471200.1; exon_number 14396
Pf3D7_11_v3	DEFAULT	transcript	1466197	1468266	.	-	.	gene_id PF3D7_1137300; transcript_id PF3D7_1137300.1;
Pf3D7_14_v3	DEFAULT	exon	2783098	2783209	.	+	.	gene_id PF3D7_1468000; transcript_id PF3D7_1468000.1; exon_number 14323
Pf3D7_05_v3	DEFAULT	exon	1194147	1195049	.	+	.	gene_id PF3D7_0529200; transcript_id PF3D7_0529200.1; exon_number 3055
Pf3D7_09_v3	DEFAULT	transcript	109334	111329	.	-	.	gene_id PF3D7_0902500; transcript_id PF3D7_0902500.1;
Pf3D7_14_v3	DEFAULT	exon	2605411	2605411	.	-	.	gene_id PF3D7_1464400; transcript_id PF3D7_1464400.1; exon_number 14200
Pf3D7_06_v3	DEFAULT	transcript	362635	363879	.	+	.	gene_id PF3D7_0608800; transcript_id PF3D7_0608800.1;
Pf3D7_02_v3	DEFAULT	exon	283655	287016	.	+	.	gene_id PF3D7_0207100; transcript_id PF3D7_0207100.1; exon_number 563
Pf3D7_05_v3	DEFAULT	exon	1021408	1023249	.	-	.	gene_id PF3D7_0524800; transcript_id PF3D7_0524800.1; exon_number 2932
Pf3D7_14_v3	DEFAULT	exon	1007359	1007500	.	+	.	gene_id PF3D7_1425700; transcript_id PF3D7_1425700.1; exon_number 13142
Pf3D7_14_v3	DEFAULT	transcript	2845203	2846516	.	+	.	gene_id PF3D7_1469400; transcript_id PF3D7_1469400.1;
Pf3D7_09_v3	DEFAULT	exon	906983	907017	.	+	.	gene_id PF3D7_0922300; transcript_id PF3D7_0922300.1; exon_number 6241
Pf3D7_14_v3	DEFAULT	exon	210300	210354	.	+	.	gene_id PF3D7_1406000; transcript_id PF3D7_1406000.1; exon_number 12642
Pf3D7_11_v3	DEFAULT	exon	670711	671237	.	-	.	gene_id PF3D7_1117700; transcript_id PF3D7_1117700.1; exon_number 8288
Pf3D7_10_v3	DEFAULT	exon	934253	934381	.	+	.	gene_id PF3D7_1022300; transcript_id PF3D7_1022300.1; exon_number 7283
Pf3D7_10_v3	DEFAULT	exon	1303183	1303224	.	-	.	gene_id PF3D7_1032400; transcript_id PF3D7_1032400.1; exon_number 7574
Pf3D7_02_v3	DEFAULT	exon	231618	231702	.	+	.	gene_id PF3D7_0205700.1; transcript_id PF3D7_0205700.1.1; exon_number 530
Pf3D7_08_v3	DEFAULT	exon	119032	122067	.	-	.	gene_id PF3D7_0801800; transcript_id PF3D7_0801800.1; exon_number 4809
Pf3D7_05_v3	DEFAULT	exon	1016198	1016569	.	+	.	gene_id PF3D7_0524500; transcript_id PF3D7_0524500.1; exon_number 2929
Pf3D7_02_v3	DEFAULT	exon	773335	773754	.	-	.	gene_id PF3D7_0219300; transcript_id PF3D7_0219300.1; exon_number 910
Pf3D7_09_v3	DEFAULT	exon	754297	756269	.	+	.	gene_id PF3D7_0918400; transcript_id PF3D7_0918400.1; exon_number 6128
Pf3D7_08_v3	DEFAULT	exon	749397	749439	.	+	.	gene_id PF3D7_0816100; transcript_id PF3D7_0816100.1; exon_number 5157
Pf3D7_03_v3	DEFAULT	exon	865619	865680	.	+	.	gene_id PF3D7_0320700; transcript_id PF3D7_0320700.1; exon_number 1554
Pf3D7_11_v3	DEFAULT	exon	152986	153088	.	-	.	gene_id PF3D7_1103500; transcript_id PF3D7_1103500.1; exon_number 7868
Pf3D7_14_v3	DEFAULT	exon	2646037	2646192	.	+	.	gene_id PF3D7_1465300; transcript_id PF3D7_1465300.1; exon_number 14224
Pf3D7_14_v3	DEFAULT	exon	2987786	2987932	.	+	.	gene_id PF3D7_1473300; transcript_id PF3D7_1473300.1; exon_number 14468
Pf3D7_14_v3	DEFAULT	exon	155777	156031	.	-	.	gene_id PF3D7_1404600.1; transcript_id PF3D7_1404600.1.1; exon_number 12591
Pf3D7_13_v3	DEFAULT	transcript	2322060	2325077	.	+	.	gene_id PF3D7_1358600; transcript_id PF3D7_1358600.1;
Pf3D7_14_v3	DEFAULT	exon	1784933	1790629	.	-	.	gene_id PF3D7_1443600; transcript_id PF3D7_1443600.1; exon_number 13630
Pf3D7_05_v3	DEFAULT	exon	278880	278917	.	-	.	gene_id PF3D7_0506600; transcript_id PF3D7_0506600.1; exon_number 2489
Pf3D7_12_v3	DEFAULT	exon	1582346	1582724	.	+	.	gene_id PF3D7_1238000; transcript_id PF3D7_1238000.1; exon_number 10194
Pf3D7_14_v3	DEFAULT	exon	351025	352047	.	-	.	gene_id PF3D7_1408900; transcript_id PF3D7_1408900.1; exon_number 12696
Pf3D7_06_v3	DEFAULT	transcript	1260398	1269596	.	-	.	gene_id PF3D7_0630300; transcript_id PF3D7_0630300.1;
Pf3D7_10_v3	DEFAULT	transcript	1248533	1249306	.	+	.	gene_id PF3D7_1030700; transcript_id PF3D7_1030700.1;
Pf3D7_06_v3	DEFAULT	transcript	1023015	1024214	.	+	.	gene_id PF3D7_0625100; transcript_id PF3D7_0625100.1;
Pf3D7_09_v3	DEFAULT	exon	284791	284862	.	-	.	gene_id PF3D7_0905700.1; transcript_id PF3D7_0905700.1.1; exon_number 5805
Pf3D7_05_v3	DEFAULT	exon	166043	166138	.	-	.	gene_id PF3D7_0504100; transcript_id PF3D7_0504100.1; exon_number 2425
Pf3D7_02_v3	DEFAULT	exon	395450	395771	.	-	.	gene_id PF3D7_0209600; transcript_id PF3D7_0209600.1; exon_number 663
Pf3D7_14_v3	DEFAULT	exon	1068300	1068364	.	+	.	gene_id PF3D7_1427300; transcript_id PF3D7_1427300.1; exon_number 13169
Pf3D7_08_v3	DEFAULT	exon	378024	378447	.	+	.	gene_id PF3D7_0807200; transcript_id PF3D7_0807200.1; exon_number 4941
Pf3D7_06_v3	DEFAULT	exon	314409	314504	.	-	.	gene_id PF3D7_0607600; transcript_id PF3D7_0607600.1; exon_number 3356
Pf3D7_07_v3	DEFAULT	exon	304315	304387	.	+	.	gene_id PF3D7_0706200; transcript_id PF3D7_0706200.1; exon_number 4152
Pf3D7_06_v3	DEFAULT	exon	646851	647070	.	-	.	gene_id PF3D7_0615600; transcript_id PF3D7_0615600.1; exon_number 3563
Pf3D7_13_v3	DEFAULT	exon	2719882	2719980	.	-	.	gene_id PF3D7_1368400; transcript_id PF3D7_1368400.1; exon_number 12337
Pf3D7_09_v3	DEFAULT	exon	170452	170551	.	+	.	gene_id PF3D7_0903600.1; transcript_id PF3D7_0903600.1.1; exon_number 5727
Pf3D7_08_v3	DEFAULT	transcript	208451	210291	.	+	.	gene_id PF3D7_0803300; transcript_id PF3D7_0803300.1;
Pf3D7_04_v3	DEFAULT	exon	536774	539110	.	+	.	gene_id PF3D7_0412000; transcript_id PF3D7_0412000.1; exon_number 1963
Pf3D7_14_v3	DEFAULT	exon	1414023	1415315	.	+	.	gene_id PF3D7_1435000; transcript_id PF3D7_1435000.1; exon_number 13397
Pf3D7_09_v3	DEFAULT	exon	1288314	1288372	.	+	.	gene_id PF3D7_0932200; transcript_id PF3D7_0932200.1; exon_number 6543
Pf3D7_14_v3	DEFAULT	exon	1619568	1619794	.	+	.	gene_id PF3D7_1439800; transcript_id PF3D7_1439800.1; exon_number 13524
Pf3D7_11_v3	DEFAULT	exon	136944	137442	.	+	.	gene_id PF3D7_1102900; transcript_id PF3D7_1102900.1; exon_number 7855
Pf3D7_14_v3	DEFAULT	transcript	1794708	1795934	.	-	.	gene_id PF3D7_1443800; transcript_id PF3D7_1443800.1;
Pf3D7_11_v3	DEFAULT	exon	519189	520220	.	+	.	gene_id PF3D7_1113300; transcript_id PF3D7_1113300.1; exon_number 8131
Pf3D7_06_v3	DEFAULT	exon	332343	334934	.	+	.	gene_id PF3D7_0607900; transcript_id PF3D7_0607900.1; exon_number 3361
Pf3D7_14_v3	DEFAULT	exon	985365	985439	.	-	.	gene_id PF3D7_1425300; transcript_id PF3D7_1425300.1; exon_number 13130
Pf3D7_05_v3	DEFAULT	exon	1134754	1134854	.	-	.	gene_id PF3D7_0527200; transcript_id PF3D7_0527200.1; exon_number 2987
Pf3D7_06_v3	DEFAULT	exon	538011	538066	.	+	.	gene_id PF3D7_0613100; transcript_id PF3D7_0613100.1; exon_number 3503
Pf3D7_12_v3	DEFAULT	exon	209838	209924	.	-	.	gene_id PF3D7_1204400; transcript_id PF3D7_1204400.1; exon_number 9326
Pf3D7_10_v3	DEFAULT	exon	460589	460728	.	-	.	gene_id PF3D7_1011900; transcript_id PF3D7_1011900.1; exon_number 6948
Pf3D7_14_v3	DEFAULT	transcript	1999648	2000649	.	+	.	gene_id PF3D7_1448700; transcript_id PF3D7_1448700.1;
Pf3D7_14_v3	DEFAULT	transcript	3127677	3128119	.	-	.	gene_id PF3D7_1476000; transcript_id PF3D7_1476000.1;
Pf3D7_06_v3	DEFAULT	exon	1252542	1252618	.	-	.	gene_id PF3D7_0630000; transcript_id PF3D7_0630000.1; exon_number 3950
Pf3D7_14_v3	DEFAULT	exon	2335716	2335771	.	+	.	gene_id PF3D7_1456900; transcript_id PF3D7_1456900.1; exon_number 13995
Pf3D7_08_v3	DEFAULT	exon	1408650	1409234	.	+	.	gene_id PF3D7_0832700; transcript_id PF3D7_0832700.1; exon_number 5616
Pf3D7_11_v3	DEFAULT	exon	1043329	1043370	.	-	.	gene_id PF3D7_1126700; transcript_id PF3D7_1126700.1; exon_number 8552
Pf3D7_06_v3	DEFAULT	transcript	97890	98951	.	+	.	gene_id PF3D7_0602200; transcript_id PF3D7_0602200.1;
Pf3D7_13_v3	DEFAULT	exon	2465733	2465781	.	-	.	gene_id PF3D7_1361500.1; transcript_id PF3D7_1361500.1.1; exon_number 12155
Pf3D7_10_v3	DEFAULT	exon	595308	596222	.	+	.	gene_id PF3D7_1014700; transcript_id PF3D7_1014700.1; exon_number 7027
Pf3D7_13_v3	DEFAULT	transcript	1730702	1753486	.	-	.	gene_id PF3D7_1343800; transcript_id PF3D7_1343800.1;
Pf3D7_12_v3	DEFAULT	transcript	1975172	1976437	.	+	.	gene_id PF3D7_1248100; transcript_id PF3D7_1248100.1;
Pf3D7_11_v3	DEFAULT	exon	647230	647339	.	-	.	gene_id PF3D7_1117000; transcript_id PF3D7_1117000.1; exon_number 8267
Pf3D7_02_v3	DEFAULT	exon	492831	492985	.	+	.	gene_id PF3D7_0212300; transcript_id PF3D7_0212300.1; exon_number 725
Pf3D7_13_v3	DEFAULT	exon	489927	491120	.	-	.	gene_id PF3D7_1311500; transcript_id PF3D7_1311500.1; exon_number 10832
Pf3D7_07_v3	DEFAULT	exon	966670	966787	.	-	.	gene_id PF3D7_0722900; transcript_id PF3D7_0722900.1; exon_number 4552
Pf3D7_04_v3	DEFAULT	exon	634029	634288	.	-	.	gene_id PF3D7_0414100; transcript_id PF3D7_0414100.1; exon_number 2017
Pf3D7_14_v3	DEFAULT	transcript	2309181	2312472	.	-	.	gene_id PF3D7_1456400; transcript_id PF3D7_1456400.1;
Pf3D7_11_v3	DEFAULT	transcript	199103	201037	.	-	.	gene_id PF3D7_1104500; transcript_id PF3D7_1104500.1;
Pf3D7_04_v3	DEFAULT	exon	463354	463447	.	-	.	gene_id PF3D7_0409900; transcript_id PF3D7_0409900.1; exon_number 1935
Pf3D7_10_v3	DEFAULT	exon	351703	355593	.	+	.	gene_id PF3D7_1008500; transcript_id PF3D7_1008500.1; exon_number 6868
Pf3D7_13_v3	DEFAULT	exon	2470972	2471603	.	+	.	gene_id PF3D7_1361700; transcript_id PF3D7_1361700.1; exon_number 12171
Pf3D7_08_v3	DEFAULT	transcript	395648	398787	.	-	.	gene_id PF3D7_0807700; transcript_id PF3D7_0807700.1;
Pf3D7_14_v3	DEFAULT	exon	2868476	2868538	.	-	.	gene_id PF3D7_1470000; transcript_id PF3D7_1470000.1; exon_number 14364
Pf3D7_11_v3	DEFAULT	exon	1182662	1185616	.	-	.	gene_id PF3D7_1130700; transcript_id PF3D7_1130700.1; exon_number 8692
Pf3D7_12_v3	DEFAULT	transcript	1561534	1566579	.	-	.	gene_id PF3D7_1237500; transcript_id PF3D7_1237500.1;
Pf3D7_01_v3	DEFAULT	exon	168489	168545	.	+	.	gene_id PF3D7_0103700; transcript_id PF3D7_0103700.1; exon_number 87
Pf3D7_14_v3	DEFAULT	transcript	540677	546046	.	-	.	gene_id PF3D7_1413700; transcript_id PF3D7_1413700.1;
Pf3D7_02_v3	DEFAULT	exon	866870	867056	.	+	.	gene_id PF3D7_0221650; transcript_id PF3D7_0221650.1; exon_number 973
Pf3D7_02_v3	DEFAULT	exon	232421	232529	.	+	.	gene_id PF3D7_0205700.1; transcript_id PF3D7_0205700.1.1; exon_number 532
Pf3D7_01_v3	DEFAULT	exon	175834	175888	.	+	.	gene_id PF3D7_0104000; transcript_id PF3D7_0104000.1; exon_number 101
Pf3D7_13_v3	DEFAULT	exon	1649300	1649370	.	-	.	gene_id PF3D7_1341900; transcript_id PF3D7_1341900.1; exon_number 11623
Pf3D7_14_v3	DEFAULT	exon	1639681	1639728	.	+	.	gene_id PF3D7_1440300; transcript_id PF3D7_1440300.1; exon_number 13534
Pf3D7_04_v3	DEFAULT	exon	850643	850903	.	+	.	gene_id PF3D7_0419000; transcript_id PF3D7_0419000.1; exon_number 2172
Pf3D7_04_v3	DEFAULT	exon	830989	831027	.	-	.	gene_id PF3D7_0418500; transcript_id PF3D7_0418500.1; exon_number 2147
Pf3D7_12_v3	DEFAULT	exon	1204991	1207963	.	+	.	gene_id PF3D7_1229300; transcript_id PF3D7_1229300.1; exon_number 9919
Pf3D7_09_v3	DEFAULT	exon	619348	619508	.	+	.	gene_id PF3D7_0914400; transcript_id PF3D7_0914400.1; exon_number 6047
Pf3D7_10_v3	DEFAULT	exon	780361	780487	.	-	.	gene_id PF3D7_1019300; transcript_id PF3D7_1019300.1; exon_number 7145
Pf3D7_14_v3	DEFAULT	exon	404085	412342	.	-	.	gene_id PF3D7_1410300; transcript_id PF3D7_1410300.1; exon_number 12729
Pf3D7_11_v3	DEFAULT	exon	1481466	1481526	.	-	.	gene_id PF3D7_1137800; transcript_id PF3D7_1137800.1; exon_number 8863
Pf3D7_06_v3	DEFAULT	exon	1010112	1010179	.	-	.	gene_id PF3D7_0624700; transcript_id PF3D7_0624700.1; exon_number 3810
Pf3D7_13_v3	DEFAULT	transcript	470595	475002	.	-	.	gene_id PF3D7_1310800; transcript_id PF3D7_1310800.1;
Pf3D7_06_v3	DEFAULT	exon	1121690	1122211	.	+	.	gene_id PF3D7_0628000; transcript_id PF3D7_0628000.1; exon_number 3894
Pf3D7_13_v3	DEFAULT	exon	990899	995278	.	-	.	gene_id PF3D7_1324000; transcript_id PF3D7_1324000.1; exon_number 11174
Pf3D7_05_v3	DEFAULT	exon	894520	894694	.	+	.	gene_id PF3D7_0521900; transcript_id PF3D7_0521900.1; exon_number 2854
Pf3D7_10_v3	DEFAULT	exon	955883	958357	.	+	.	gene_id PF3D7_1022800; transcript_id PF3D7_1022800.1; exon_number 7291
Pf3D7_14_v3	DEFAULT	transcript	2561069	2563492	.	-	.	gene_id PF3D7_1462900; transcript_id PF3D7_1462900.1;
Pf3D7_14_v3	DEFAULT	exon	2445994	2446179	.	-	.	gene_id PF3D7_1459700; transcript_id PF3D7_1459700.1; exon_number 14050
Pf3D7_11_v3	DEFAULT	exon	615744	615853	.	-	.	gene_id PF3D7_1116200.1; transcript_id PF3D7_1116200.1.1; exon_number 8237
Pf3D7_13_v3	DEFAULT	exon	2023259	2024944	.	+	.	gene_id PF3D7_1350700; transcript_id PF3D7_1350700.1; exon_number 11865
Pf3D7_11_v3	DEFAULT	exon	230118	230451	.	-	.	gene_id PF3D7_1105200; transcript_id PF3D7_1105200.1; exon_number 7930
Pf3D7_11_v3	DEFAULT	exon	949413	949756	.	+	.	gene_id PF3D7_1124000; transcript_id PF3D7_1124000.1; exon_number 8475
Pf3D7_13_v3	DEFAULT	exon	1326093	1326354	.	-	.	gene_id PF3D7_1332000; transcript_id PF3D7_1332000.1; exon_number 11405
Pf3D7_14_v3	DEFAULT	exon	1929931	1929937	.	+	.	gene_id PF3D7_1447000; transcript_id PF3D7_1447000.1; exon_number 13718
Pf3D7_14_v3	DEFAULT	exon	1580750	1584935	.	+	.	gene_id PF3D7_1439100; transcript_id PF3D7_1439100.1; exon_number 13502
Pf3D7_09_v3	DEFAULT	exon	1211602	1211703	.	+	.	gene_id PF3D7_0930400.1; transcript_id PF3D7_0930400.1.1; exon_number 6494
Pf3D7_13_v3	DEFAULT	transcript	624785	626011	.	+	.	gene_id PF3D7_1314600; transcript_id PF3D7_1314600.1;
Pf3D7_11_v3	DEFAULT	exon	455669	456208	.	+	.	gene_id PF3D7_1111800; transcript_id PF3D7_1111800.1; exon_number 8091
Pf3D7_12_v3	DEFAULT	exon	1569016	1570174	.	+	.	gene_id PF3D7_1237600; transcript_id PF3D7_1237600.1; exon_number 10186
Pf3D7_05_v3	DEFAULT	exon	1075043	1075177	.	+	.	gene_id PF3D7_0525900; transcript_id PF3D7_0525900.1; exon_number 2953
Pf3D7_08_v3	DEFAULT	transcript	1371847	1372720	.	+	.	gene_id PF3D7_0831750; transcript_id PF3D7_0831750.1;
Pf3D7_12_v3	DEFAULT	transcript	583089	585323	.	+	.	gene_id PF3D7_1213500; transcript_id PF3D7_1213500.1;
Pf3D7_10_v3	DEFAULT	exon	1501389	1501599	.	-	.	gene_id PF3D7_1037800; transcript_id PF3D7_1037800.1; exon_number 7726
Pf3D7_03_v3	DEFAULT	transcript	389137	394604	.	-	.	gene_id PF3D7_0309200; transcript_id PF3D7_0309200.1;
Pf3D7_14_v3	DEFAULT	exon	3260745	3260876	.	+	.	gene_id PF3D7_1479200; transcript_id PF3D7_1479200.1; exon_number 14587
Pf3D7_13_v3	DEFAULT	exon	1509589	1515603	.	-	.	gene_id PF3D7_1337500; transcript_id PF3D7_1337500.1; exon_number 11521
Pf3D7_10_v3	DEFAULT	exon	774929	779997	.	-	.	gene_id PF3D7_1019300; transcript_id PF3D7_1019300.1; exon_number 7143
Pf3D7_08_v3	DEFAULT	exon	1109276	1112794	.	+	.	gene_id PF3D7_0826000; transcript_id PF3D7_0826000.1; exon_number 5473
Pf3D7_11_v3	DEFAULT	transcript	1309024	1311793	.	+	.	gene_id PF3D7_1133800; transcript_id PF3D7_1133800.1;
Pf3D7_05_v3	DEFAULT	exon	838940	839083	.	+	.	gene_id PF3D7_0520300; transcript_id PF3D7_0520300.1; exon_number 2814
Pf3D7_07_v3	DEFAULT	transcript	935497	936900	.	+	.	gene_id PF3D7_0721700; transcript_id PF3D7_0721700.1;
Pf3D7_14_v3	DEFAULT	exon	2335120	2335154	.	+	.	gene_id PF3D7_1456900; transcript_id PF3D7_1456900.1; exon_number 13992
Pf3D7_09_v3	DEFAULT	exon	1195693	1195924	.	-	.	gene_id PF3D7_0930200; transcript_id PF3D7_0930200.1; exon_number 6473
Pf3D7_11_v3	DEFAULT	exon	1577796	1578978	.	-	.	gene_id PF3D7_1139500.1; transcript_id PF3D7_1139500.1.1; exon_number 8899
Pf3D7_09_v3	DEFAULT	exon	206820	206870	.	-	.	gene_id PF3D7_0904300; transcript_id PF3D7_0904300.1; exon_number 5758
Pf3D7_12_v3	DEFAULT	exon	1883752	1887681	.	+	.	gene_id PF3D7_1245100; transcript_id PF3D7_1245100.1; exon_number 10351
Pf3D7_05_v3	DEFAULT	exon	1045462	1050875	.	+	.	gene_id PF3D7_0525200; transcript_id PF3D7_0525200.1; exon_number 2937
Pf3D7_12_v3	DEFAULT	exon	556318	556460	.	-	.	gene_id PF3D7_1212600.1; transcript_id PF3D7_1212600.1.1; exon_number 9528
Pf3D7_14_v3	DEFAULT	exon	540831	540873	.	-	.	gene_id PF3D7_1413700; transcript_id PF3D7_1413700.1; exon_number 12845
Pf3D7_11_v3	DEFAULT	exon	1106006	1106104	.	-	.	gene_id PF3D7_1128400; transcript_id PF3D7_1128400.1; exon_number 8640
Pf3D7_14_v3	DEFAULT	exon	1920974	1921040	.	-	.	gene_id PF3D7_1446700; transcript_id PF3D7_1446700.1; exon_number 13710
Pf3D7_09_v3	DEFAULT	transcript	102492	104593	.	-	.	gene_id PF3D7_0902300; transcript_id PF3D7_0902300.1;
Pf3D7_13_v3	DEFAULT	exon	2170313	2170416	.	-	.	gene_id PF3D7_1354400; transcript_id PF3D7_1354400.1; exon_number 11958
Pf3D7_11_v3	DEFAULT	exon	1009670	1010853	.	-	.	gene_id PF3D7_1125800; transcript_id PF3D7_1125800.1; exon_number 8528
Pf3D7_11_v3	DEFAULT	exon	1659070	1659483	.	-	.	gene_id PF3D7_1141300; transcript_id PF3D7_1141300.1; exon_number 8939
Pf3D7_02_v3	DEFAULT	exon	263037	264146	.	-	.	gene_id PF3D7_0206500; transcript_id PF3D7_0206500.1; exon_number 551
Pf3D7_02_v3	DEFAULT	exon	459072	459164	.	-	.	gene_id PF3D7_0211400; transcript_id PF3D7_0211400.1; exon_number 703
Pf3D7_10_v3	DEFAULT	exon	520868	520942	.	-	.	gene_id PF3D7_1013400; transcript_id PF3D7_1013400.1; exon_number 6995
Pf3D7_13_v3	DEFAULT	exon	1998815	1999016	.	+	.	gene_id PF3D7_1349700; transcript_id PF3D7_1349700.1; exon_number 11842
Pf3D7_02_v3	DEFAULT	transcript	586765	589051	.	-	.	gene_id PF3D7_0214400; transcript_id PF3D7_0214400.1;
Pf3D7_07_v3	DEFAULT	exon	627067	637776	.	-	.	gene_id PF3D7_0713900; transcript_id PF3D7_0713900.1; exon_number 4299
Pf3D7_09_v3	DEFAULT	exon	1069956	1070035	.	+	.	gene_id PF3D7_0926300; transcript_id PF3D7_0926300.1; exon_number 6368
Pf3D7_09_v3	DEFAULT	transcript	168493	172887	.	+	.	gene_id PF3D7_0903600.1; transcript_id PF3D7_0903600.1.1;
Pf3D7_11_v3	DEFAULT	exon	722037	722273	.	+	.	gene_id PF3D7_1119100; transcript_id PF3D7_1119100.1; exon_number 8338
Pf3D7_14_v3	DEFAULT	exon	2803593	2803673	.	+	.	gene_id PF3D7_1468300; transcript_id PF3D7_1468300.1; exon_number 14329
Pf3D7_10_v3	DEFAULT	exon	108546	108662	.	-	.	gene_id PF3D7_1002100; transcript_id PF3D7_1002100.1; exon_number 6712
Pf3D7_14_v3	DEFAULT	exon	47019	47744	.	+	.	gene_id PF3D7_1401200; transcript_id PF3D7_1401200.1; exon_number 12440
Pf3D7_12_v3	DEFAULT	transcript	490862	491557	.	+	.	gene_id PF3D7_1211100; transcript_id PF3D7_1211100.1;
Pf3D7_12_v3	DEFAULT	transcript	1652936	1653844	.	-	.	gene_id PF3D7_1239600; transcript_id PF3D7_1239600.1;
Pf3D7_09_v3	DEFAULT	exon	285198	285258	.	-	.	gene_id PF3D7_0905700.1; transcript_id PF3D7_0905700.1.1; exon_number 5807
Pf3D7_01_v3	DEFAULT	exon	436408	438564	.	+	.	gene_id PF3D7_0111400; transcript_id PF3D7_0111400.1; exon_number 288
Pf3D7_13_v3	DEFAULT	exon	281113	281701	.	-	.	gene_id PF3D7_1305900; transcript_id PF3D7_1305900.1; exon_number 10726
Pf3D7_14_v3	DEFAULT	exon	1970578	1970717	.	-	.	gene_id PF3D7_1448200; transcript_id PF3D7_1448200.1; exon_number 13756
Pf3D7_11_v3	DEFAULT	transcript	749152	754401	.	+	.	gene_id PF3D7_1119900; transcript_id PF3D7_1119900.1;
Pf3D7_07_v3	DEFAULT	transcript	984778	985458	.	-	.	gene_id PF3D7_0723500; transcript_id PF3D7_0723500.1;
Pf3D7_13_v3	DEFAULT	transcript	953154	955789	.	+	.	gene_id PF3D7_1322500; transcript_id PF3D7_1322500.1;
Pf3D7_07_v3	DEFAULT	transcript	684539	686691	.	-	.	gene_id PF3D7_0715300; transcript_id PF3D7_0715300.1;
Pf3D7_12_v3	DEFAULT	exon	676972	677003	.	-	.	gene_id PF3D7_1217100.1; transcript_id PF3D7_1217100.1.1; exon_number 9623
Pf3D7_08_v3	DEFAULT	exon	896352	896429	.	-	.	gene_id PF3D7_0819800; transcript_id PF3D7_0819800.1; exon_number 5303
Pf3D7_03_v3	DEFAULT	transcript	470860	473161	.	-	.	gene_id PF3D7_0311100; transcript_id PF3D7_0311100.1;
Pf3D7_13_v3	DEFAULT	exon	1371671	1373056	.	+	.	gene_id PF3D7_1333500; transcript_id PF3D7_1333500.1; exon_number 11430
Pf3D7_11_v3	DEFAULT	exon	1598550	1598705	.	-	.	gene_id PF3D7_1140100; transcript_id PF3D7_1140100.1; exon_number 8912
Pf3D7_05_v3	DEFAULT	transcript	1281289	1282254	.	+	.	gene_id PF3D7_0531300; transcript_id PF3D7_0531300.1;
Pf3D7_05_v3	DEFAULT	transcript	783638	784991	.	-	.	gene_id PF3D7_0518800; transcript_id PF3D7_0518800.1;
Pf3D7_12_v3	DEFAULT	exon	1592568	1592686	.	-	.	gene_id PF3D7_1238400; transcript_id PF3D7_1238400.1; exon_number 10201
Pf3D7_10_v3	DEFAULT	exon	1226846	1229092	.	-	.	gene_id PF3D7_1030100; transcript_id PF3D7_1030100.1; exon_number 7512
Pf3D7_13_v3	DEFAULT	exon	2602304	2602539	.	+	.	gene_id PF3D7_1364700; transcript_id PF3D7_1364700.1; exon_number 12232
Pf3D7_14_v3	DEFAULT	exon	110273	110330	.	+	.	gene_id PF3D7_1403000; transcript_id PF3D7_1403000.1; exon_number 12495
Pf3D7_14_v3	DEFAULT	exon	2496516	2496667	.	-	.	gene_id PF3D7_1461500; transcript_id PF3D7_1461500.1; exon_number 14104
Pf3D7_12_v3	DEFAULT	transcript	1204991	1207963	.	+	.	gene_id PF3D7_1229300; transcript_id PF3D7_1229300.1;
Pf3D7_03_v3	DEFAULT	transcript	660020	661643	.	+	.	gene_id PF3D7_0316300.1; transcript_id PF3D7_0316300.1.1;
Pf3D7_06_v3	DEFAULT	transcript	1011429	1014569	.	-	.	gene_id PF3D7_0624800; transcript_id PF3D7_0624800.1;
Pf3D7_12_v3	DEFAULT	transcript	484065	489902	.	+	.	gene_id PF3D7_1211000; transcript_id PF3D7_1211000.1;
Pf3D7_04_v3	DEFAULT	exon	364063	364137	.	-	.	gene_id PF3D7_0407200; transcript_id PF3D7_0407200.1; exon_number 1867
Pf3D7_14_v3	DEFAULT	transcript	1404312	1406198	.	+	.	gene_id PF3D7_1434600; transcript_id PF3D7_1434600.1;
Pf3D7_14_v3	DEFAULT	exon	392972	393850	.	-	.	gene_id PF3D7_1410000; transcript_id PF3D7_1410000.1; exon_number 12719
Pf3D7_14_v3	DEFAULT	transcript	1875421	1876874	.	-	.	gene_id PF3D7_1445700; transcript_id PF3D7_1445700.1;
Pf3D7_04_v3	DEFAULT	exon	343064	344054	.	-	.	gene_id PF3D7_0406500; transcript_id PF3D7_0406500.1; exon_number 1834
Pf3D7_10_v3	DEFAULT	exon	1407785	1408391	.	+	.	gene_id PF3D7_1035500; transcript_id PF3D7_1035500.1; exon_number 7650
Pf3D7_11_v3	DEFAULT	exon	140602	140801	.	-	.	gene_id PF3D7_1103100; transcript_id PF3D7_1103100.1; exon_number 7859
Pf3D7_05_v3	DEFAULT	transcript	1257723	1265750	.	-	.	gene_id PF3D7_0530900; transcript_id PF3D7_0530900.1;
Pf3D7_07_v3	DEFAULT	exon	772951	773007	.	-	.	gene_id PF3D7_0717900; transcript_id PF3D7_0717900.1; exon_number 4398
Pf3D7_14_v3	DEFAULT	exon	2221351	2221456	.	+	.	gene_id PF3D7_1454100; transcript_id PF3D7_1454100.1; exon_number 13918
Pf3D7_14_v3	DEFAULT	transcript	1800831	1801887	.	+	.	gene_id PF3D7_1444000; transcript_id PF3D7_1444000.1;
Pf3D7_03_v3	DEFAULT	transcript	384375	386879	.	+	.	gene_id PF3D7_0309000; transcript_id PF3D7_0309000.1;
Pf3D7_06_v3	DEFAULT	exon	988084	988107	.	+	.	gene_id PF3D7_0624300; transcript_id PF3D7_0624300.1; exon_number 3795
Pf3D7_12_v3	DEFAULT	exon	746002	754926	.	+	.	gene_id PF3D7_1219000; transcript_id PF3D7_1219000.1; exon_number 9677
Pf3D7_13_v3	DEFAULT	transcript	1186619	1195201	.	+	.	gene_id PF3D7_1328200; transcript_id PF3D7_1328200.1;
Pf3D7_11_v3	DEFAULT	exon	939478	939612	.	+	.	gene_id PF3D7_1123700; transcript_id PF3D7_1123700.1; exon_number 8469
Pf3D7_12_v3	DEFAULT	exon	1771996	1773258	.	-	.	gene_id PF3D7_1241500; transcript_id PF3D7_1241500.1; exon_number 10252
Pf3D7_13_v3	DEFAULT	transcript	1826411	1827649	.	+	.	gene_id PF3D7_1345600; transcript_id PF3D7_1345600.1;
Pf3D7_14_v3	DEFAULT	exon	891991	892071	.	-	.	gene_id PF3D7_1422000; transcript_id PF3D7_1422000.1; exon_number 13063
Pf3D7_10_v3	DEFAULT	transcript	224248	225207	.	+	.	gene_id PF3D7_1004900; transcript_id PF3D7_1004900.1;
Pf3D7_14_v3	DEFAULT	exon	2942354	2942440	.	-	.	gene_id PF3D7_1472100; transcript_id PF3D7_1472100.1; exon_number 14425
Pf3D7_09_v3	DEFAULT	exon	274466	274575	.	-	.	gene_id PF3D7_0905400; transcript_id PF3D7_0905400.1; exon_number 5785
Pf3D7_13_v3	DEFAULT	exon	1398271	1399845	.	+	.	gene_id PF3D7_1334200; transcript_id PF3D7_1334200.1; exon_number 11438
Pf3D7_12_v3	DEFAULT	transcript	1355317	1357728	.	-	.	gene_id PF3D7_1233000; transcript_id PF3D7_1233000.1;
Pf3D7_05_v3	DEFAULT	exon	1238633	1243987	.	-	.	gene_id PF3D7_0530400; transcript_id PF3D7_0530400.1; exon_number 3099
Pf3D7_11_v3	DEFAULT	transcript	462290	469672	.	+	.	gene_id PF3D7_1112100; transcript_id PF3D7_1112100.1;
Pf3D7_05_v3	DEFAULT	exon	1008954	1009022	.	-	.	gene_id PF3D7_0524200; transcript_id PF3D7_0524200.1; exon_number 2925
PF_apicoplast_genome_1	DEFAULT	transcript	2221	2793	.	+	.	gene_id PF_apicoplast_genome_101500; transcript_id PF_apicoplast_genome_101500.1;
Pf3D7_08_v3	DEFAULT	transcript	283066	284522	.	-	.	gene_id PF3D7_0805000; transcript_id PF3D7_0805000.1;
Pf3D7_13_v3	DEFAULT	exon	1549170	1550396	.	+	.	gene_id PF3D7_1338300; transcript_id PF3D7_1338300.1; exon_number 11552
Pf3D7_10_v3	DEFAULT	exon	818804	818972	.	-	.	gene_id PF3D7_1020200; transcript_id PF3D7_1020200.1; exon_number 7217
Pf3D7_13_v3	DEFAULT	exon	1423859	1424175	.	-	.	gene_id PF3D7_1335200; transcript_id PF3D7_1335200.1; exon_number 11455
Pf3D7_02_v3	DEFAULT	transcript	232729	233476	.	-	.	gene_id PF3D7_0205800; transcript_id PF3D7_0205800.1;
Pf3D7_02_v3	DEFAULT	transcript	192818	194199	.	+	.	gene_id PF3D7_0204200; transcript_id PF3D7_0204200.1;
Pf3D7_13_v3	DEFAULT	exon	2431146	2431183	.	-	.	gene_id PF3D7_1360700; transcript_id PF3D7_1360700.1; exon_number 12119
Pf3D7_12_v3	DEFAULT	transcript	1896891	1899837	.	+	.	gene_id PF3D7_1245500; transcript_id PF3D7_1245500.1;
Pf3D7_12_v3	DEFAULT	exon	1276750	1276833	.	+	.	gene_id PF3D7_1231100; transcript_id PF3D7_1231100.1; exon_number 10019
Pf3D7_06_v3	DEFAULT	transcript	1042652	1042948	.	-	.	gene_id PF3D7_0625700; transcript_id PF3D7_0625700.1;
Pf3D7_14_v3	DEFAULT	transcript	3183248	3184352	.	+	.	gene_id PF3D7_1477400; transcript_id PF3D7_1477400.1;
Pf3D7_13_v3	DEFAULT	exon	2004969	2005134	.	-	.	gene_id PF3D7_1350000; transcript_id PF3D7_1350000.1; exon_number 11853
Pf3D7_13_v3	DEFAULT	exon	1808598	1808738	.	+	.	gene_id PF3D7_1345000; transcript_id PF3D7_1345000.1; exon_number 11689
Pf3D7_12_v3	DEFAULT	exon	274274	274510	.	-	.	gene_id PF3D7_1206100; transcript_id PF3D7_1206100.1; exon_number 9379
Pf3D7_14_v3	DEFAULT	exon	1827130	1827163	.	+	.	gene_id PF3D7_1444200; transcript_id PF3D7_1444200.1; exon_number 13655
Pf3D7_12_v3	DEFAULT	exon	262191	262350	.	+	.	gene_id PF3D7_1205800; transcript_id PF3D7_1205800.1; exon_number 9367
Pf3D7_14_v3	DEFAULT	transcript	757195	758555	.	-	.	gene_id PF3D7_1417900; transcript_id PF3D7_1417900.1;
Pf3D7_14_v3	DEFAULT	transcript	196327	198486	.	-	.	gene_id PF3D7_1405700; transcript_id PF3D7_1405700.1;
Pf3D7_13_v3	DEFAULT	exon	2718237	2718519	.	+	.	gene_id PF3D7_1368300; transcript_id PF3D7_1368300.1; exon_number 12331
Pf3D7_14_v3	DEFAULT	exon	1656897	1656962	.	+	.	gene_id PF3D7_1440600; transcript_id PF3D7_1440600.1; exon_number 13550
Pf3D7_14_v3	DEFAULT	exon	751237	751354	.	+	.	gene_id PF3D7_1417700; transcript_id PF3D7_1417700.1; exon_number 12957
Pf3D7_14_v3	DEFAULT	transcript	1578193	1579175	.	+	.	gene_id PF3D7_1439000; transcript_id PF3D7_1439000.1;
Pf3D7_08_v3	DEFAULT	exon	1248597	1251078	.	+	.	gene_id PF3D7_0829000; transcript_id PF3D7_0829000.1; exon_number 5528
Pf3D7_09_v3	DEFAULT	exon	575679	576509	.	+	.	gene_id PF3D7_0913200; transcript_id PF3D7_0913200.1; exon_number 6021
Pf3D7_10_v3	DEFAULT	transcript	542359	544779	.	+	.	gene_id PF3D7_1013800; transcript_id PF3D7_1013800.1;
Pf3D7_06_v3	DEFAULT	exon	787677	787687	.	+	.	gene_id PF3D7_0618900.1; transcript_id PF3D7_0618900.1.1; exon_number 3659
Pf3D7_11_v3	DEFAULT	exon	1045518	1045562	.	-	.	gene_id PF3D7_1126700; transcript_id PF3D7_1126700.1; exon_number 8561
Pf3D7_13_v3	DEFAULT	exon	1139760	1139807	.	-	.	gene_id PF3D7_1327100; transcript_id PF3D7_1327100.1; exon_number 11263
Pf3D7_10_v3	DEFAULT	exon	1061727	1063463	.	-	.	gene_id PF3D7_1025400; transcript_id PF3D7_1025400.1; exon_number 7350
Pf3D7_14_v3	DEFAULT	transcript	881957	883672	.	-	.	gene_id PF3D7_1421400; transcript_id PF3D7_1421400.1;
Pf3D7_10_v3	DEFAULT	exon	1551497	1552849	.	-	.	gene_id PF3D7_1038600; transcript_id PF3D7_1038600.1; exon_number 7756
Pf3D7_13_v3	DEFAULT	exon	1912685	1912832	.	+	.	gene_id PF3D7_1347800; transcript_id PF3D7_1347800.1; exon_number 11772
Pf3D7_13_v3	DEFAULT	exon	184845	212660	.	-	.	gene_id PF3D7_1303800; transcript_id PF3D7_1303800.1; exon_number 10681
Pf3D7_14_v3	DEFAULT	exon	937805	937965	.	+	.	gene_id PF3D7_1423300; transcript_id PF3D7_1423300.1; exon_number 13094
Pf3D7_04_v3	DEFAULT	transcript	652350	653554	.	+	.	gene_id PF3D7_0414400; transcript_id PF3D7_0414400.1;
Pf3D7_14_v3	DEFAULT	transcript	1525564	1528485	.	-	.	gene_id PF3D7_1437700; transcript_id PF3D7_1437700.1;
Pf3D7_07_v3	DEFAULT	exon	695600	696904	.	-	.	gene_id PF3D7_0715800; transcript_id PF3D7_0715800.1; exon_number 4329
Pf3D7_01_v3	DEFAULT	exon	329556	329558	.	-	.	gene_id PF3D7_0108000; transcript_id PF3D7_0108000.1; exon_number 185
Pf3D7_10_v3	DEFAULT	exon	707806	708452	.	+	.	gene_id PF3D7_1017600; transcript_id PF3D7_1017600.1; exon_number 7113
Pf3D7_10_v3	DEFAULT	exon	1507582	1510524	.	-	.	gene_id PF3D7_1038100; transcript_id PF3D7_1038100.1; exon_number 7740
Pf3D7_01_v3	DEFAULT	exon	369480	370178	.	-	.	gene_id PF3D7_0109200; transcript_id PF3D7_0109200.1; exon_number 227
Pf3D7_11_v3	DEFAULT	exon	557062	557372	.	+	.	gene_id PF3D7_1114700; transcript_id PF3D7_1114700.1; exon_number 8169
Pf3D7_13_v3	DEFAULT	transcript	235800	236435	.	-	.	gene_id PF3D7_1304500; transcript_id PF3D7_1304500.1;
Pf3D7_06_v3	DEFAULT	exon	1170813	1171058	.	-	.	gene_id PF3D7_0628300.1; transcript_id PF3D7_0628300.1.1; exon_number 3897
Pf3D7_07_v3	DEFAULT	exon	217477	217573	.	-	.	gene_id PF3D7_0704600; transcript_id PF3D7_0704600.1; exon_number 4112
Pf3D7_01_v3	DEFAULT	exon	521396	521795	.	+	.	gene_id PF3D7_0113700; transcript_id PF3D7_0113700.1; exon_number 333
PF_apicoplast_genome_1	DEFAULT	exon	6123	6629	.	+	.	gene_id PF_apicoplast_genome_102400; transcript_id PF_apicoplast_genome_102400.1; exon_number 14616
Pf3D7_10_v3	DEFAULT	exon	278663	279168	.	+	.	gene_id PF3D7_1006800; transcript_id PF3D7_1006800.1; exon_number 6828
Pf3D7_02_v3	DEFAULT	exon	547175	547307	.	-	.	gene_id PF3D7_0213600; transcript_id PF3D7_0213600.1; exon_number 757
Pf3D7_04_v3	DEFAULT	exon	672500	679138	.	-	.	gene_id PF3D7_0415200; transcript_id PF3D7_0415200.1; exon_number 2062
Pf3D7_12_v3	DEFAULT	transcript	974372	975541	.	+	.	gene_id PF3D7_1224000; transcript_id PF3D7_1224000.1;
Pf3D7_07_v3	DEFAULT	exon	378031	378051	.	+	.	gene_id PF3D7_0708300; transcript_id PF3D7_0708300.1; exon_number 4181
Pf3D7_09_v3	DEFAULT	exon	175948	176068	.	+	.	gene_id PF3D7_0903700; transcript_id PF3D7_0903700.1; exon_number 5738
Pf3D7_14_v3	DEFAULT	transcript	599763	600680	.	-	.	gene_id PF3D7_1414800; transcript_id PF3D7_1414800.1;
Pf3D7_08_v3	DEFAULT	exon	960460	961740	.	-	.	gene_id PF3D7_0821300; transcript_id PF3D7_0821300.1; exon_number 5350
Pf3D7_05_v3	DEFAULT	exon	681430	682437	.	-	.	gene_id PF3D7_0516400; transcript_id PF3D7_0516400.1; exon_number 2722
Pf3D7_14_v3	DEFAULT	exon	2056641	2059238	.	+	.	gene_id PF3D7_1450300; transcript_id PF3D7_1450300.1; exon_number 13808
Pf3D7_06_v3	DEFAULT	transcript	337792	341760	.	+	.	gene_id PF3D7_0608100; transcript_id PF3D7_0608100.1;
Pf3D7_05_v3	DEFAULT	exon	422746	430353	.	-	.	gene_id PF3D7_0510100; transcript_id PF3D7_0510100.1; exon_number 2567
Pf3D7_13_v3	DEFAULT	exon	2442220	2442441	.	-	.	gene_id PF3D7_1360900.1; transcript_id PF3D7_1360900.1.1; exon_number 12127
Pf3D7_13_v3	DEFAULT	exon	1385058	1387527	.	+	.	gene_id PF3D7_1333900; transcript_id PF3D7_1333900.1; exon_number 11434
Pf3D7_05_v3	DEFAULT	exon	977620	977671	.	-	.	gene_id PF3D7_0523500; transcript_id PF3D7_0523500.1; exon_number 2908
Pf3D7_14_v3	DEFAULT	transcript	1050050	1050316	.	-	.	gene_id PF3D7_1426900; transcript_id PF3D7_1426900.1;
Pf3D7_07_v3	DEFAULT	exon	706286	706584	.	+	.	gene_id PF3D7_0716000; transcript_id PF3D7_0716000.1; exon_number 4331
Pf3D7_09_v3	DEFAULT	exon	793217	793331	.	+	.	gene_id PF3D7_0919300; transcript_id PF3D7_0919300.1; exon_number 6150
Pf3D7_07_v3	DEFAULT	exon	773556	773622	.	-	.	gene_id PF3D7_0717900; transcript_id PF3D7_0717900.1; exon_number 4400
Pf3D7_07_v3	DEFAULT	exon	972658	972997	.	+	.	gene_id PF3D7_0723200; transcript_id PF3D7_0723200.1; exon_number 4560
Pf3D7_09_v3	DEFAULT	exon	1018569	1018665	.	+	.	gene_id PF3D7_0925200; transcript_id PF3D7_0925200.1; exon_number 6333
Pf3D7_12_v3	DEFAULT	exon	274061	274188	.	-	.	gene_id PF3D7_1206100; transcript_id PF3D7_1206100.1; exon_number 9378
Pf3D7_05_v3	DEFAULT	exon	166547	166642	.	-	.	gene_id PF3D7_0504100; transcript_id PF3D7_0504100.1; exon_number 2427
Pf3D7_10_v3	DEFAULT	exon	1255456	1255586	.	-	.	gene_id PF3D7_1031100; transcript_id PF3D7_1031100.1; exon_number 7524
Pf3D7_14_v3	DEFAULT	exon	1284829	1285063	.	+	.	gene_id PF3D7_1432500; transcript_id PF3D7_1432500.1; exon_number 13344
Pf3D7_05_v3	DEFAULT	exon	686810	691642	.	-	.	gene_id PF3D7_0516600; transcript_id PF3D7_0516600.1; exon_number 2729
Pf3D7_09_v3	DEFAULT	exon	1180692	1180762	.	+	.	gene_id PF3D7_0929400; transcript_id PF3D7_0929400.1; exon_number 6457
Pf3D7_12_v3	DEFAULT	exon	1950185	1950493	.	+	.	gene_id PF3D7_1247100; transcript_id PF3D7_1247100.1; exon_number 10414
Pf3D7_09_v3	DEFAULT	transcript	1405192	1407022	.	+	.	gene_id PF3D7_0935600; transcript_id PF3D7_0935600.1;
Pf3D7_06_v3	DEFAULT	exon	491810	501140	.	-	.	gene_id PF3D7_0611800; transcript_id PF3D7_0611800.1; exon_number 3463
Pf3D7_09_v3	DEFAULT	transcript	1195693	1198462	.	-	.	gene_id PF3D7_0930200; transcript_id PF3D7_0930200.1;
Pf3D7_14_v3	DEFAULT	exon	434286	434436	.	+	.	gene_id PF3D7_1410800; transcript_id PF3D7_1410800.1; exon_number 12738
Pf3D7_05_v3	DEFAULT	transcript	831617	834343	.	+	.	gene_id PF3D7_0520100; transcript_id PF3D7_0520100.1;
Pf3D7_13_v3	DEFAULT	exon	669259	669328	.	-	.	gene_id PF3D7_1316000; transcript_id PF3D7_1316000.1; exon_number 10927
Pf3D7_06_v3	DEFAULT	exon	307233	307367	.	-	.	gene_id PF3D7_0607400; transcript_id PF3D7_0607400.1; exon_number 3344
Pf3D7_13_v3	DEFAULT	exon	685951	688671	.	+	.	gene_id PF3D7_1316500; transcript_id PF3D7_1316500.1; exon_number 10950
Pf3D7_13_v3	DEFAULT	exon	2846002	2846538	.	+	.	gene_id PF3D7_1372300; transcript_id PF3D7_1372300.1; exon_number 12390
Pf3D7_13_v3	DEFAULT	exon	154992	157394	.	+	.	gene_id PF3D7_1302900; transcript_id PF3D7_1302900.1; exon_number 10654
Pf3D7_14_v3	DEFAULT	exon	2755225	2756436	.	+	.	gene_id PF3D7_1467500; transcript_id PF3D7_1467500.1; exon_number 14301
Pf3D7_06_v3	DEFAULT	exon	1015868	1015933	.	+	.	gene_id PF3D7_0624900; transcript_id PF3D7_0624900.1; exon_number 3822
Pf3D7_12_v3	DEFAULT	exon	1124788	1127918	.	+	.	gene_id PF3D7_1227600; transcript_id PF3D7_1227600.1; exon_number 9874
Pf3D7_14_v3	DEFAULT	exon	2750958	2752424	.	+	.	gene_id PF3D7_1467300; transcript_id PF3D7_1467300.1; exon_number 14299
Pf3D7_13_v3	DEFAULT	exon	2403511	2404044	.	-	.	gene_id PF3D7_1360000; transcript_id PF3D7_1360000.1; exon_number 12087
Pf3D7_02_v3	DEFAULT	exon	804520	804714	.	+	.	gene_id PF3D7_0220100; transcript_id PF3D7_0220100.1; exon_number 927
Pf3D7_13_v3	DEFAULT	transcript	1902723	1905355	.	+	.	gene_id PF3D7_1347600; transcript_id PF3D7_1347600.1;
Pf3D7_07_v3	DEFAULT	exon	722696	722838	.	+	.	gene_id PF3D7_0716500; transcript_id PF3D7_0716500.1; exon_number 4348
Pf3D7_03_v3	DEFAULT	exon	137900	138058	.	+	.	gene_id PF3D7_0302500; transcript_id PF3D7_0302500.1; exon_number 1069
Pf3D7_12_v3	DEFAULT	exon	1184676	1184763	.	-	.	gene_id PF3D7_1228900; transcript_id PF3D7_1228900.1; exon_number 9914
Pf3D7_14_v3	DEFAULT	transcript	1600933	1602000	.	-	.	gene_id PF3D7_1439400; transcript_id PF3D7_1439400.1;
Pf3D7_06_v3	DEFAULT	exon	1078995	1079178	.	+	.	gene_id PF3D7_0626800; transcript_id PF3D7_0626800.1; exon_number 3869
Pf3D7_14_v3	DEFAULT	transcript	955865	958066	.	+	.	gene_id PF3D7_1423600; transcript_id PF3D7_1423600.1;
Pf3D7_14_v3	DEFAULT	transcript	891140	891622	.	-	.	gene_id PF3D7_1421900; transcript_id PF3D7_1421900.1;
Pf3D7_12_v3	DEFAULT	exon	619359	619562	.	+	.	gene_id PF3D7_1214900; transcript_id PF3D7_1214900.1; exon_number 9578
Pf3D7_14_v3	DEFAULT	exon	2445544	2445816	.	-	.	gene_id PF3D7_1459700; transcript_id PF3D7_1459700.1; exon_number 14049
Pf3D7_03_v3	DEFAULT	exon	123263	123267	.	+	.	gene_id PF3D7_0302200; transcript_id PF3D7_0302200.1; exon_number 1061
Pf3D7_14_v3	DEFAULT	exon	2966749	2969334	.	+	.	gene_id PF3D7_1472700; transcript_id PF3D7_1472700.1; exon_number 14449
Pf3D7_13_v3	DEFAULT	transcript	632336	634510	.	+	.	gene_id PF3D7_1314900; transcript_id PF3D7_1314900.1;
Pf3D7_11_v3	DEFAULT	exon	860134	861141	.	+	.	gene_id PF3D7_1122600; transcript_id PF3D7_1122600.1; exon_number 8425
Pf3D7_11_v3	DEFAULT	exon	1941348	1941547	.	+	.	gene_id PF3D7_1148800; transcript_id PF3D7_1148800.1; exon_number 9142
Pf3D7_11_v3	DEFAULT	exon	572443	572512	.	-	.	gene_id PF3D7_1115100; transcript_id PF3D7_1115100.1; exon_number 8195
Pf3D7_08_v3	DEFAULT	exon	896548	896638	.	-	.	gene_id PF3D7_0819800; transcript_id PF3D7_0819800.1; exon_number 5304
Pf3D7_11_v3	DEFAULT	transcript	1094909	1095931	.	-	.	gene_id PF3D7_1128100; transcript_id PF3D7_1128100.1;
Pf3D7_09_v3	DEFAULT	exon	645632	646600	.	+	.	gene_id PF3D7_0915200; transcript_id PF3D7_0915200.1; exon_number 6061
Pf3D7_13_v3	DEFAULT	exon	1491265	1491432	.	-	.	gene_id PF3D7_1337000; transcript_id PF3D7_1337000.1; exon_number 11505
Pf3D7_12_v3	DEFAULT	exon	2171342	2171479	.	+	.	gene_id PF3D7_1253100; transcript_id PF3D7_1253100.1; exon_number 10543
Pf3D7_13_v3	DEFAULT	transcript	784110	786992	.	+	.	gene_id PF3D7_1319000; transcript_id PF3D7_1319000.1;
Pf3D7_13_v3	DEFAULT	transcript	611332	618888	.	+	.	gene_id PF3D7_1314200; transcript_id PF3D7_1314200.1;
Pf3D7_14_v3	DEFAULT	exon	2745815	2747320	.	-	.	gene_id PF3D7_1467100; transcript_id PF3D7_1467100.1; exon_number 14297
Pf3D7_12_v3	DEFAULT	exon	971268	972194	.	+	.	gene_id PF3D7_1223800; transcript_id PF3D7_1223800.1; exon_number 9797
Pf3D7_09_v3	DEFAULT	exon	1009509	1009574	.	+	.	gene_id PF3D7_0924800; transcript_id PF3D7_0924800.1; exon_number 6311
Pf3D7_06_v3	DEFAULT	exon	233063	233205	.	-	.	gene_id PF3D7_0605600; transcript_id PF3D7_0605600.1; exon_number 3277
Pf3D7_13_v3	DEFAULT	exon	1326485	1326597	.	-	.	gene_id PF3D7_1332000; transcript_id PF3D7_1332000.1; exon_number 11406
Pf3D7_05_v3	DEFAULT	transcript	1013453	1014550	.	-	.	gene_id PF3D7_0524400; transcript_id PF3D7_0524400.1;
Pf3D7_14_v3	DEFAULT	exon	2817418	2822286	.	+	.	gene_id PF3D7_1468600; transcript_id PF3D7_1468600.1; exon_number 14340
Pf3D7_13_v3	DEFAULT	transcript	2291897	2294134	.	+	.	gene_id PF3D7_1357800; transcript_id PF3D7_1357800.1;
Pf3D7_02_v3	DEFAULT	exon	426476	426497	.	+	.	gene_id PF3D7_0210400; transcript_id PF3D7_0210400.1; exon_number 685
Pf3D7_07_v3	DEFAULT	exon	405825	405869	.	+	.	gene_id PF3D7_0709000; transcript_id PF3D7_0709000.1; exon_number 4204
Pf3D7_14_v3	DEFAULT	exon	2628882	2628888	.	+	.	gene_id PF3D7_1464800; transcript_id PF3D7_1464800.1; exon_number 14209
Pf3D7_12_v3	DEFAULT	exon	634495	634545	.	-	.	gene_id PF3D7_1215500; transcript_id PF3D7_1215500.1; exon_number 9591
Pf3D7_13_v3	DEFAULT	exon	1129363	1133046	.	-	.	gene_id PF3D7_1326900; transcript_id PF3D7_1326900.1; exon_number 11252
Pf3D7_08_v3	DEFAULT	exon	733505	734573	.	-	.	gene_id PF3D7_0815700; transcript_id PF3D7_0815700.1; exon_number 5151
Pf3D7_12_v3	DEFAULT	exon	1212022	1213563	.	+	.	gene_id PF3D7_1229500; transcript_id PF3D7_1229500.1; exon_number 9923
Pf3D7_03_v3	DEFAULT	exon	922974	923312	.	+	.	gene_id PF3D7_0321900; transcript_id PF3D7_0321900.1; exon_number 1588
Pf3D7_08_v3	DEFAULT	exon	600895	602247	.	-	.	gene_id PF3D7_0812000; transcript_id PF3D7_0812000.1; exon_number 5060
Pf3D7_02_v3	DEFAULT	exon	311120	311254	.	-	.	gene_id PF3D7_0207700; transcript_id PF3D7_0207700.1; exon_number 585
Pf3D7_12_v3	DEFAULT	exon	132299	132372	.	+	.	gene_id PF3D7_1202300; transcript_id PF3D7_1202300.1; exon_number 9259
Pf3D7_06_v3	DEFAULT	transcript	999524	1007683	.	+	.	gene_id PF3D7_0624600; transcript_id PF3D7_0624600.1;
Pf3D7_13_v3	DEFAULT	transcript	2184037	2185950	.	+	.	gene_id PF3D7_1354900; transcript_id PF3D7_1354900.1;
Pf3D7_11_v3	DEFAULT	exon	208661	208730	.	+	.	gene_id PF3D7_1104800; transcript_id PF3D7_1104800.1; exon_number 7911
Pf3D7_13_v3	DEFAULT	exon	150783	150948	.	-	.	gene_id PF3D7_1302800; transcript_id PF3D7_1302800.1; exon_number 10652
Pf3D7_09_v3	DEFAULT	exon	1097626	1097931	.	-	.	gene_id PF3D7_0926900; transcript_id PF3D7_0926900.1; exon_number 6379
Pf3D7_13_v3	DEFAULT	transcript	2245189	2246512	.	+	.	gene_id PF3D7_1356700; transcript_id PF3D7_1356700.1;
Pf3D7_14_v3	DEFAULT	exon	161227	162099	.	-	.	gene_id PF3D7_1404700; transcript_id PF3D7_1404700.1; exon_number 12609
Pf3D7_05_v3	DEFAULT	transcript	653966	655336	.	-	.	gene_id PF3D7_0515700; transcript_id PF3D7_0515700.1;
Pf3D7_14_v3	DEFAULT	exon	2922887	2923171	.	-	.	gene_id PF3D7_1471500; transcript_id PF3D7_1471500.1; exon_number 14408
Pf3D7_14_v3	DEFAULT	transcript	1530276	1530830	.	-	.	gene_id PF3D7_1437800; transcript_id PF3D7_1437800.1;
Pf3D7_12_v3	DEFAULT	exon	167706	171275	.	+	.	gene_id PF3D7_1203000; transcript_id PF3D7_1203000.1; exon_number 9290
Pf3D7_08_v3	DEFAULT	exon	233467	234179	.	-	.	gene_id PF3D7_0803800; transcript_id PF3D7_0803800.1; exon_number 4863
Pf3D7_12_v3	DEFAULT	transcript	308214	310397	.	+	.	gene_id PF3D7_1206800; transcript_id PF3D7_1206800.1;
Pf3D7_14_v3	DEFAULT	exon	1106403	1106514	.	-	.	gene_id PF3D7_1428300; transcript_id PF3D7_1428300.1; exon_number 13201
Pf3D7_11_v3	DEFAULT	exon	1672519	1672814	.	-	.	gene_id PF3D7_1141800; transcript_id PF3D7_1141800.1; exon_number 8966
Pf3D7_13_v3	DEFAULT	exon	1422818	1422905	.	-	.	gene_id PF3D7_1335200; transcript_id PF3D7_1335200.1; exon_number 11451
Pf3D7_12_v3	DEFAULT	exon	785811	785885	.	-	.	gene_id PF3D7_1219600; transcript_id PF3D7_1219600.1; exon_number 9687
Pf3D7_13_v3	DEFAULT	exon	2096326	2096363	.	-	.	gene_id PF3D7_1352600; transcript_id PF3D7_1352600.1; exon_number 11907
Pf3D7_07_v3	DEFAULT	exon	993232	996606	.	+	.	gene_id PF3D7_0723800; transcript_id PF3D7_0723800.1; exon_number 4571
Pf3D7_12_v3	DEFAULT	exon	639395	640495	.	+	.	gene_id PF3D7_1215800; transcript_id PF3D7_1215800.1; exon_number 9594
Pf3D7_03_v3	DEFAULT	transcript	114070	118086	.	+	.	gene_id PF3D7_0302100; transcript_id PF3D7_0302100.1;
Pf3D7_05_v3	DEFAULT	exon	844108	844211	.	-	.	gene_id PF3D7_0520600; transcript_id PF3D7_0520600.1; exon_number 2819
Pf3D7_10_v3	DEFAULT	exon	96933	97031	.	-	.	gene_id PF3D7_1001800; transcript_id PF3D7_1001800.1; exon_number 6706
Pf3D7_10_v3	DEFAULT	exon	68728	68961	.	-	.	gene_id PF3D7_1001100.1; transcript_id PF3D7_1001100.1.1; exon_number 6694
Pf3D7_02_v3	DEFAULT	exon	612764	612889	.	+	.	gene_id PF3D7_0214900; transcript_id PF3D7_0214900.1; exon_number 798
Pf3D7_11_v3	DEFAULT	exon	1408113	1414512	.	+	.	gene_id PF3D7_1136000; transcript_id PF3D7_1136000.1; exon_number 8805
Pf3D7_07_v3	DEFAULT	exon	395711	398332	.	+	.	gene_id PF3D7_0708800; transcript_id PF3D7_0708800.1; exon_number 4192
Pf3D7_13_v3	DEFAULT	exon	1969008	1969178	.	-	.	gene_id PF3D7_1349000; transcript_id PF3D7_1349000.1; exon_number 11826
Pf3D7_12_v3	DEFAULT	exon	127944	128030	.	+	.	gene_id PF3D7_1202300; transcript_id PF3D7_1202300.1; exon_number 9248
Pf3D7_09_v3	DEFAULT	transcript	549085	550446	.	-	.	gene_id PF3D7_0912200; transcript_id PF3D7_0912200.1;
Pf3D7_07_v3	DEFAULT	exon	1265910	1280858	.	+	.	gene_id PF3D7_0729900; transcript_id PF3D7_0729900.1; exon_number 4710
Pf3D7_12_v3	DEFAULT	transcript	1955124	1956038	.	-	.	gene_id PF3D7_1247400; transcript_id PF3D7_1247400.1;
Pf3D7_10_v3	DEFAULT	transcript	1275863	1278577	.	+	.	gene_id PF3D7_1031600; transcript_id PF3D7_1031600.1;
Pf3D7_05_v3	DEFAULT	exon	50695	52218	.	-	.	gene_id PF3D7_0500900; transcript_id PF3D7_0500900.1; exon_number 2350
Pf3D7_10_v3	DEFAULT	exon	818137	818717	.	-	.	gene_id PF3D7_1020200; transcript_id PF3D7_1020200.1; exon_number 7216
Pf3D7_08_v3	DEFAULT	exon	807506	807535	.	-	.	gene_id PF3D7_0817700; transcript_id PF3D7_0817700.1; exon_number 5212
Pf3D7_08_v3	DEFAULT	exon	1073986	1074052	.	+	.	gene_id PF3D7_0824700; transcript_id PF3D7_0824700.1; exon_number 5445
Pf3D7_11_v3	DEFAULT	exon	989645	989902	.	-	.	gene_id PF3D7_1125200; transcript_id PF3D7_1125200.1; exon_number 8510
Pf3D7_13_v3	DEFAULT	exon	1607323	1610190	.	+	.	gene_id PF3D7_1340300; transcript_id PF3D7_1340300.1; exon_number 11597
Pf3D7_13_v3	DEFAULT	transcript	1497877	1501494	.	+	.	gene_id PF3D7_1337200; transcript_id PF3D7_1337200.1;
Pf3D7_14_v3	DEFAULT	exon	1682228	1682470	.	+	.	gene_id PF3D7_1441300; transcript_id PF3D7_1441300.1; exon_number 13581
Pf3D7_07_v3	DEFAULT	transcript	84797	85674	.	+	.	gene_id PF3D7_0702000; transcript_id PF3D7_0702000.1;
Pf3D7_14_v3	DEFAULT	transcript	1043057	1049590	.	+	.	gene_id PF3D7_1426800; transcript_id PF3D7_1426800.1;
Pf3D7_08_v3	DEFAULT	exon	503226	506698	.	-	.	gene_id PF3D7_0809800; transcript_id PF3D7_0809800.1; exon_number 5001
Pf3D7_14_v3	DEFAULT	exon	2865024	2865506	.	-	.	gene_id PF3D7_1469800; transcript_id PF3D7_1469800.1; exon_number 14357
Pf3D7_05_v3	DEFAULT	exon	263120	263139	.	-	.	gene_id PF3D7_0506400; transcript_id PF3D7_0506400.1; exon_number 2483
Pf3D7_14_v3	DEFAULT	exon	2548988	2549129	.	-	.	gene_id PF3D7_1462500; transcript_id PF3D7_1462500.1; exon_number 14142
Pf3D7_12_v3	DEFAULT	exon	1182410	1182478	.	-	.	gene_id PF3D7_1228900; transcript_id PF3D7_1228900.1; exon_number 9904
Pf3D7_12_v3	DEFAULT	exon	1816069	1816134	.	-	.	gene_id PF3D7_1243300; transcript_id PF3D7_1243300.1; exon_number 10293
Pf3D7_05_v3	DEFAULT	exon	102193	102897	.	-	.	gene_id PF3D7_0502100; transcript_id PF3D7_0502100.1; exon_number 2377
Pf3D7_10_v3	DEFAULT	transcript	207000	209642	.	-	.	gene_id PF3D7_1004400; transcript_id PF3D7_1004400.1;
Pf3D7_13_v3	DEFAULT	transcript	1919834	1923999	.	-	.	gene_id PF3D7_1348000; transcript_id PF3D7_1348000.1;
Pf3D7_07_v3	DEFAULT	exon	973121	973175	.	+	.	gene_id PF3D7_0723200; transcript_id PF3D7_0723200.1; exon_number 4561
Pf3D7_11_v3	DEFAULT	exon	1344303	1349367	.	+	.	gene_id PF3D7_1134500; transcript_id PF3D7_1134500.1; exon_number 8755
Pf3D7_06_v3	DEFAULT	exon	609258	611102	.	-	.	gene_id PF3D7_0614600; transcript_id PF3D7_0614600.1; exon_number 3533
Pf3D7_13_v3	DEFAULT	exon	1474974	1475054	.	+	.	gene_id PF3D7_1336200; transcript_id PF3D7_1336200.1; exon_number 11483
Pf3D7_06_v3	DEFAULT	transcript	182216	184537	.	+	.	gene_id PF3D7_0604300; transcript_id PF3D7_0604300.1;
Pf3D7_04_v3	DEFAULT	exon	1044823	1044896	.	+	.	gene_id PF3D7_0422800; transcript_id PF3D7_0422800.1; exon_number 2257
Pf3D7_14_v3	DEFAULT	transcript	1061805	1062392	.	+	.	gene_id PF3D7_1427200; transcript_id PF3D7_1427200.1;
Pf3D7_13_v3	DEFAULT	exon	855104	855209	.	+	.	gene_id PF3D7_1320800; transcript_id PF3D7_1320800.1; exon_number 11045
Pf3D7_06_v3	DEFAULT	exon	652067	654289	.	-	.	gene_id PF3D7_0615600; transcript_id PF3D7_0615600.1; exon_number 3565
Pf3D7_09_v3	DEFAULT	exon	691764	691875	.	-	.	gene_id PF3D7_0916500; transcript_id PF3D7_0916500.1; exon_number 6090
Pf3D7_03_v3	DEFAULT	exon	965142	965203	.	+	.	gene_id PF3D7_0322800; transcript_id PF3D7_0322800.1; exon_number 1625
Pf3D7_11_v3	DEFAULT	transcript	279920	282994	.	-	.	gene_id PF3D7_1106700; transcript_id PF3D7_1106700.1;
Pf3D7_09_v3	DEFAULT	exon	1168461	1168554	.	+	.	gene_id PF3D7_0929200; transcript_id PF3D7_0929200.1; exon_number 6443
Pf3D7_13_v3	DEFAULT	transcript	1265137	1268763	.	+	.	gene_id PF3D7_1329800; transcript_id PF3D7_1329800.1;
Pf3D7_12_v3	DEFAULT	exon	119599	119686	.	+	.	gene_id PF3D7_1202300; transcript_id PF3D7_1202300.1; exon_number 9233
Pf3D7_02_v3	DEFAULT	exon	538286	538691	.	+	.	gene_id PF3D7_0213100; transcript_id PF3D7_0213100.1; exon_number 739
Pf3D7_13_v3	DEFAULT	transcript	2542284	2543150	.	+	.	gene_id PF3D7_1363300; transcript_id PF3D7_1363300.1;
Pf3D7_04_v3	DEFAULT	exon	349118	349204	.	+	.	gene_id PF3D7_0406700; transcript_id PF3D7_0406700.1; exon_number 1842
Pf3D7_11_v3	DEFAULT	exon	1780649	1780893	.	-	.	gene_id PF3D7_1145000; transcript_id PF3D7_1145000.1; exon_number 9039
Pf3D7_11_v3	DEFAULT	exon	866554	866733	.	+	.	gene_id PF3D7_1122600; transcript_id PF3D7_1122600.1; exon_number 8440
Pf3D7_14_v3	DEFAULT	exon	2152638	2152679	.	-	.	gene_id PF3D7_1452500; transcript_id PF3D7_1452500.1; exon_number 13862
Pf3D7_10_v3	DEFAULT	exon	1151349	1151463	.	-	.	gene_id PF3D7_1027700.1; transcript_id PF3D7_1027700.1.1; exon_number 7436
Pf3D7_06_v3	DEFAULT	exon	627011	627176	.	+	.	gene_id PF3D7_0615200; transcript_id PF3D7_0615200.1; exon_number 3548
Pf3D7_14_v3	DEFAULT	exon	447923	448052	.	-	.	gene_id PF3D7_1411100.1; transcript_id PF3D7_1411100.1.1; exon_number 12766
Pf3D7_05_v3	DEFAULT	exon	247801	250575	.	-	.	gene_id PF3D7_0505700; transcript_id PF3D7_0505700.1; exon_number 2464
Pf3D7_13_v3	DEFAULT	exon	1165874	1165890	.	+	.	gene_id PF3D7_1327900; transcript_id PF3D7_1327900.1; exon_number 11283
Pf3D7_09_v3	DEFAULT	exon	630657	632207	.	+	.	gene_id PF3D7_0914700; transcript_id PF3D7_0914700.1; exon_number 6053
Pf3D7_08_v3	DEFAULT	transcript	733279	734573	.	-	.	gene_id PF3D7_0815700; transcript_id PF3D7_0815700.1;
Pf3D7_11_v3	DEFAULT	exon	194261	194358	.	-	.	gene_id PF3D7_1104300; transcript_id PF3D7_1104300.1; exon_number 7891
Pf3D7_11_v3	DEFAULT	exon	1518464	1521238	.	+	.	gene_id PF3D7_1138500; transcript_id PF3D7_1138500.1; exon_number 8872
Pf3D7_14_v3	DEFAULT	transcript	2489698	2490249	.	+	.	gene_id PF3D7_1461200; transcript_id PF3D7_1461200.1;
Pf3D7_09_v3	DEFAULT	exon	410572	410729	.	-	.	gene_id PF3D7_0909000; transcript_id PF3D7_0909000.1; exon_number 5918
Pf3D7_12_v3	DEFAULT	exon	2175329	2175412	.	+	.	gene_id PF3D7_1253300; transcript_id PF3D7_1253300.1; exon_number 10547
Pf3D7_13_v3	DEFAULT	exon	295484	295697	.	+	.	gene_id PF3D7_1306300; transcript_id PF3D7_1306300.1; exon_number 10732
Pf3D7_01_v3	DEFAULT	exon	288214	288266	.	+	.	gene_id PF3D7_0106800; transcript_id PF3D7_0106800.1; exon_number 149
Pf3D7_12_v3	DEFAULT	exon	1259620	1262088	.	+	.	gene_id PF3D7_1230700; transcript_id PF3D7_1230700.1; exon_number 10005
Pf3D7_14_v3	DEFAULT	exon	1831009	1832404	.	+	.	gene_id PF3D7_1444400; transcript_id PF3D7_1444400.1; exon_number 13659
Pf3D7_11_v3	DEFAULT	exon	1340752	1340811	.	-	.	gene_id PF3D7_1134400; transcript_id PF3D7_1134400.1; exon_number 8750
Pf3D7_11_v3	DEFAULT	transcript	255714	257141	.	-	.	gene_id PF3D7_1106000; transcript_id PF3D7_1106000.1;
Pf3D7_10_v3	DEFAULT	exon	1306241	1306446	.	-	.	gene_id PF3D7_1032500; transcript_id PF3D7_1032500.1; exon_number 7578
Pf3D7_06_v3	DEFAULT	exon	337004	337157	.	-	.	gene_id PF3D7_0608000; transcript_id PF3D7_0608000.1; exon_number 3372
Pf3D7_14_v3	DEFAULT	transcript	1980319	1983107	.	-	.	gene_id PF3D7_1448400; transcript_id PF3D7_1448400.1;
Pf3D7_14_v3	DEFAULT	transcript	1841960	1842906	.	+	.	gene_id PF3D7_1444700; transcript_id PF3D7_1444700.1;
Pf3D7_09_v3	DEFAULT	transcript	1348022	1348459	.	+	.	gene_id PF3D7_0934300; transcript_id PF3D7_0934300.1;
Pf3D7_13_v3	DEFAULT	exon	2441702	2441863	.	-	.	gene_id PF3D7_1360900.1; transcript_id PF3D7_1360900.1.1; exon_number 12125
Pf3D7_05_v3	DEFAULT	exon	528619	528666	.	+	.	gene_id PF3D7_0512000; transcript_id PF3D7_0512000.1; exon_number 2608
Pf3D7_02_v3	DEFAULT	exon	149524	156981	.	-	.	gene_id PF3D7_0203100; transcript_id PF3D7_0203100.1; exon_number 460
Pf3D7_02_v3	DEFAULT	exon	400153	401859	.	-	.	gene_id PF3D7_0209700; transcript_id PF3D7_0209700.1; exon_number 668
[truncated: 16,754 more rows]
